# Supplementary material for: Distant metastases of melanoma exhibit varying extent of intrapatient proteogenomic heterogeneity
Source: Clin Transl Med. 2025 Sep 28;15(10):e70477. doi: 10.1002/ctm2.70477 (PMC12477065; doi:10.1002/ctm2.70477)
Supplement: Supplementary file 3 — Supporting Information [file CTM2-15-e70477-s007.xlsx]

## Sheet: Table S1 README
Table S1. Clinical and histopathological data of the cohort.
Column name	Description
Sample	Sample ID
Patient	Patient ID
BRAF	BRAF mutation status (from Doma et al., 2019)
NRAS	NRAS mutation status (from Doma et al., 2019)
CKIT	CKIT mutation status (from Doma et al., 2019)
Sex	Sex
Age_at_diagn_yrs	Age at diagnosis (yrs)
OS_months	Overall survival (months)
Therapy_detailed	List of therapies the patient has received (detailed)
Therapy_categorized	Categorized list of therapies the patient has received
Primary_loc	Location of the primary tumor
Clark	Clark level of the primary tumor
Breslow_mm	Breslow (mm) of the primary tumor
Histological_subtype	Histological subtype of the primary tumor
Starting_stage	Stage at diagnosis
Stage_at_exitus	Stage at exitus
Nr_metastases_per_patient	How many metastases were harvested from the patient after death (includes also metastases not analyzed via proteomics/RNA-Seq)
Metastasis_order	Order of metastasis appearance
PMI	Post-mortem interval
Metastasis_location	Metastasis location
Metastasis_location_detailed	Metastasis location (detailed)
Tumor_content	Tumor %
Adj_tissue_content	Adjacent tissue %
Necrosis_content	Necrosis %
Lymphocyte_content	Lymphocyte %
Measured_via_proteomics	Whether the sample was analyzed via proteomics
Measured_via_RNASeq	Whether the sample was analyzed via RNA-Seq
mRNA_content	Quality category of mRNA content (see description in Materials and Methods)
percentage_of_assigned_reads	Quality category of percentage of assigned reads (see description in Materials and Methods)
M_assigned_reads	Quality category of M assigned reads (see description in Materials and Methods)
RNAseq_quality_summary	Summary of RNA-Seq quality (see description in Materials and Methods)

## Sheet: Table S1
Sample	Patient	BRAF	NRAS	CKIT	Sex	Age_at_diagn_yrs	OS_months	Therapy_detailed	Therapy_categorized	Primary_loc	Clark	Breslow_mm	Histological_subtype	Starting_stage	Stage_at_exitus	Nr_metastases_per_patient	Metastasis_order	PMI	Metastasis_location	Metastasis_location_detailed	Tumor_content	Adj_tissue_content	Necrosis_content	Lymphocyte_content	Measured_via_proteomics	Measured_via_RNASeq	mRNA_content	percentage_of_assigned_reads	M_assigned_reads	RNAseq_quality_summary
MF01B	MF01	V600E	WT	WT	M	35	38	no	no	trunk	III	2.2	NM	IIB	IV	3	at the same time	<24h	lung	lung	100	0	0	0	y	y	good	good	good	good
MF01C	MF01	V600E	WT	WT	M	35	38	no	no	trunk	III	2.2	NM	IIB	IV	3	at the same time	<24h	spleen	lien	0	33.6	66.4	0	y	n				N/A
MF01F	MF01	V600E	WT	WT	M	35	38	no	no	trunk	III	2.2	NM	IIB	IV	3	at the same time	<24h	heart	pericardial	100	0	0	0	y	y	good	medium	good	medium
MF05B	MF05	V600E	WT	WT	M	33	22	no	no	shin	IV	5.2	unclassified	IIC	IV	1		40h	lung	lung					y	y	good	good	medium	medium
MF06A	MF06	V600E	WT	WT	M	59	34	no	no	trunk	III	4	NM	IIC	IV	1		<24h	lung	lung					n	n				N/A
MF13B	MF13	V600E	WT	WT	M	68	8	no	no	trunk	IV	4.2	SSM	IIIB	IV	7	1. right axillar lymph node, 2. other mets (6 months later)	<24h	kidney	kidney capsule	95.7	4.3	0	0	y	y	good	good	good	good
MF13C	MF13	V600E	WT	WT	M	68	8	no	no	trunk	IV	4.2	SSM	IIIB	IV	7	1. right axillar lymph node, 2. other mets (6 months later)	<24h	heart	pericardial	100	0	0	0	y	y	good	good	good	good
MF13D	MF13	V600E	WT	WT	M	68	8	no	no	trunk	IV	4.2	SSM	IIIB	IV	7	1. right axillar lymph node, 2. other mets (6 months later)	<24h	adrenal gland	glandula suprarenalis	100	0	0	0	y	y	good	good	good	good
MF13E	MF13	V600E	WT	WT	M	68	8	no	no	trunk	IV	4.2	SSM	IIIB	IV	7	1. right axillar lymph node, 2. other mets (6 months later)	<24h	spleen	lien	98.3	1.7	0	0	y	y	good	medium	good	medium
MF13F	MF13	V600E	WT	WT	M	68	8	no	no	trunk	IV	4.2	SSM	IIIB	IV	7	1. right axillar lymph node, 2. other mets (6 months later)	<24h	thyroid gland	glandula thyroidea	100	0	0	0	y	y	good	medium	medium	medium
MF13G	MF13	V600E	WT	WT	M	68	8	no	no	trunk	IV	4.2	SSM	IIIB	IV	7	1. right axillar lymph node, 2. other mets (6 months later)	<24h	liver	liver	0	99.8	0.2	0	y	y	good	medium	medium	medium
MF13I	MF13	V600E	WT	WT	M	68	8	no	no	trunk	IV	4.2	SSM	IIIB	IV	7	1. right axillar lymph node, 2. other mets (6 months later)	<24h	lymph node	right axillar lymph node	0	0	100	0	n	y	good	medium	poor	medium
MF16B	MF16	WT	WT	WT	F	64	69	no data		choroidea			ocular			1		<24h	optic nerve	nervus opticus	100	0	0	0	y	y	medium	poor	medium	medium
MF17B	MF17	V600K	WT	WT	F	63	20	IF,vemurafenib, DTIC	adjuvant, chemo, targeted	shin	IV	3.1	SSM	IIB	IV	1		52h	lung	lung	100	0	0	0	y	n				N/A
MF18B	MF18	V600E	WT	WT	M	47	108	no data		thigh				total regr.	IV	2		<24h	kidney	kidney	73.8	6.3	19.9	0	y	n				N/A
MF18C	MF18	WT			M	47	108	no data		thigh				total regr.	IV	2		<24h	intestine	ileum	45.9	48.5	5.6	0	y	y	poor	poor	poor	poor
MF19G	MF19	V600K	WT	WT	M	69	53	IF, DTIC, BOLD/B, vemurafenib	adjuvant, chemo, targeted	upper arm	IV	3.5	SSM	IIB	IV	3	at the same time	<48h	lung	lung	77	20.9	2.1	0	y	y	good	good	good	good
MF19H	MF19	V600K	WT	WT	M	69	53	IF, DTIC, BOLD/B, vemurafenib	adjuvant, chemo, targeted	upper arm	IV	3.5	SSM	IIB	IV	3	at the same time	<48h	liver	liver	0	100	0	0	y	y	good	good	good	good
MF19I	MF19	V600K	WT	WT	M	69	53	IF, DTIC, BOLD/B, vemurafenib	adjuvant, chemo, targeted	upper arm	IV	3.5	SSM	IIB	IV	3	at the same time	<48h	intestine	mesenterium	100	0	0	0	y	y	good	good	good	good
MF20B	MF20	WT	Q61K	WT	M	67	19	DTIC, BOLD/B	chemo	right I. Toe	V	24	ALM	IIC	IV	4	at the same time	51h	spleen	lien	100	0	0	0	y	y	good	good	poor	medium
MF20C	MF20	WT	Q61K	WT	M	67	19	DTIC, BOLD/B	chemo	right I. Toe	V	24	ALM	IIC	IV	4	at the same time	51h	liver	liver	100	0	0	0	y	y	good	good	good	good
MF20D	MF20	WT	Q61K	WT	M	67	19	DTIC, BOLD/B	chemo	right I. Toe	V	24	ALM	IIC	IV	4	at the same time	51h	adrenal gland	glandula suprarenalis	100	0	0	0	y	y	poor	poor	medium	medium
MF20E	MF20	WT	Q61K	WT	M	67	19	DTIC, BOLD/B	chemo	right I. Toe	V	24	ALM	IIC	IV	4	at the same time	51h	intestine	colon	99.6	0	0.4	0	y	y	good	good	good	good
MF27B	MF27	V600E	WT	WT	F	56	26	IF, vemurafenib	adjuvant, targeted	left knee	IV	5.2	NM	IIB	IIID	2	at the same time	<24h	lymph node	left inguinal lymph node	100	0	0	0	y	y	good	good	good	good
MF27C	MF27	V600E	WT	WT	F	56	26	IF, vemurafenib	adjuvant, targeted	left knee	IV	5.2	NM	IIB	IIID	2	at the same time	<24h	lymph node	subcutaneous in regional inguinal lymph node (left)	78.6	21.4	0	0	y	y	good	good	good	good
MF28B	MF28	V600E	WT	WT	F	41	76	IF	adjuvant	left upper arm	III	1.8	SSM	IIA	IV	5		53h	brain	left parietal lobe of cerebrum	97.7	2.3	0	0	y	y	good	good	medium	medium
MF28C	MF28	V600E	WT	WT	F	41	76	IF	adjuvant	left upper arm	III	1.8	SSM	IIA	IV	5		53h	lung	lung	100	0	0	0	y	y	good	medium	poor	medium
MF28D	MF28	V600E	WT	WT	F	41	76	IF	adjuvant	left upper arm	III	1.8	SSM	IIA	IV	5		53h	kidney	kidney	56.2	0	43.8	0	y	n				N/A
MF28E	MF28	V600E	WT	WT	F	41	76	IF	adjuvant	left upper arm	III	1.8	SSM	IIA	IV	5		53h	adrenal gland	glandula suprarenalis	70.7	0	29.3	0	y	y	medium	poor	poor	medium
MF28F	MF28	V600E	WT	WT	F	41	76	IF	adjuvant	left upper arm	III	1.8	SSM	IIA	IV	5		53h	brain	right frontal lobe of cerebrum	79.2	20.8	0	0	y	y	good	good	good	good
MF29B	MF29	V600E	WT	WT	M	65	55	IF, DTIC, BOLD, vemurafenib	adjuvant, chemo, targeted	right waist	II-III	0.8	SSM	IB	IV	4	at the same time	94h	intestine	ileum	100	0	0	0	y	y	good	good	good	good
MF29C	MF29	V600E	WT	WT	M	65	55	IF, DTIC, BOLD, vemurafenib	adjuvant, chemo, targeted	right waist	II-III	0.8	SSM	IB	IV	4	at the same time	94h	liver	liver	43.9	56.1	0	0	y	y	good	good	good	good
MF29D	MF29	V600E	WT	WT	M	65	55	IF, DTIC, BOLD, vemurafenib	adjuvant, chemo, targeted	right waist	II-III	0.8	SSM	IB	IV	4	at the same time	94h	lung	lung	93.5	0	6.5	0	y	y	good	medium	good	medium
MF29E	MF29	V600E	WT	WT	M	65	55	IF, DTIC, BOLD, vemurafenib	adjuvant, chemo, targeted	right waist	II-III	0.8	SSM	IB	IV	4	at the same time	94h	liver	liver	100	0	0	0	y	y	good	good	good	good
MF30B	MF30	WT	Q61R	WT	F	36	60	ipilimumab	immuno	mons pubis	III	3	SSM	IIB	IV	4	1. liver and lung, 2. spleen, x. brain is unknown	<24h	brain	cerebrum	26.6	73.4	0	0	n	y	medium	poor	poor	medium
MF30C	MF30	WT	Q61R	WT	F	36	60	ipilimumab	immuno	mons pubis	III	3	SSM	IIB	IV	4	1. liver and lung, 2. spleen, x. brain is unknown	<24h	spleen	lien	97.7	0	2.3	0	y	y	poor	poor	poor	poor
MF30D	MF30	WT	Q61R	WT	F	36	60	ipilimumab	immuno	mons pubis	III	3	SSM	IIB	IV	4	1. liver and lung, 2. spleen, x. brain is unknown	<24h	lung	lung	100	0	0	0	y	y	good	good	good	good
MF30E	MF30	WT	Q61R	WT	F	36	60	ipilimumab	immuno	mons pubis	III	3	SSM	IIB	IV	4	1. liver and lung, 2. spleen, x. brain is unknown	<24h	liver	liver	100	0	0	0	y	y	poor	poor	poor	poor
MF31C	MF31	WT	WT	WT	M	38	13	IF, DTIC, vemurafenib	adjuvant, chemo, targeted	back	IV	4.2	NM	IIIB	IV	2	at the same time	<24h	lung	lung	82.6	17.4	0	0	y	n				N/A
MF31D	MF31	V600E	WT	WT	M	38	13	IF, DTIC, vemurafenib	adjuvant, chemo, targeted	back	IV	4.2	NM	IIIB	IV	2	at the same time	<24h	spleen	lien	61.7	0	38.3	0	y	y	poor	poor	poor	poor
MF32A	MF32	V600E	WT	WT	F	32	120	IF, vemurafenib, bisphosphonate	adjuvant, targeted	left thigh	IV	2	SSM	IIA	IV	2	at the same time	26h	liver	liver	100	0	0	0	y	y	medium	poor	poor	medium
MF32B	MF32	V600E	WT	WT	F	32	120	IF, vemurafenib, bisphosphonate	adjuvant, targeted	left thigh	IV	2	SSM	IIA	IV	2	at the same time	26h	lung	lung	100	0	0	0	y	y	medium	poor	good	medium
MF33B	MF33	WT	WT	WT	M	71	8	DTIC	chemo	left shoulder	V	9.25	NM	IIIB	IV	3	at the same time	<24h	liver	liver	58.7	41.3	0	0	y	y	medium	medium	poor	medium
MF33C	MF33	WT	WT	WT	M	71	8	DTIC	chemo	left shoulder	V	9.25	NM	IIIB	IV	3	at the same time	<24h	spleen	lien	0	100	0	0	y	y	poor	poor	poor	poor
MF33D	MF33	WT	WT	WT	M	71	8	DTIC	chemo	left shoulder	V	9.25	NM	IIIB	IV	3	at the same time	<24h	brain	cerebrum	80.4	19.6	0	0	y	n				N/A
MF34B	MF34	V600E	WT	WT	M	41	15	vemurafenib, carboplatin	chemo, targeted	right sinus			mucosal		IV	5	1. liver, 2. other mets at the same time	<24h	liver	liver (non-pigmented)	100	0	0	0	y	y	good	medium	medium	medium
MF34D	MF34	V600E	WT	WT	M	41	15	vemurafenib, carboplatin	chemo, targeted	right sinus			mucosal		IV	5	1. liver, 2. other mets at the same time	<24h	sinus	primary sinus maxillaris (left)	100	0	0	0	y	y	good	poor	poor	medium
MF34E	MF34	V600E	WT	WT	M	41	15	vemurafenib, carboplatin	chemo, targeted	right sinus			mucosal		IV	5	1. liver, 2. other mets at the same time	<24h	lung	lung	100	0	0	0	y	y	medium	poor	medium	medium
MF34F	MF34	V600E	WT	WT	M	41	15	vemurafenib, carboplatin	chemo, targeted	right sinus			mucosal		IV	5	1. liver, 2. other mets at the same time	<24h	intestine	mesenterium	0.2	0	99.8	0	n	n				N/A
MF34G	MF34	V600E	WT	WT	M	41	15	vemurafenib, carboplatin	chemo, targeted	right sinus			mucosal		IV	5	1. liver, 2. other mets at the same time	<24h	intestine	colon	71.6	19.7	8.7	0	y	y	medium	poor	poor	medium
MF35D	MF35	V600E	WT	WT	M	78	48	IF, vemurafenib, DTIC	adjuvant, chemo, targeted	back	III	3	NM	IIIA	IV	2	at the same time	<48h	pleura	pleura	91.6	8.4	0	0	y	y	good	medium	poor	medium
MF35E	MF35	V600E	WT	WT	M	78	48	IF, vemurafenib, DTIC	adjuvant, chemo, targeted	back	III	3	NM	IIIA	IV	2	at the same time	<48h	brain	temporoparietal lobe of cerebrum (right)	58.4	41.6	0	0	n	y	poor	poor	poor	poor
MF36B	MF36	V600E	WT	WT	M	39	64	IF, DTIC, zelboraf, ciszplatin	adjuvant, chemo, targeted	temporal region (head)	IV	2.7	SSM	IIA	IV	1		60h	brain	cerebrum in region frontobasale (left)	2.5	0	97.5	0	n	n				N/A
MF54B	MF54	K601E	WT	WT	M	61	15	DTIC	chemo	occipital region (head)	IV	1.9	SSM	IIA	IV	5	at the same time	<48h	adrenal gland	adrenal	100	0	0	0	y	y	good	poor	poor	medium
MF54C	MF54	K601E	WT	WT	M	61	15	DTIC	chemo	occipital region (head)	IV	1.9	SSM	IIA	IV	5	at the same time	<48h	pancreas	pancreatic	100	0	0	0	y	y	good	medium	good	medium
MF54D	MF54	K601E	WT	WT	M	61	15	DTIC	chemo	occipital region (head)	IV	1.9	SSM	IIA	IV	5	at the same time	<48h	intestine	colon	82.5	17.5	0	0	y	y	medium	poor	poor	medium
MF54E	MF54	K601E	WT	WT	M	61	15	DTIC	chemo	occipital region (head)	IV	1.9	SSM	IIA	IV	5	at the same time	<48h	stomach	gastric	100	0	0	0	y	y	medium	poor	poor	medium
MF54F	MF54	K601E	WT	WT	M	61	15	DTIC	chemo	occipital region (head)	IV	1.9	SSM	IIA	IV	5	at the same time	<48h	lung	lung	100	0	0	0	y	y	good	medium	medium	medium
MF55B	MF55	WT	Q61R	WT	F	47	81	IF, TAC, ciszplatin	adjuvant, chemo	right shin	IV	1.8	unclassified	IIA	IV	5	at the same time	<24h	liver	liver	100	0	0	0	y	y	good	good	good	good
MF55C	MF55	WT	Q61R	WT	F	47	81	IF, TAC, ciszplatin	adjuvant, chemo	right shin	IV	1.8	unclassified	IIA	IV	5	at the same time	<24h	brain	cerebrum	29.2	70.8	0	0	n	y	good	good	good	good
MF55E	MF55	WT	Q61R	WT	F	47	81	IF, TAC, ciszplatin	adjuvant, chemo	right shin	IV	1.8	unclassified	IIA	IV	5	at the same time	<24h	kidney	kidney	100	0	0	0	y	y	poor	poor	poor	poor
MF55F	MF55	WT	Q61R	WT	F	47	81	IF, TAC, ciszplatin	adjuvant, chemo	right shin	IV	1.8	unclassified	IIA	IV	5	at the same time	<24h	heart	cardium	100	0	0	0	y	y	good	medium	medium	medium
MF55G	MF55	WT	Q61R	WT	F	47	81	IF, TAC, ciszplatin	adjuvant, chemo	right shin	IV	1.8	unclassified	IIA	IV	5	at the same time	<24h	skin	distant cutaneous	0	46.2	53.8	0	n	n				N/A
MF56B	MF56	V600E	WT	WT	M	43	50	IF, DTIC, BOLD/B, carbo- és ciszplatin	adjuvant, chemo	right side of back, lumbal regio	IV	6	unclassified	IIIB	IV	6		<24h	lung	lung	100	0	0	0	y	y	good	good	good	good
MF56C	MF56	V600E	WT	WT	M	43	50	IF, DTIC, BOLD/B, carbo- és ciszplatin	adjuvant, chemo	right side of back, lumbal regio	IV	6	unclassified	IIIB	IV	6		<24h	liver	liver	41.5	0	58.5	0	n	y	good	good	poor	medium
MF56E	MF56	V600E	WT	WT	M	43	50	IF, DTIC, BOLD/B, carbo- és ciszplatin	adjuvant, chemo	right side of back, lumbal regio	IV	6	unclassified	IIIB	IV	6		<24h	tongue	glossal (tongue)	100	0	0	0	y	y	good	good	good	good
MF56G	MF56	V600E	WT	WT	M	43	50	IF, DTIC, BOLD/B, carbo- és ciszplatin	adjuvant, chemo	right side of back, lumbal regio	IV	6	unclassified	IIIB	IV	6		<24h	skin	distant cutaneous	20.8	79.2	0	0	y	y	good	good	medium	medium
MF56H	MF56	V600E	WT	WT	M	43	50	IF, DTIC, BOLD/B, carbo- és ciszplatin	adjuvant, chemo	right side of back, lumbal regio	IV	6	unclassified	IIIB	IV	6		<24h	intestine	mesenterium (omentum)	100	0	0	0	y	y	good	good	poor	medium
MF56I	MF56	V600E	WT	WT	M	43	50	IF, DTIC, BOLD/B, carbo- és ciszplatin	adjuvant, chemo	right side of back, lumbal regio	IV	6	unclassified	IIIB	IV	6		<24h	vertebra	vertebra	100	0	0	0	y	y	good	good	poor	medium
MF57C	MF57	V600E	WT	WT	M	41	137	DTIC	chemo	trunk (left side)	IV	6.2	unclassified	IIC	IV	9	at the same time	<48h	liver	liver	100	0	0	0	y	y	good	good	poor	medium
MF57D	MF57	V600E	WT	WT	M	41	137	DTIC	chemo	trunk (left side)	IV	6.2	unclassified	IIC	IV	9	at the same time	<48h	adrenal gland	glandula suprarenalis	93.2	0	6.8	0	y	y	good	medium	poor	medium
MF57E	MF57	V600E	WT	WT	M	41	137	DTIC	chemo	trunk (left side)	IV	6.2	unclassified	IIC	IV	9	at the same time	<48h	thyroid gland	glandula thyroidea	100	0	0	0	y	y	good	good	good	good
MF57F	MF57	V600E	WT	WT	M	41	137	DTIC	chemo	trunk (left side)	IV	6.2	unclassified	IIC	IV	9	at the same time	<48h	submandibular gland	glandula submandibularis	100	0	0	0	y	y	poor	poor	poor	poor
MF57G	MF57	V600E	WT	WT	M	41	137	DTIC	chemo	trunk (left side)	IV	6.2	unclassified	IIC	IV	9	at the same time	<48h	pancreas	pancreatic	100	0	0	0	y	y	good	good	good	good
MF57H	MF57	V600E	WT	WT	M	41	137	DTIC	chemo	trunk (left side)	IV	6.2	unclassified	IIC	IV	9	at the same time	<48h	kidney	kidney	100	0	0	0	y	y	medium	good	poor	medium
MF57I	MF57	V600E	WT	WT	M	41	137	DTIC	chemo	trunk (left side)	IV	6.2	unclassified	IIC	IV	9	at the same time	<48h	lung	lung	62.9	33.9	0	3.2	y	y	medium	poor	poor	medium
MF57J	MF57	V600E	WT	WT	M	41	137	DTIC	chemo	trunk (left side)	IV	6.2	unclassified	IIC	IV	9	at the same time	<48h	stomach	gastric	100	0	0	0	y	n				N/A
MF57K	MF57	V600E	WT	WT	M	41	137	DTIC	chemo	trunk (left side)	IV	6.2	unclassified	IIC	IV	9	at the same time	<48h	intestine	jejunum	98.7	0	1.3	0	y	y	good	good	poor	medium
MF59B	MF59	V600E	WT	WT	M	61	99			right upper arm	II	1	SSM	IB	IV	5	1. cut, 2. other mets (1-2 months later)	37h	lung	lung	100	0	0	0	y	y	medium	poor	poor	medium
MF59C	MF59	V600E	WT	WT	M	61	99			right upper arm	II	1	SSM	IB	IV	5	1. cut, 2. other mets (1-2 months later)	37h	adrenal gland	glandula suprarenalis	100	0	0	0	y	y	medium	poor	poor	medium
MF59E	MF59	V600E	WT	WT	M	61	99			right upper arm	II	1	SSM	IB	IV	5	1. cut, 2. other mets (1-2 months later)	37h	skin	subcutaneous	0.1	99.9	0	0	y	y	good	good	poor	medium
MF59F	MF59	V600E	WT	WT	M	61	99			right upper arm	II	1	SSM	IB	IV	5	1. cut, 2. other mets (1-2 months later)	37h	lymph node	paraaortic lymph node	96.9	3.1	0	0	y	y	good	poor	medium	medium
MF59G	MF59	V600E	WT	WT	M	61	99			right upper arm	II	1	SSM	IB	IV	5	1. cut, 2. other mets (1-2 months later)	37h	pancreas	pancreatic	44.1	5.3	36.6	14	y	y	good	poor	poor	medium
