# Supplementary material for: Distant metastases of melanoma exhibit varying extent of intrapatient proteogenomic heterogeneity
Source: Clin Transl Med. 2025 Sep 28;15(10):e70477. doi: 10.1002/ctm2.70477 (PMC12477065; doi:10.1002/ctm2.70477)
Supplement: Supplementary file 4 — Supporting Information [file CTM2-15-e70477-s004.xlsx]

## Sheet: Table S2 README
Table S2. Proteogenomics data processing settings.

## Sheet: Table S2A
DIA-Umpire conversion:

## Sheet: Table S2B
#DIA-Umpire (version 2.0)

## Sheet: Table S2C
num_threads = 23

## Sheet: Table S2D
Parameter
