# Supplementary material for: Distant metastases of melanoma exhibit varying extent of intrapatient proteogenomic heterogeneity
Source: Clin Transl Med. 2025 Sep 28;15(10):e70477. doi: 10.1002/ctm2.70477 (PMC12477065; doi:10.1002/ctm2.70477)
Supplement: Supplementary file 5 — Supporting Information [file CTM2-15-e70477-s002.xlsx]

## Sheet: Table S3 README
Table S3. Correlation analysis results between tumor content and gene/protein expression.

## Sheet: Table S3A
Accession

## Sheet: Table S3B
ENSG

## Sheet: Table S3C
Data
