# Supplementary material for: Distant metastases of melanoma exhibit varying extent of intrapatient proteogenomic heterogeneity
Source: Clin Transl Med. 2025 Sep 28;15(10):e70477. doi: 10.1002/ctm2.70477 (PMC12477065; doi:10.1002/ctm2.70477)
Supplement: Supplementary file 7 — Supporting Information [file CTM2-15-e70477-s009.xlsx]

## Sheet: Table S5 README
Table S5. Non-reference peptide summary and analyses.

## Sheet: Table S5A
peptide_J

## Sheet: Table S5B
ensg_short

## Sheet: Table S5C
data
