# Supplementary material for: Distant metastases of melanoma exhibit varying extent of intrapatient proteogenomic heterogeneity
Source: Clin Transl Med. 2025 Sep 28;15(10):e70477. doi: 10.1002/ctm2.70477 (PMC12477065; doi:10.1002/ctm2.70477)
Supplement: Supplementary file 8 — Supporting Information [file CTM2-15-e70477-s001.xlsx]

## Sheet: Table S6 README
Table S6. Metastasis location-differences.
Table S6A: Differential expression (DE) results for all metastasis locations. P<0.01 filter.
Table S6B: Pre-ranked GSEA results based on the DE analysis results. P<0.01 filter.
Table S6C: Enriched NRPs at the metastasis locations. P<0.01 filter.
Sheet	Column name	Description
A	Comparison	To which metastasis location were compared all other metastasis locations
A	Accession	Protein group accession number(s) (UniProt)
A	AveExpr.	Average expression of the protein
A	Coef.	log2 fold change (FC) - one metastasis location vs all others
A	t.	T-statistic
A	P.value.	DE analysis p-value
A	P.value.adj.	DE analysis adjusted p-value
A	F.	F-statistic
A	F.p.value.	F test p-value
A	Protein.Descriptions	Protein description(s) (UniProt)
A	Gene.Name	Gene name
A	HPA	Whether the protein is labeled as tissue-specific in the Human Protein Atlas
B	Metastasis_location	In which metastasis location were the NRP enrichments tested.
B	main_peptide	The shortest peptide sequence associated with a genetic variation. Isoleucines and leucines are replaced with symbol J
B	Statistics	Fisher test statistics
B	GroupRatio	How many samples in the metastasis location contained the genetic variation (In group) and how many samples not from the location contained the genetic variation (Out group)
B	P.value	Fisher test p-value
B	P.adj	Fisher test adjusted p-value
C	Comparison	To which metastasis location were compared all other metastasis locations
C	ID	Gene set ID
C	NES	Normalized enrichment score for the gene set
C	pvalue	P-value
C	p.adjust	Adjusted p-value
C	core_enrichment	Core enrichment genes

## Sheet: Table S6A
Comparison	Accession	AveExpr.	Coef.	t.	P.value.	P.value.adj.	F.	F.p.value.	Protein.Descriptions	Gene.Name	HPA
adrenal gland	O14641	19.7932	0.939459	3.0548	0.00328296	0.752173	9.33178	0.00328296	Segment polarity protein dishevelled homolog DVL-2	DVL2	not tissue specific
adrenal gland	O15162;O15162-2	20.7763	-1.73359	-4.93365	5.91386e-06	0.0474232	24.3409	5.91386e-06	Phospholipid scramblase 1;Isoform 2 of Phospholipid scramblase 1	PLSCR1	not tissue specific
adrenal gland	O15243	20.6638	-0.6294	-2.74099	0.00793389	0.819374	7.513	0.00793389	Leptin receptor gene-related protein	LEPROT	not tissue specific
adrenal gland	O15247	20.9342	-1.49376	-3.14615	0.0025121	0.749069	9.89823	0.0025121	Chloride intracellular channel protein 2	CLIC2	not tissue specific
adrenal gland	O43293	20.6452	-1.29174	-3.09099	0.00313099	0.749069	9.55421	0.00313099	Death-associated protein kinase 3	DAPK3	not tissue specific
adrenal gland	O60218	21.7932	1.27123	2.67446	0.00946049	0.827867	7.15276	0.00946049	Aldo-keto reductase family 1 member B10	AKR1B10	not tissue specific
adrenal gland	O75131	23.2792	0.655313	2.71029	0.00859076	0.819374	7.34567	0.00859076	Copine-3	CPNE3	not tissue specific
adrenal gland	O75935	21.6727	-0.475943	-2.71331	0.008521	0.819374	7.36203	0.008521	Dynactin subunit 3	DCTN3	not tissue specific
adrenal gland	O95470	20.545	-0.777571	-3.17585	0.00228651	0.749069	10.086	0.00228651	Sphingosine-1-phosphate lyase 1	SGPL1	not tissue specific
adrenal gland	P01833	20.6981	-2.1863	-2.73197	0.00840986	0.819374	7.46367	0.00840986	Polymeric immunoglobulin receptor	PIGR	not tissue specific
adrenal gland	P01906	21.9365	-1.12608	-2.70288	0.00876448	0.819374	7.30555	0.00876448	HLA class II histocompatibility antigen, DQ alpha 2 chain	HLA-DQA2	not tissue specific
adrenal gland	P03973	20.394	-1.93906	-2.91243	0.00524168	0.819374	8.48225	0.00524168	Antileukoproteinase	SLPI	not tissue specific
adrenal gland	P04275	21.6356	-1.26635	-3.68885	0.000462678	0.6827	13.6076	0.000462678	von Willebrand factor	VWF	not tissue specific
adrenal gland	P07355	26.7767	-1.2105	-2.72034	0.00836024	0.819374	7.40026	0.00836024	Annexin A2	ANXA2	not tissue specific
adrenal gland	P08727	23.0351	-1.945	-2.84013	0.00604179	0.819374	8.06635	0.00604179	Keratin, type I cytoskeletal 19	KRT19	not tissue specific
adrenal gland	P10124	19.7852	1.5722	2.88905	0.00583214	0.819374	8.34663	0.00583214	Serglycin	SRGN	not tissue specific
adrenal gland	P15121	24.5177	1.31647	3.57693	0.000663214	0.6827	12.7944	0.000663214	Aldose reductase	AKR1B1	tissue specific
adrenal gland	P16070;P16070-10;P16070-11;P16070-16;P16070-17;P16070-3;P16070-4;P16070-5;P16070-6;P16070-7	24.1399	-1.17999	-2.71028	0.00859099	0.819374	7.34562	0.00859099	CD44 antigen;Isoform 10 of CD44 antigen;Isoform 11 of CD44 antigen;Isoform 16 of CD44 antigen;Isoform 17 of CD44 antigen;Isoform 3 of CD44 antigen;Isoform 4 of CD44 antigen;Isoform 5 of CD44 antigen;Isoform 6 of CD44 antigen;Isoform 7 of CD44 antigen	CD44	not tissue specific
adrenal gland	P19256;P19256-2;P19256-3	21.5109	-0.887425	-3.23972	0.0018883	0.727917	10.4958	0.0018883	Lymphocyte function-associated antigen 3;Isoform 2 of Lymphocyte function-associated antigen 3;Isoform 3 of Lymphocyte function-associated antigen 3	CD58	not tissue specific
adrenal gland	P21757	20.7879	0.847065	2.81226	0.00650027	0.819374	7.90881	0.00650027	Macrophage scavenger receptor types I and II	MSR1	not tissue specific
adrenal gland	P23381	24.4353	-1.26707	-2.7867	0.00697513	0.819374	7.76568	0.00697513	Tryptophan--tRNA ligase, cytoplasmic	WARS1	not tissue specific
adrenal gland	P27540;P27540-2;P27540-3;P27540-4	19.8259	1.22003	2.76298	0.00781908	0.819374	7.63405	0.00781908	Aryl hydrocarbon receptor nuclear translocator;Isoform 2 of Aryl hydrocarbon receptor nuclear translocator;Isoform 3 of Aryl hydrocarbon receptor nuclear translocator;Isoform 4 of Aryl hydrocarbon receptor nuclear translocator	ARNT	not tissue specific
adrenal gland	P28065	22.7848	-1.16479	-2.77038	0.00729464	0.819374	7.67501	0.00729464	Proteasome subunit beta type-9	PSMB9	not tissue specific
adrenal gland	P29590	22.5724	-0.806945	-2.7803	0.00709888	0.819374	7.73005	0.00709888	Protein PML	PML	not tissue specific
adrenal gland	P29966	23.9047	-1.22775	-2.76191	0.00746583	0.819374	7.62814	0.00746583	Myristoylated alanine-rich C-kinase substrate	MARCKS	not tissue specific
adrenal gland	P33241	21.4432	-1.36204	-2.7605	0.00752324	0.819374	7.62035	0.00752324	Lymphocyte-specific protein 1	LSP1	not tissue specific
adrenal gland	P33897	20.3808	-0.902185	-2.89653	0.00513767	0.819374	8.38991	0.00513767	ATP-binding cassette sub-family D member 1	ABCD1	not tissue specific
adrenal gland	P46527	18.9521	-1.22075	-2.72621	0.00862449	0.819374	7.43224	0.00862449	Cyclin-dependent kinase inhibitor 1B	CDKN1B	not tissue specific
adrenal gland	P50238	21.4	-1.96927	-2.75204	0.00772871	0.819374	7.57372	0.00772871	Cysteine-rich protein 1	CRIP1	not tissue specific
adrenal gland	P51178	19.5344	-1.04098	-2.95506	0.00441709	0.819374	8.73235	0.00441709	1-phosphatidylinositol 4,5-bisphosphate phosphodiesterase delta-1	PLCD1	not tissue specific
adrenal gland	P51636	21.6154	-1.34831	-2.65374	0.00999944	0.829392	7.04236	0.00999944	Caveolin-2	CAV2	not tissue specific
adrenal gland	P60903	24.8334	-1.75369	-3.40467	0.00114027	0.6827	11.5918	0.00114027	Protein S100-A10	S100A10	not tissue specific
adrenal gland	P62834	21.9165	-0.592782	-2.92161	0.00478647	0.819374	8.53578	0.00478647	Ras-related protein Rap-1A	RAP1A	not tissue specific
adrenal gland	P78314;P78314-3;P78314-4	20.8945	1.83697	2.86345	0.00664815	0.819374	8.19933	0.00664815	SH3 domain-binding protein 2;Isoform 3 of SH3 domain-binding protein 2;Isoform 4 of SH3 domain-binding protein 2	SH3BP2	not tissue specific
adrenal gland	P84095	22.0683	-0.686261	-3.0749	0.00307965	0.749069	9.45499	0.00307965	Rho-related GTP-binding protein RhoG	RHOG	not tissue specific
adrenal gland	Q05682-4	22.3979	-1.32348	-2.90287	0.00511729	0.819374	8.42668	0.00511729	Isoform 4 of Caldesmon	CALD1	not tissue specific
adrenal gland	Q06323	23.8936	-0.744187	-2.66195	0.00978267	0.829392	7.08599	0.00978267	Proteasome activator complex subunit 1	PSME1	not tissue specific
adrenal gland	Q09666	24.2786	-1.65288	-3.40431	0.00114155	0.6827	11.5893	0.00114155	Neuroblast differentiation-associated protein AHNAK	AHNAK	not tissue specific
adrenal gland	Q13163;Q13163-2;Q13163-3	20.1946	1.77323	3.33698	0.00190625	0.727917	11.1354	0.00190625	Dual specificity mitogen-activated protein kinase kinase 5;Isoform A of Dual specificity mitogen-activated protein kinase kinase 5;Isoform C of Dual specificity mitogen-activated protein kinase kinase 5	MAP2K5	not tissue specific
adrenal gland	Q13201	20.0253	1.77959	2.78924	0.00766604	0.819374	7.77983	0.00766604	Multimerin-1	MMRN1	not tissue specific
adrenal gland	Q13535;Q13535-2;Q13535-3	20.1437	1.49735	2.75153	0.00798093	0.819374	7.57091	0.00798093	Serine/threonine-protein kinase ATR;Isoform 2 of Serine/threonine-protein kinase ATR;Isoform 3 of Serine/threonine-protein kinase ATR	ATR	not tissue specific
adrenal gland	Q13618;Q13618-2	21.4875	0.996913	3.60009	0.000615896	0.6827	12.9607	0.000615896	Cullin-3;Isoform 2 of Cullin-3	CUL3	not tissue specific
adrenal gland	Q14142	19.7184	3.43534	2.95289	0.00531564	0.819374	8.71955	0.00531564	Tripartite motif-containing protein 14	TRIM14	not tissue specific
adrenal gland	Q14201;Q14201-2	22.8696	-1.21901	-3.27809	0.00168145	0.727917	10.7459	0.00168145	Protein BTG3;Isoform 2 of Protein BTG3	BTG3	not tissue specific
adrenal gland	Q15007	20.8836	0.850384	3.11143	0.00276686	0.749069	9.681	0.00276686	Pre-mRNA-splicing regulator WTAP	WTAP	not tissue specific
adrenal gland	Q15118	20.3505	0.914899	2.78883	0.00698992	0.819374	7.77758	0.00698992	[Pyruvate dehydrogenase (acetyl-transferring)] kinase isozyme 1, mitochondrial	PDK1	not tissue specific
adrenal gland	Q31610	21.9354	-1.78851	-2.80258	0.00670322	0.819374	7.85446	0.00670322	HLA class I histocompatibility antigen, B-81 alpha chain	HLA-B	not tissue specific
adrenal gland	Q56VL3	20.9099	-3.74968	-3.36125	0.00171981	0.727917	11.298	0.00171981	OCIA domain-containing protein 2	OCIAD2	not tissue specific
adrenal gland	Q5EG05;Q5EG05-2	21.4318	-1.58599	-2.69759	0.00913409	0.823944	7.27701	0.00913409	Caspase recruitment domain-containing protein 16;Isoform 2 of Caspase recruitment domain-containing protein 16	CARD16	not tissue specific
adrenal gland	Q5T3F8	20.0933	-0.82801	-2.73186	0.008133	0.819374	7.46303	0.008133	CSC1-like protein 2	TMEM63B	not tissue specific
adrenal gland	Q5TA45;Q5TA45-3	20.2925	0.964775	2.8468	0.00593076	0.819374	8.10429	0.00593076	Integrator complex subunit 11;Isoform 3 of Integrator complex subunit 11	INTS11	not tissue specific
adrenal gland	Q5U5X0	19.8881	-0.952853	-3.41053	0.00130844	0.6827	11.6317	0.00130844	Complex III assembly factor LYRM7	LYRM7	not tissue specific
adrenal gland	Q5VTR2	20.3384	0.764625	2.7573	0.00756049	0.819374	7.6027	0.00756049	E3 ubiquitin-protein ligase BRE1A	RNF20	not tissue specific
adrenal gland	Q5VWC8	18.6101	-2.41071	-3.75535	0.000477321	0.6827	14.1026	0.000477321	Very-long-chain (3R)-3-hydroxyacyl-CoA dehydratase 4	HACD4	not tissue specific
adrenal gland	Q6NXT4;Q6NXT4-2;Q6NXT4-4	20.4792	0.762014	2.66109	0.00990779	0.829392	7.08143	0.00990779	Zinc transporter 6;Isoform 2 of Zinc transporter 6;Isoform 4 of Zinc transporter 6	SLC30A6	not tissue specific
adrenal gland	Q6NZI2	23.6353	-1.59749	-3.35844	0.00131534	0.6827	11.2791	0.00131534	Caveolae-associated protein 1	CAVIN1	not tissue specific
adrenal gland	Q6P1N9	21.4119	0.919938	3.46879	0.000933609	0.6827	12.0325	0.000933609	Putative deoxyribonuclease TATDN1	TATDN1	not tissue specific
adrenal gland	Q6Y1H2	20.93	-1.76116	-3.10705	0.00281856	0.749069	9.65378	0.00281856	Very-long-chain (3R)-3-hydroxyacyl-CoA dehydratase 2	HACD2	not tissue specific
adrenal gland	Q86WV6	20.8542	-0.865811	-3.00001	0.00382657	0.819374	9.00003	0.00382657	Stimulator of interferon genes protein	STING1	not tissue specific
adrenal gland	Q8IX19	21.104	1.65167	3.75623	0.000413275	0.6827	14.1093	0.000413275	Mast cell-expressed membrane protein 1	MCEMP1	not tissue specific
adrenal gland	Q8ND71	20.0915	-1.85267	-3.21707	0.00223222	0.749069	10.3495	0.00223222	GTPase IMAP family member 8	GIMAP8	not tissue specific
adrenal gland	Q8NEF9	20.576	1.23928	3.13919	0.00295963	0.749069	9.85454	0.00295963	Serum response factor-binding protein 1	SRFBP1	not tissue specific
adrenal gland	Q8TD16;Q8TD16-2	22.5358	0.93009	3.2055	0.00209277	0.749069	10.2752	0.00209277	Protein bicaudal D homolog 2;Isoform 2 of Protein bicaudal D homolog 2	BICD2	not tissue specific
adrenal gland	Q8TEV9	19.4471	1.77035	2.97153	0.0048914	0.819374	8.83001	0.0048914	Guanine nucleotide exchange protein SMCR8	SMCR8	not tissue specific
adrenal gland	Q8WY36;Q8WY36-2	20.55	1.79788	3.20845	0.00240751	0.749069	10.2942	0.00240751	HMG box transcription factor BBX;Isoform 2 of HMG box transcription factor BBX	BBX	not tissue specific
adrenal gland	Q8WYJ6	19.2412	2.0656	3.16285	0.00265863	0.749069	10.0036	0.00265863	Septin-1	SEPTIN1	not tissue specific
adrenal gland	Q92503;Q92503-2	19.2374	-1.79092	-3.03865	0.00399342	0.819374	9.23339	0.00399342	SEC14-like protein 1;Isoform 2 of SEC14-like protein 1	SEC14L1	not tissue specific
adrenal gland	Q92882	22.4291	-0.712845	-2.81408	0.0064676	0.819374	7.91905	0.0064676	Osteoclast-stimulating factor 1	OSTF1	not tissue specific
adrenal gland	Q96J02;Q96J02-2	20.4441	-1.00464	-3.34942	0.00136216	0.6827	11.2186	0.00136216	E3 ubiquitin-protein ligase Itchy homolog;Isoform 2 of E3 ubiquitin-protein ligase Itchy homolog	ITCH	not tissue specific
adrenal gland	Q96Q05;Q96Q05-2;Q96Q05-3	26.1423	-1.62267	-2.86562	0.00560345	0.819374	8.2118	0.00560345	Trafficking protein particle complex subunit 9;Isoform 2 of Trafficking protein particle complex subunit 9;Isoform 3 of Trafficking protein particle complex subunit 9	TRAPPC9	not tissue specific
adrenal gland	Q96S44	21.0006	1.11034	2.86425	0.00562506	0.819374	8.20392	0.00562506	EKC/KEOPS complex subunit TP53RK	TP53RK	not tissue specific
adrenal gland	Q9BQE5	22.0903	-1.01567	-2.96565	0.00422283	0.819374	8.79506	0.00422283	Apolipoprotein L2	APOL2	not tissue specific
adrenal gland	Q9BTE1	20.2586	-0.632107	-3.00595	0.00376164	0.819374	9.03573	0.00376164	Dynactin subunit 5	DCTN5	not tissue specific
adrenal gland	Q9BXD5	20.0804	-1.16492	-3.08494	0.00300699	0.749069	9.51688	0.00300699	N-acetylneuraminate lyase	NPL	not tissue specific
adrenal gland	Q9H4M7	19.8932	-1.2956	-2.81785	0.00741378	0.819374	7.94026	0.00741378	Pleckstrin homology domain-containing family A member 4	PLEKHA4	not tissue specific
adrenal gland	Q9H8M2	19.4758	1.17988	2.69995	0.00949792	0.827867	7.28975	0.00949792	Bromodomain-containing protein 9	BRD9	not tissue specific
adrenal gland	Q9H8P0	20.294	1.4479	2.82295	0.00639112	0.819374	7.96905	0.00639112	Polyprenol reductase	SRD5A3	not tissue specific
adrenal gland	Q9HCG8	20.3154	1.48913	3.5801	0.000675052	0.6827	12.8171	0.000675052	Pre-mRNA-splicing factor CWC22 homolog	CWC22	not tissue specific
adrenal gland	Q9HD15	19.964	-1.09742	-3.265	0.00187161	0.727917	10.6602	0.00187161	Steroid receptor RNA activator 1	SRA1	not tissue specific
adrenal gland	Q9NUN5;Q9NUN5-3	20.9944	2.8633	3.59666	0.000843471	0.6827	12.936	0.000843471	Probable lysosomal cobalamin transporter;Isoform 3 of Probable lysosomal cobalamin transporter	LMBRD1	not tissue specific
adrenal gland	Q9UBW5	18.7952	-1.51564	-2.6949	0.00898649	0.823944	7.2625	0.00898649	Bridging integrator 2	BIN2	not tissue specific
adrenal gland	Q9UHN1	20.3177	0.971271	2.7105	0.0087874	0.819374	7.34679	0.0087874	DNA polymerase subunit gamma-2, mitochondrial	POLG2	not tissue specific
adrenal gland	Q9UJ41;Q9UJ41-2;Q9UJ41-3;Q9UJ41-4	19.8938	0.656328	2.72482	0.00825946	0.819374	7.42462	0.00825946	Rab5 GDP/GTP exchange factor;Isoform 2 of Rab5 GDP/GTP exchange factor;Isoform 3 of Rab5 GDP/GTP exchange factor;Isoform 4 of Rab5 GDP/GTP exchange factor	RABGEF1	not tissue specific
adrenal gland	Q9UJ70;Q9UJ70-2	23.33	-0.639335	-3.54295	0.000738922	0.6827	12.5525	0.000738922	N-acetyl-D-glucosamine kinase;Isoform 2 of N-acetyl-D-glucosamine kinase	NAGK	not tissue specific
adrenal gland	Q9UL46	23.3739	-0.924694	-2.98383	0.00400863	0.819374	8.90323	0.00400863	Proteasome activator complex subunit 2	PSME2	not tissue specific
adrenal gland	Q9UL63	20.0858	1.2065	2.91194	0.00491918	0.819374	8.47938	0.00491918	Muskelin	MKLN1	not tissue specific
adrenal gland	Q9UMY1	20.7182	1.03174	2.89682	0.00531243	0.819374	8.39154	0.00531243	Nucleolar protein 7	NOL7	not tissue specific
adrenal gland	Q9UNH6;Q9UNH6-3	20.0368	1.01477	3.44125	0.00108102	0.6827	11.8422	0.00108102	Sorting nexin-7;Isoform 3 of Sorting nexin-7	SNX7	not tissue specific
adrenal gland	Q9UPQ0;Q9UPQ0-10;Q9UPQ0-2	20.1544	-1.18592	-2.79195	0.00755674	0.819374	7.79496	0.00755674	LIM and calponin homology domains-containing protein 1;Isoform 10 of LIM and calponin homology domains-containing protein 1;Isoform 2 of LIM and calponin homology domains-containing protein 1	LIMCH1	not tissue specific
adrenal gland	Q9Y240	20.7246	-1.28239	-2.73784	0.00831972	0.819374	7.49575	0.00831972	C-type lectin domain family 11 member A	CLEC11A	not tissue specific
adrenal gland	Q9Y315	21.78	-0.750215	-2.68295	0.00924741	0.823944	7.19824	0.00924741	Deoxyribose-phosphate aldolase	DERA	not tissue specific
adrenal gland	Q9Y333	23.1278	0.734992	2.80049	0.00671502	0.819374	7.84276	0.00671502	U6 snRNA-associated Sm-like protein LSm2	LSM2	not tissue specific
adrenal gland	Q9Y4F5	18.7564	-2.08223	-3.12182	0.003176	0.749069	9.74575	0.003176	Centrosomal protein of 170 kDa protein B	CEP170B	not tissue specific
adrenal gland	Q9Y5K3;Q9Y5K3-2;Q9Y5K3-3;Q9Y5K3-4	21.5643	-0.681561	-2.68624	0.00916611	0.823944	7.21589	0.00916611	Choline-phosphate cytidylyltransferase B;Isoform 1 of Choline-phosphate cytidylyltransferase B;Isoform 3 of Choline-phosphate cytidylyltransferase B;Isoform 4 of Choline-phosphate cytidylyltransferase B	PCYT1B	not tissue specific
adrenal gland	Q9Y6N5	21.9957	-1.23595	-2.94836	0.00443625	0.819374	8.69285	0.00443625	Sulfide:quinone oxidoreductase, mitochondrial	SQOR	not tissue specific
brain	A0A1B0GTU1	23.3136	-3.42977	-2.8112	0.00718041	0.524571	7.90284	0.00718041	Zinc finger CCCH domain-containing protein 11B	ZC3H11B	not tissue specific
brain	A6NNM8	22.1688	2.32447	2.83866	0.0065348	0.524571	8.05799	0.0065348	Tubulin polyglutamylase TTLL13P	TTLL13P	not tissue specific
brain	O14578-4	22.8571	-1.5408	-3.04665	0.00336126	0.446319	9.28205	0.00336126	Isoform 4 of Citron Rho-interacting kinase	CIT	not tissue specific
brain	O15226;O15226-2	20.8211	-1.49722	-3.65707	0.000533833	0.170122	13.3741	0.000533833	NF-kappa-B-repressing factor;Isoform 2 of NF-kappa-B-repressing factor	NKRF	not tissue specific
brain	O43426	19.5601	2.16299	3.20696	0.0020965	0.366799	10.2846	0.0020965	Synaptojanin-1	SYNJ1	not tissue specific
brain	O43657	21.4602	-2.38465	-3.9151	0.000230741	0.113305	15.328	0.000230741	Tetraspanin-6	TSPAN6	not tissue specific
brain	O43869	21.8814	-2.05075	-3.102	0.00352152	0.454885	9.62243	0.00352152	Olfactory receptor 2T1	OR2T1	not tissue specific
brain	O60603	25.2181	-1.90664	-2.67988	0.00932369	0.571399	7.18173	0.00932369	Toll-like receptor 2	TLR2	not tissue specific
brain	O75164	19.1909	-2.3988	-5.14853	6.2423e-06	0.00710463	26.5074	6.2423e-06	Lysine-specific demethylase 4A	KDM4A	not tissue specific
brain	O76070	20.3077	2.32816	2.74286	0.00820826	0.546271	7.52328	0.00820826	Gamma-synuclein	SNCG	not tissue specific
brain	O94811	20.508	2.3057	2.99501	0.00464277	0.499851	8.97008	0.00464277	Tubulin polymerization-promoting protein	TPPP	tissue specific
brain	O94923	20.0182	4.13527	3.98676	0.000202941	0.107789	15.8942	0.000202941	D-glucuronyl C5-epimerase	GLCE	not tissue specific
brain	O95476	20.572	1.24285	2.79073	0.00707618	0.524571	7.78815	0.00707618	CTD nuclear envelope phosphatase 1	CTDNEP1	not tissue specific
brain	O95810	21.4673	-2.92063	-3.00561	0.00378409	0.456785	9.03369	0.00378409	Caveolae-associated protein 2	CAVIN2	not tissue specific
brain	P01008	22.3951	1.25036	2.83369	0.00612495	0.524571	8.0298	0.00612495	Antithrombin-III	SERPINC1	not tissue specific
brain	P01859	26.2306	1.75129	2.86854	0.0055575	0.520901	8.22854	0.0055575	Immunoglobulin heavy constant gamma 2	IGHG2	not tissue specific
brain	P02647	25.0221	1.77496	2.7262	0.00822801	0.546271	7.43218	0.00822801	Apolipoprotein A-I	APOA1	not tissue specific
brain	P02686	20.5987	5.07545	5.18783	3.88742e-06	0.00516185	26.9136	3.88742e-06	Myelin basic protein	MBP	tissue specific
brain	P02787	25.9586	1.56524	2.78563	0.00699513	0.524571	7.75976	0.00699513	Serotransferrin	TF	not tissue specific
brain	P02790	25.3165	1.75616	2.7725	0.00725206	0.524571	7.68674	0.00725206	Hemopexin	HPX	not tissue specific
brain	P04216	22.8705	1.39119	2.68488	0.00919929	0.568145	7.20857	0.00919929	Thy-1 membrane glycoprotein	THY1	not tissue specific
brain	P06733-2	22.9092	-3.6677	-2.90953	0.00535488	0.514004	8.46534	0.00535488	Isoform MBP-1 of Alpha-enolase	ENO1	not tissue specific
brain	P09104	22.3637	2.39517	3.09554	0.00289886	0.422257	9.58235	0.00289886	Gamma-enolase	ENO2	not tissue specific
brain	P09471	21.1092	3.2256	4.00578	0.000201672	0.107789	16.0463	0.000201672	Guanine nucleotide-binding protein G(o) subunit alpha	GNAO1	not tissue specific
brain	P09497-2	23.2947	1.08903	3.56433	0.00069029	0.205542	12.7044	0.00069029	Isoform Non-brain of Clathrin light chain B	CLTB	not tissue specific
brain	P09884	20.774	-3.65843	-3.42939	0.00112083	0.279052	11.7607	0.00112083	DNA polymerase alpha catalytic subunit	POLA1	not tissue specific
brain	P09936	22.1644	2.58345	2.67832	0.00949845	0.577665	7.17341	0.00949845	Ubiquitin carboxyl-terminal hydrolase isozyme L1	UCHL1	not tissue specific
brain	P09972	22.7784	1.36834	2.96237	0.00426224	0.472478	8.77564	0.00426224	Fructose-bisphosphate aldolase C	ALDOC	not tissue specific
brain	P13591-1	21.0124	2.4505	2.82411	0.00666978	0.524571	7.97558	0.00666978	Isoform 2 of Neural cell adhesion molecule 1	NCAM1	not tissue specific
brain	P14136	21.3129	6.16877	6.09148	1.22227e-07	0.000324593	37.1062	1.22227e-07	Glial fibrillary acidic protein	GFAP	tissue specific
brain	P14415	19.6625	2.79997	2.99618	0.00500435	0.50468	8.97711	0.00500435	Sodium/potassium-transporting ATPase subunit beta-2	ATP1B2	not tissue specific
brain	P15104	22.2871	1.40537	2.84779	0.00588919	0.523155	8.10993	0.00588919	Glutamine synthetase	GLUL	not tissue specific
brain	P15907	20.7057	2.98339	3.41114	0.00128987	0.300057	11.6359	0.00128987	Beta-galactoside alpha-2,6-sialyltransferase 1	ST6GAL1	not tissue specific
brain	P16144;P16144-2	21.118	2.48632	2.7711	0.00778088	0.539046	7.67899	0.00778088	Integrin beta-4;Isoform Beta-4A of Integrin beta-4	ITGB4	not tissue specific
brain	P19174-2	20.0169	-0.929154	-2.76314	0.00815187	0.546271	7.63494	0.00815187	Isoform 2 of 1-phosphatidylinositol 4,5-bisphosphate phosphodiesterase gamma-1	PLCG1	not tissue specific
brain	P19823	22.7084	1.71121	2.82541	0.00626734	0.524571	7.98296	0.00626734	Inter-alpha-trypsin inhibitor heavy chain H2	ITIH2	not tissue specific
brain	P20336	19.9269	2.0564	3.67463	0.000699771	0.205542	13.5029	0.000699771	Ras-related protein Rab-3A	RAB3A	tissue specific
brain	P22090	21.2779	1.88642	2.8481	0.00596136	0.523155	8.11168	0.00596136	40S ribosomal protein S4, Y isoform 1	RPS4Y1	not tissue specific
brain	P24821-2	20.9101	4.50388	3.23271	0.00224628	0.372835	10.4504	0.00224628	Isoform 2 of Tenascin	TNC	not tissue specific
brain	P25445;P25445-6	19.7251	1.30071	2.78872	0.00711489	0.524571	7.77696	0.00711489	Tumor necrosis factor receptor superfamily member 6;Isoform 6 of Tumor necrosis factor receptor superfamily member 6	FAS	not tissue specific
brain	P31150	23.6061	0.978745	2.71009	0.00859497	0.547788	7.34459	0.00859497	Rab GDP dissociation inhibitor alpha	GDI1	not tissue specific
brain	P35237	21.4839	2.20522	4.10061	0.000117013	0.0717109	16.815	0.000117013	Serpin B6	SERPINB6	not tissue specific
brain	P35613-3	19.9952	-1.32931	-3.08294	0.00366151	0.455801	9.50453	0.00366151	Isoform 3 of Basigin	BSG	not tissue specific
brain	P35813;P35813-3	21.1188	0.93869	2.88534	0.00530179	0.514004	8.32516	0.00530179	Protein phosphatase 1A;Isoform 3 of Protein phosphatase 1A	PPM1A	not tissue specific
brain	P40261	24.5856	-2.66485	-3.64814	0.000527724	0.170122	13.3089	0.000527724	Nicotinamide N-methyltransferase	NNMT	not tissue specific
brain	P40692	20.3814	1.73216	3.18042	0.00234584	0.373786	10.1151	0.00234584	DNA mismatch repair protein Mlh1	MLH1	not tissue specific
brain	P43003;P43003-2	19.566	2.72057	4.41363	4.06756e-05	0.0324063	19.4801	4.06756e-05	Excitatory amino acid transporter 1;Isoform 2 of Excitatory amino acid transporter 1	SLC1A3	not tissue specific
brain	P49336;P49336-2	20.3308	1.98792	3.44244	0.00105713	0.271681	11.8504	0.00105713	Cyclin-dependent kinase 8;Isoform 2 of Cyclin-dependent kinase 8	CDK8	not tissue specific
brain	P49914	20.3109	-1.40866	-2.80002	0.00689925	0.524571	7.84009	0.00689925	5-formyltetrahydrofolate cyclo-ligase	MTHFS	not tissue specific
brain	P51178	19.5344	1.57869	3.30824	0.00156713	0.320136	10.9444	0.00156713	1-phosphatidylinositol 4,5-bisphosphate phosphodiesterase delta-1	PLCD1	not tissue specific
brain	P51589	20.7538	-1.98761	-4.53664	3.61057e-05	0.0319616	20.5811	3.61057e-05	Cytochrome P450 2J2	CYP2J2	not tissue specific
brain	P51688	21.7941	-1.95758	-2.78002	0.00713156	0.524571	7.72853	0.00713156	N-sulphoglucosamine sulphohydrolase	SGSH	not tissue specific
brain	P52747;P52747-2;P52747-3	19.3832	-1.12414	-2.76865	0.00766023	0.535343	7.66543	0.00766023	Zinc finger protein 143;Isoform 2 of Zinc finger protein 143;Isoform 3 of Zinc finger protein 143	ZNF143	not tissue specific
brain	P59780	20.8848	2.32197	2.85301	0.00647366	0.524571	8.13964	0.00647366	AP-3 complex subunit sigma-2	AP3S2	not tissue specific
brain	P60201	22.0731	5.38142	8.48022	5.22549e-12	4.16315e-08	71.9142	5.22549e-12	Myelin proteolipid protein	PLP1	tissue specific
brain	P80723	22.3499	2.31699	2.88863	0.00525291	0.514004	8.34418	0.00525291	Brain acid soluble protein 1	BASP1	not tissue specific
brain	P83881	24.2243	-1.02696	-3.02032	0.00360857	0.455801	9.12233	0.00360857	60S ribosomal protein L36a	RPL36A	not tissue specific
brain	P99999	25.3899	1.35883	2.9141	0.00488882	0.50468	8.492	0.00488882	Cytochrome c	CYCS	not tissue specific
brain	Q01629	19.8354	-2.95344	-3.42758	0.00121364	0.293003	11.7483	0.00121364	Interferon-induced transmembrane protein 2	IFITM2	not tissue specific
brain	Q05193;Q05193-3	19.7805	1.4468	2.84176	0.00618444	0.524571	8.07562	0.00618444	Dynamin-1;Isoform 3 of Dynamin-1	DNM1	tissue specific
brain	Q08209-2	21.7997	1.09771	3.08887	0.00295604	0.422257	9.54114	0.00295604	Isoform 2 of Serine/threonine-protein phosphatase 2B catalytic subunit alpha isoform	PPP3CA	not tissue specific
brain	Q12955;Q12955-4;Q12955-5	20.0949	1.06478	2.84408	0.00597553	0.523155	8.08878	0.00597553	Ankyrin-3;Isoform 2 of Ankyrin-3;Isoform 3 of Ankyrin-3	ANK3	not tissue specific
brain	Q12983	19.2157	1.97221	3.0179	0.00426991	0.472478	9.10771	0.00426991	BCL2/adenovirus E1B 19 kDa protein-interacting protein 3	BNIP3	not tissue specific
brain	Q14103-2	19.697	2.07525	2.88457	0.0058569	0.523155	8.32075	0.0058569	Isoform 2 of Heterogeneous nuclear ribonucleoprotein D0	HNRNPD	not tissue specific
brain	Q14515	19.6772	2.24703	3.77865	0.000384685	0.150016	14.2782	0.000384685	SPARC-like protein 1	SPARCL1	not tissue specific
brain	Q14790-4	24.2714	-1.50325	-2.70785	0.00864716	0.547788	7.33245	0.00864716	Isoform 4 of Caspase-8	CASP8	not tissue specific
brain	Q15063	24.5305	2.69367	2.97731	0.00408398	0.467901	8.86436	0.00408398	Periostin	POSTN	not tissue specific
brain	Q15063-2	22.6995	2.66137	2.97847	0.00411109	0.467901	8.87126	0.00411109	Isoform 2 of Periostin	POSTN	not tissue specific
brain	Q15063-3	22.7585	2.92682	3.55861	0.000722375	0.205542	12.6637	0.000722375	Isoform 3 of Periostin	POSTN	not tissue specific
brain	Q15124	19.7104	-2.32714	-2.92086	0.00486475	0.50468	8.53142	0.00486475	Phosphoglucomutase-like protein 5	PGM5	not tissue specific
brain	Q15154	20.3252	1.24612	3.35267	0.00135861	0.300057	11.2404	0.00135861	Pericentriolar material 1 protein	PCM1	not tissue specific
brain	Q15910	18.7225	-2.00387	-2.91066	0.00545778	0.517644	8.47192	0.00545778	Histone-lysine N-methyltransferase EZH2	EZH2	not tissue specific
brain	Q16555-2	24.7559	1.39158	3.08858	0.00295858	0.422257	9.53933	0.00295858	Isoform 2 of Dihydropyrimidinase-related protein 2	DPYSL2	not tissue specific
brain	Q5J8M3	23.5237	2.16678	3.2444	0.00187383	0.355447	10.5261	0.00187383	ER membrane protein complex subunit 4	EMC4	not tissue specific
brain	Q5TAX3	19.3533	1.94246	3.05165	0.00377544	0.456785	9.31256	0.00377544	Terminal uridylyltransferase 4	TUT4	not tissue specific
brain	Q6JEL2	22.1839	1.31758	3.49278	0.000872966	0.239825	12.1995	0.000872966	Kelch-like protein 10	KLHL10	not tissue specific
brain	Q6P2C8	19.922	-1.77379	-3.2742	0.00192873	0.357354	10.7204	0.00192873	Mediator of RNA polymerase II transcription subunit 27	MED27	not tissue specific
brain	Q6SPF0	20.3606	-2.65087	-3.23875	0.00197445	0.357511	10.4895	0.00197445	Atherin	SAMD1	not tissue specific
brain	Q7Z5J4	20.5872	-2.5119	-2.76747	0.00744025	0.524571	7.65891	0.00744025	Retinoic acid-induced protein 1	RAI1	not tissue specific
brain	Q86XI2	19.6815	3.33842	4.92986	9.49557e-06	0.0094564	24.3035	9.49557e-06	Condensin-2 complex subunit G2	NCAPG2	not tissue specific
brain	Q8IVB5	20.575	1.45759	3.27105	0.00211783	0.366799	10.6998	0.00211783	LIX1-like protein	LIX1L	not tissue specific
brain	Q8IVF7	20.3077	1.2236	3.07489	0.00309627	0.432772	9.45495	0.00309627	Formin-like protein 3	FMNL3	not tissue specific
brain	Q8IWA4	20.2513	1.38896	3.70249	0.000451688	0.163049	13.7085	0.000451688	Mitofusin-1	MFN1	not tissue specific
brain	Q8IWV2	20.9466	-1.87267	-2.74853	0.0082145	0.546271	7.55444	0.0082145	Contactin-4	CNTN4	not tissue specific
brain	Q8N139	19.5599	-3.24016	-5.47279	1.59118e-06	0.00253539	29.9514	1.59118e-06	ATP-binding cassette sub-family A member 6	ABCA6	not tissue specific
brain	Q8N3V7-2	20.7062	2.03876	3.88865	0.000245499	0.113305	15.1216	0.000245499	Isoform 2 of Synaptopodin	SYNPO	not tissue specific
brain	Q8N5K1	22.9895	-1.06955	-2.86421	0.00562534	0.521129	8.20369	0.00562534	CDGSH iron-sulfur domain-containing protein 2	CISD2	not tissue specific
brain	Q8NBT2	19.8953	2.4196	3.87202	0.000298662	0.125234	14.9926	0.000298662	Kinetochore protein Spc24	SPC24	not tissue specific
brain	Q8NG31;Q8NG31-2	25.2232	-5.52127	-5.99609	1.963e-07	0.000390981	35.9531	1.963e-07	Kinetochore scaffold 1;Isoform 2 of Kinetochore scaffold 1	KNL1	not tissue specific
brain	Q8TAT6;Q8TAT6-2	22.6915	1.16006	3.10838	0.00279155	0.422257	9.66204	0.00279155	Nuclear protein localization protein 4 homolog;Isoform 2 of Nuclear protein localization protein 4 homolog	NPLOC4	not tissue specific
brain	Q8TBB5;Q8TBB5-3	19.95	-2.10829	-2.86134	0.00628213	0.524571	8.18724	0.00628213	Kelch domain-containing protein 4;Isoform 3 of Kelch domain-containing protein 4	KLHDC4	not tissue specific
brain	Q8TCZ2;Q8TCZ2-2;Q8TCZ2-3;Q8TCZ2-5	20.2526	1.27889	2.93043	0.00478433	0.50468	8.58739	0.00478433	CD99 antigen-like protein 2;Isoform 2 of CD99 antigen-like protein 2;Isoform 3 of CD99 antigen-like protein 2;Isoform 5 of CD99 antigen-like protein 2	CD99L2	not tissue specific
brain	Q8WWI5;Q8WWI5-2;Q8WWI5-3	20.3988	1.08194	2.6897	0.00908082	0.56521	7.23448	0.00908082	Choline transporter-like protein 1;Isoform 2 of Choline transporter-like protein 1;Isoform 3 of Choline transporter-like protein 1	SLC44A1	not tissue specific
brain	Q8WYQ5;Q8WYQ5-3	19.9931	4.91796	6.26841	7.81748e-08	0.000311409	39.2929	7.81748e-08	Microprocessor complex subunit DGCR8;Isoform 3 of Microprocessor complex subunit DGCR8	DGCR8	not tissue specific
brain	Q92870;Q92870-4	19.811	1.11354	2.99656	0.00443441	0.483958	8.97938	0.00443441	Amyloid-beta A4 precursor protein-binding family B member 2;Isoform 4 of Amyloid-beta A4 precursor protein-binding family B member 2	APBB2	not tissue specific
brain	Q92994;Q92994-5	23.8901	-1.40527	-2.70805	0.00864241	0.547788	7.33355	0.00864241	Transcription factor IIIB 90 kDa subunit;Isoform 5 of Transcription factor IIIB 90 kDa subunit	BRF1	not tissue specific
brain	Q96BZ9;Q96BZ9-3	20.1219	-2.78852	-2.81599	0.00654338	0.524571	7.92982	0.00654338	TBC1 domain family member 20;Isoform 3 of TBC1 domain family member 20	TBC1D20	not tissue specific
brain	Q96CS2	19.8133	-3.31236	-3.37514	0.00138795	0.300057	11.3916	0.00138795	HAUS augmin-like complex subunit 1	HAUS1	not tissue specific
brain	Q96EW2	19.9392	-2.19075	-2.82651	0.00739175	0.524571	7.98916	0.00739175	HSPB1-associated protein 1	HSPBAP1	not tissue specific
brain	Q96F85	21.5379	2.59444	4.12969	0.000105892	0.0717109	17.0543	0.000105892	CB1 cannabinoid receptor-interacting protein 1	CNRIP1	not tissue specific
brain	Q96IY4	21.5096	1.44419	3.05026	0.0033086	0.446319	9.3041	0.0033086	Carboxypeptidase B2	CPB2	not tissue specific
brain	Q96K21	20.4082	1.87792	2.77823	0.0072878	0.524571	7.71854	0.0072878	Abscission/NoCut checkpoint regulator	ZFYVE19	not tissue specific
brain	Q96P48	21.2238	1.42853	3.33962	0.00139351	0.300057	11.153	0.00139351	Arf-GAP with Rho-GAP domain, ANK repeat and PH domain-containing protein 1	ARAP1	not tissue specific
brain	Q96QE5	19.6696	2.67819	2.90051	0.00580008	0.523155	8.41295	0.00580008	Transcription elongation factor, mitochondrial	TEFM	not tissue specific
brain	Q96RK0	19.6964	2.12036	2.94058	0.00495369	0.50468	8.647	0.00495369	Protein capicua homolog	CIC	not tissue specific
brain	Q96RT7;Q96RT7-3	19.681	-1.34243	-2.72644	0.00866339	0.547788	7.43346	0.00866339	Gamma-tubulin complex component 6;Isoform 3 of Gamma-tubulin complex component 6	TUBGCP6	not tissue specific
brain	Q96T88;Q96T88-2	20.0991	-1.3568	-3.01868	0.00384538	0.457256	9.11241	0.00384538	E3 ubiquitin-protein ligase UHRF1;Isoform 2 of E3 ubiquitin-protein ligase UHRF1	UHRF1	not tissue specific
brain	Q99501	19.3211	3.74847	3.91904	0.000395424	0.150016	15.3589	0.000395424	GAS2-like protein 1	GAS2L1	not tissue specific
brain	Q9BVC6	23.3388	0.881587	3.05687	0.00324557	0.445818	9.34448	0.00324557	Transmembrane protein 109	TMEM109	not tissue specific
brain	Q9BVQ7	18.8029	-1.10662	-2.7585	0.00787177	0.540641	7.60933	0.00787177	Spermatogenesis-associated protein 5-like protein 1	SPATA5L1	not tissue specific
brain	Q9BW61	20.2239	-1.45983	-3.94964	0.000255992	0.113305	15.5997	0.000255992	DET1- and DDB1-associated protein 1	DDA1	not tissue specific
brain	Q9BWH6	20.892	-2.01676	-2.77306	0.00735875	0.524571	7.68988	0.00735875	RNA polymerase II-associated protein 1	RPAP1	not tissue specific
brain	Q9BX69	17.5887	-1.32752	-3.83705	0.000470707	0.163049	14.7229	0.000470707	Caspase recruitment domain-containing protein 6	CARD6	not tissue specific
brain	Q9BY89	19.2211	-2.10752	-3.16409	0.00285765	0.422257	10.0115	0.00285765	Uncharacterized protein KIAA1671	KIAA1671	not tissue specific
brain	Q9H2P9;Q9H2P9-5	20.1569	-0.959573	-2.70968	0.00876944	0.550127	7.34238	0.00876944	Diphthine methyl ester synthase;Isoform 5 of Diphthine methyl ester synthase	DPH5	not tissue specific
brain	Q9H492	22.0071	1.56457	2.9015	0.00508872	0.506772	8.41871	0.00508872	Microtubule-associated proteins 1A/1B light chain 3A	MAP1LC3A	not tissue specific
brain	Q9HCG8	20.3154	-1.85817	-3.18923	0.00223898	0.372835	10.1712	0.00223898	Pre-mRNA-splicing factor CWC22 homolog	CWC22	not tissue specific
brain	Q9NRF9	21.0792	-2.22506	-3.34827	0.0015036	0.315242	11.2109	0.0015036	DNA polymerase epsilon subunit 3	POLE3	not tissue specific
brain	Q9NVN3	19.8428	-1.86974	-2.81757	0.00696157	0.524571	7.93871	0.00696157	Synembryn-B	RIC8B	not tissue specific
brain	Q9NXU5	19.8788	1.34495	2.8084	0.00671154	0.524571	7.88714	0.00671154	ADP-ribosylation factor-like protein 15	ARL15	not tissue specific
brain	Q9P086	19.3836	-0.970256	-3.05867	0.00353996	0.454885	9.35549	0.00353996	Mediator of RNA polymerase II transcription subunit 11	MED11	not tissue specific
brain	Q9P2K8;Q9P2K8-2	19.7214	-1.31907	-3.43461	0.0010388	0.271681	11.7965	0.0010388	eIF-2-alpha kinase GCN2;Isoform 2 of eIF-2-alpha kinase GCN2	EIF2AK4	not tissue specific
brain	Q9UBB6;Q9UBB6-3	19.8526	1.54463	4.10439	0.000115506	0.0717109	16.846	0.000115506	Neurochondrin;Isoform 3 of Neurochondrin	NCDN	tissue specific
brain	Q9UBR2	24.398	-2.1153	-3.26719	0.00173776	0.337676	10.6745	0.00173776	Cathepsin Z	CTSZ	not tissue specific
brain	Q9ULL1	20.9866	2.97536	3.02671	0.00400643	0.467901	9.16097	0.00400643	Pleckstrin homology domain-containing family G member 1	PLEKHG1	not tissue specific
brain	Q9UN36	21.993	1.70533	3.16801	0.00234031	0.373786	10.0363	0.00234031	Protein NDRG2	NDRG2	not tissue specific
brain	Q9Y228	19.3637	2.14593	3.35396	0.00172629	0.337676	11.249	0.00172629	TRAF3-interacting JNK-activating modulator	TRAF3IP3	not tissue specific
brain	Q9Y2D0	20.2941	1.833	2.73601	0.00853974	0.547788	7.48575	0.00853974	Carbonic anhydrase 5B, mitochondrial	CA5B	not tissue specific
brain	Q9Y2X7	21.1785	1.15792	2.71351	0.0085159	0.547788	7.36312	0.0085159	ARF GTPase-activating protein GIT1	GIT1	not tissue specific
brain	Q9Y5W9;Q9Y5W9-2	20.7259	2.09335	3.11795	0.00296804	0.422257	9.72164	0.00296804	Sorting nexin-11;Isoform 2 of Sorting nexin-11	SNX11	not tissue specific
brain	Q9Y6V7	19.9115	-1.17201	-2.77737	0.00727289	0.524571	7.71379	0.00727289	Probable ATP-dependent RNA helicase DDX49	DDX49	not tissue specific
heart	A4UGR9;A4UGR9-2;A4UGR9-3;A4UGR9-8	22.5431	-1.93336	-3.20565	0.0022115	0.999811	10.2762	0.0022115	Xin actin-binding repeat-containing protein 2;Isoform 2 of Xin actin-binding repeat-containing protein 2;Isoform 3 of Xin actin-binding repeat-containing protein 2;Isoform 8 of Xin actin-binding repeat-containing protein 2	XIRP2	not tissue specific
heart	O00712-5	20.2525	1.97017	3.19241	0.00241983	0.999811	10.1915	0.00241983	Isoform 5 of Nuclear factor 1 B-type	NFIB	not tissue specific
heart	O15116	20.7058	0.778641	2.69795	0.00888195	0.999811	7.27895	0.00888195	U6 snRNA-associated Sm-like protein LSm1	LSM1	not tissue specific
heart	O95149	20.3531	2.51232	2.83332	0.0065873	0.999811	8.0277	0.0065873	Snurportin-1	SNUPN	not tissue specific
heart	P02794	22.1076	1.40894	2.65491	0.00996859	0.999811	7.04857	0.00996859	Ferritin heavy chain	FTH1	not tissue specific
heart	P16298;P16298-4	20.1096	1.37211	2.65674	0.00995348	0.999811	7.05826	0.00995348	Serine/threonine-protein phosphatase 2B catalytic subunit beta isoform;Isoform 4 of Serine/threonine-protein phosphatase 2B catalytic subunit beta isoform	PPP3CB	not tissue specific
heart	P22681	19.9831	0.973835	3.09073	0.0029404	0.999811	9.5526	0.0029404	E3 ubiquitin-protein ligase CBL	CBL	not tissue specific
heart	P26927	19.2322	-1.75252	-2.94108	0.00502522	0.999811	8.64998	0.00502522	Hepatocyte growth factor-like protein	MST1	not tissue specific
heart	P29353;P29353-6	20.4875	1.175	2.70594	0.0086926	0.999811	7.32211	0.0086926	SHC-transforming protein 1;Isoform 6 of SHC-transforming protein 1	SHC1	not tissue specific
heart	P35568	18.8994	2.62921	3.23223	0.00250368	0.999811	10.4473	0.00250368	Insulin receptor substrate 1	IRS1	not tissue specific
heart	P48454;P48454-2;P48454-3	20.6467	1.46665	3.02456	0.00356502	0.999811	9.14797	0.00356502	Serine/threonine-protein phosphatase 2B catalytic subunit gamma isoform;Isoform 2 of Serine/threonine-protein phosphatase 2B catalytic subunit gamma isoform;Isoform 3 of Serine/threonine-protein phosphatase 2B catalytic subunit gamma isoform	PPP3CC	not tissue specific
heart	P49407-2	20.5977	1.71495	2.93774	0.00485626	0.999811	8.6303	0.00485626	Isoform 1B of Beta-arrestin-1	ARRB1	not tissue specific
heart	P49908	20.5509	-1.47932	-2.88284	0.00558411	0.999811	8.31075	0.00558411	Selenoprotein P	SELENOP	not tissue specific
heart	P51809	21.2044	1.375	2.73915	0.0079444	0.999811	7.50292	0.0079444	Vesicle-associated membrane protein 7	VAMP7	not tissue specific
heart	P52747;P52747-2;P52747-3	19.3832	1.22025	3.04329	0.00358718	0.999811	9.2616	0.00358718	Zinc finger protein 143;Isoform 2 of Zinc finger protein 143;Isoform 3 of Zinc finger protein 143	ZNF143	not tissue specific
heart	P53803	21.833	-1.54555	-3.09088	0.00300801	0.999811	9.55351	0.00300801	DNA-directed RNA polymerases I, II, and III subunit RPABC4	POLR2K	not tissue specific
heart	P54289-3	20.4093	-1.89013	-3.15487	0.00244825	0.999811	9.95319	0.00244825	Isoform 3 of Voltage-dependent calcium channel subunit alpha-2/delta-1	CACNA2D1	not tissue specific
heart	P63000	25.1057	0.703683	2.67267	0.00950632	0.999811	7.14318	0.00950632	Ras-related C3 botulinum toxin substrate 1	RAC1	not tissue specific
heart	Q02446	18.9688	1.42322	3.3478	0.00178637	0.999811	11.2078	0.00178637	Transcription factor Sp4	SP4	not tissue specific
heart	Q03169	20.3022	1.97232	2.76808	0.00745995	0.999811	7.66227	0.00745995	Tumor necrosis factor alpha-induced protein 2	TNFAIP2	not tissue specific
heart	Q04864;Q04864-2	19.2559	1.09259	3.65474	0.000537953	0.87093	13.3571	0.000537953	Proto-oncogene c-Rel;Isoform 2 of Proto-oncogene c-Rel	REL	not tissue specific
heart	Q13492;Q13492-2;Q13492-5	22.1674	1.01633	2.81945	0.00637233	0.999811	7.94933	0.00637233	Phosphatidylinositol-binding clathrin assembly protein;Isoform 2 of Phosphatidylinositol-binding clathrin assembly protein;Isoform 5 of Phosphatidylinositol-binding clathrin assembly protein	PICALM	not tissue specific
heart	Q14667	19.6157	-1.55006	-2.7223	0.00841017	0.999811	7.41093	0.00841017	Protein KIAA0100	KIAA0100	not tissue specific
heart	Q14999	19.6836	1.65671	3.06694	0.00324375	0.999811	9.40613	0.00324375	Cullin-7	CUL7	not tissue specific
heart	Q15125	21.9269	1.2044	2.67789	0.00940657	0.999811	7.1711	0.00940657	3-beta-hydroxysteroid-Delta(8),Delta(7)-isomerase	EBP	not tissue specific
heart	Q15345	19.4194	-1.50804	-2.83892	0.0062336	0.999811	8.05949	0.0062336	Leucine-rich repeat-containing protein 41	LRRC41	not tissue specific
heart	Q15493	19.869	-2.21086	-4.30486	0.000101743	0.271077	18.5319	0.000101743	Regucalcin	RGN	not tissue specific
heart	Q32MZ4	22.2925	1.03151	2.72615	0.00822989	0.999811	7.43189	0.00822989	Leucine-rich repeat flightless-interacting protein 1	LRRFIP1	not tissue specific
heart	Q53FT3	21.5003	1.27591	2.80076	0.00671034	0.999811	7.84425	0.00671034	Protein Hikeshi	HIKESHI	not tissue specific
heart	Q5F1R6;Q5F1R6-3	19.7285	1.23033	3.19816	0.00231661	0.999811	10.2283	0.00231661	DnaJ homolog subfamily C member 21;Isoform 3 of DnaJ homolog subfamily C member 21	DNAJC21	not tissue specific
heart	Q6NT76;Q6NT76-2;Q6NT76-3;Q6NT76-5	19.6347	1.78957	2.77056	0.00794169	0.999811	7.67599	0.00794169	Homeobox-containing protein 1;Isoform 2 of Homeobox-containing protein 1;Isoform 3 of Homeobox-containing protein 1;Isoform 5 of Homeobox-containing protein 1	HMBOX1	not tissue specific
heart	Q7Z3D6-2	19.9622	-4.22979	-5.66473	7.27369e-07	0.00558106	32.0891	7.27369e-07	Isoform 2 of D-glutamate cyclase, mitochondrial	DGLUCY	not tissue specific
heart	Q8IZE3-2	18.3342	1.05774	2.76209	0.0078805	0.999811	7.62914	0.0078805	Isoform 2 of Protein-associating with the carboxyl-terminal domain of ezrin	SCYL3	not tissue specific
heart	Q8IZQ1	18.4667	1.59248	2.7816	0.00722201	0.999811	7.73728	0.00722201	WD repeat and FYVE domain-containing protein 3	WDFY3	not tissue specific
heart	Q8N0X4	20.3365	-2.3855	-2.87163	0.00563855	0.999811	8.24628	0.00563855	Citramalyl-CoA lyase, mitochondrial	CLYBL	not tissue specific
heart	Q8N999	20.3371	2.01137	2.75183	0.00879348	0.999811	7.57256	0.00879348	Uncharacterized protein C12orf29	C12orf29	not tissue specific
heart	Q8NBM8	20.7702	1.9502	2.81692	0.00647055	0.999811	7.93501	0.00647055	Prenylcysteine oxidase-like	PCYOX1L	not tissue specific
heart	Q8TAG9	19.6791	-0.858207	-2.77155	0.00729973	0.999811	7.68148	0.00729973	Exocyst complex component 6	EXOC6	not tissue specific
heart	Q92982	20.041	1.81148	2.91586	0.00491041	0.999811	8.50224	0.00491041	Ninjurin-1	NINJ1	not tissue specific
heart	Q96AT9	20.66	0.981391	3.6353	0.000550128	0.87093	13.2154	0.000550128	Ribulose-phosphate 3-epimerase	RPE	not tissue specific
heart	Q96BW1	20.0623	1.32637	3.67641	0.000653769	0.87093	13.516	0.000653769	Uracil phosphoribosyltransferase homolog	UPRT	not tissue specific
heart	Q96JB6	20.3844	-3.52326	-3.13531	0.00331083	0.999811	9.83017	0.00331083	Lysyl oxidase homolog 4	LOXL4	not tissue specific
heart	Q96PE3-3	19.7995	0.964743	3.13586	0.00258973	0.999811	9.83359	0.00258973	Isoform 3 of Type I inositol 3,4-bisphosphate 4-phosphatase	INPP4A	not tissue specific
heart	Q96QE5	19.6696	-1.61158	-2.95505	0.00501154	0.999811	8.73234	0.00501154	Transcription elongation factor, mitochondrial	TEFM	not tissue specific
heart	Q99487	19.1344	-1.1292	-2.79617	0.00707638	0.999811	7.81859	0.00707638	Platelet-activating factor acetylhydrolase 2, cytoplasmic	PAFAH2	not tissue specific
heart	Q9BSU1	19.9445	-2.19029	-2.74702	0.0080025	0.999811	7.54613	0.0080025	UPF0183 protein C16orf70	PHAF1	not tissue specific
heart	Q9H7L9	20.1264	1.23082	3.2218	0.0020467	0.999811	10.38	0.0020467	Sin3 histone deacetylase corepressor complex component SDS3	SUDS3	not tissue specific
heart	Q9NUQ8	20.544	-0.735875	-2.65445	0.00998085	0.999811	7.04612	0.00998085	ATP-binding cassette sub-family F member 3	ABCF3	not tissue specific
heart	Q9NUW8	20.1746	-5.23205	-5.66772	1.39649e-06	0.00558106	32.123	1.39649e-06	Tyrosyl-DNA phosphodiesterase 1	TDP1	not tissue specific
heart	Q9NVR5	19.0483	-2.1412	-2.85975	0.00678379	0.999811	8.17819	0.00678379	Protein kintoun	DNAAF2	not tissue specific
heart	Q9NZM5	20.0642	1.61993	3.00176	0.0042924	0.999811	9.01055	0.0042924	Ribosome biogenesis protein NOP53	NOP53	not tissue specific
heart	Q9P2Y5	22.8874	-1.19551	-3.05294	0.00328334	0.999811	9.32045	0.00328334	UV radiation resistance-associated gene protein	UVRAG	not tissue specific
heart	Q9UEW3;Q9UEW3-2	20.122	2.52756	3.26533	0.00240764	0.999811	10.6624	0.00240764	Macrophage receptor MARCO;Isoform 2 of Macrophage receptor MARCO	MARCO	not tissue specific
heart	Q9UI17	20.1664	6.0675	3.52222	0.00111055	0.999811	12.406	0.00111055	Dimethylglycine dehydrogenase, mitochondrial	DMGDH	not tissue specific
heart	Q9Y570;Q9Y570-4	21.6986	1.19369	2.73837	0.00796123	0.999811	7.49865	0.00796123	Protein phosphatase methylesterase 1;Isoform 4 of Protein phosphatase methylesterase 1	PPME1	not tissue specific
heart	Q9Y5Q9	20.2144	-1.6484	-3.19478	0.00216104	0.999811	10.2067	0.00216104	General transcription factor 3C polypeptide 3	GTF3C3	not tissue specific
heart	Q9Y5Y5;Q9Y5Y5-2	19.2577	0.88887	2.72911	0.00847468	0.999811	7.44806	0.00847468	Peroxisomal membrane protein PEX16;Isoform 2 of Peroxisomal membrane protein PEX16	PEX16	not tissue specific
heart	Q9Y6I9	21.2097	0.951851	2.78951	0.00692152	0.999811	7.78139	0.00692152	Testis-expressed protein 264	TEX264	not tissue specific
intestine	O14681	20.3248	0.861903	2.6827	0.00935295	0.999372	7.19686	0.00935295	Etoposide-induced protein 2.4 homolog	EI24	not tissue specific
intestine	O14966	21.4176	-0.634012	-2.87915	0.0053947	0.999372	8.28953	0.0053947	Ras-related protein Rab-7L1	RAB29	not tissue specific
intestine	O15397	20.5317	0.715435	3.00877	0.00373096	0.966199	9.0527	0.00373096	Importin-8	IPO8	not tissue specific
intestine	O43665-2	20.2938	0.89597	2.91139	0.00492661	0.999372	8.47617	0.00492661	Isoform 2 of Regulator of G-protein signaling 10	RGS10	not tissue specific
intestine	O75152	20.4337	0.721686	2.88693	0.00527809	0.999372	8.33439	0.00527809	Zinc finger CCCH domain-containing protein 11A	ZC3H11A	not tissue specific
intestine	O75648	19.8177	1.84888	4.04877	0.000168911	0.271203	16.3926	0.000168911	Mitochondrial tRNA-specific 2-thiouridylase 1	TRMU	not tissue specific
intestine	O75881	19.94	-1.33083	-3.17133	0.00248335	0.830682	10.0574	0.00248335	25-hydroxycholesterol 7-alpha-hydroxylase	CYP7B1	not tissue specific
intestine	O95865	22.7718	0.708718	2.71669	0.00844302	0.999372	7.3804	0.00844302	N(G),N(G)-dimethylarginine dimethylaminohydrolase 2	DDAH2	not tissue specific
intestine	P07902	20.4278	-0.629172	-2.73117	0.00811782	0.999372	7.45931	0.00811782	Galactose-1-phosphate uridylyltransferase	GALT	not tissue specific
intestine	P07951	23.3098	1.01868	2.92966	0.00467816	0.999372	8.58293	0.00467816	Tropomyosin beta chain	TPM2	not tissue specific
intestine	P07951-3	22.9766	1.60691	3.39919	0.00115973	0.586783	11.5545	0.00115973	Isoform 3 of Tropomyosin beta chain	TPM2	not tissue specific
intestine	P09493-7	22.9426	1.60835	3.03814	0.00342717	0.931965	9.23031	0.00342717	Isoform 7 of Tropomyosin alpha-1 chain	TPM1	not tissue specific
intestine	P13612	19.5573	1.13986	3.40247	0.00120581	0.586783	11.5768	0.00120581	Integrin alpha-4	ITGA4	not tissue specific
intestine	P20933	19.1354	4.01945	2.83883	0.00731886	0.999372	8.05896	0.00731886	N(4)-(beta-N-acetylglucosaminyl)-L-asparaginase	AGA	not tissue specific
intestine	P23219;P23219-2;P23219-3;P23219-4;P23219-5;P23219-6	20.1603	1.40884	3.58107	0.000725513	0.513309	12.8241	0.000725513	Prostaglandin G/H synthase 1;Isoform 2 of Prostaglandin G/H synthase 1;Isoform 3 of Prostaglandin G/H synthase 1;Isoform 4 of Prostaglandin G/H synthase 1;Isoform 5 of Prostaglandin G/H synthase 1;Isoform 6 of Prostaglandin G/H synthase 1	PTGS1	not tissue specific
intestine	P24844	22.2617	1.09925	2.75596	0.00761663	0.999372	7.59532	0.00761663	Myosin regulatory light polypeptide 9	MYL9	not tissue specific
intestine	P35712	21.1092	-2.26559	-2.91108	0.00586718	0.999372	8.47439	0.00586718	Transcription factor SOX-6	SOX6	not tissue specific
intestine	P51911	21.3573	2.21132	3.55232	0.000723504	0.513309	12.619	0.000723504	Calponin-1	CNN1	not tissue specific
intestine	P61218	21.4567	1.05675	2.92257	0.0053269	0.999372	8.54142	0.0053269	DNA-directed RNA polymerases I, II, and III subunit RPABC2	POLR2F	not tissue specific
intestine	Q01995	24.1651	1.82961	3.20352	0.00210505	0.734754	10.2625	0.00210505	Transgelin	TAGLN	not tissue specific
intestine	Q06141	19.4514	2.82713	3.04957	0.0041102	0.999372	9.2999	0.0041102	Regenerating islet-derived protein 3-alpha	REG3A	not tissue specific
intestine	Q14195-2	23.802	1.06402	2.71499	0.00848183	0.999372	7.37119	0.00848183	Isoform LCRMP-4 of Dihydropyrimidinase-related protein 3	DPYSL3	not tissue specific
intestine	Q15746	21.7529	1.34907	3.05786	0.00323636	0.931965	9.35049	0.00323636	Myosin light chain kinase, smooth muscle	MYLK	not tissue specific
intestine	Q15831;Q15831-2	19.6199	1.72083	3.16467	0.002786	0.894639	10.0152	0.002786	Serine/threonine-protein kinase STK11;Isoform 2 of Serine/threonine-protein kinase STK11	STK11	not tissue specific
intestine	Q2M1P5	25.723	-1.37436	-3.04335	0.00337576	0.931965	9.26199	0.00337576	Kinesin-like protein KIF7	KIF7	not tissue specific
intestine	Q4ZIN3;Q4ZIN3-2	19.6806	-0.52529	-2.86441	0.0056715	0.999372	8.20486	0.0056715	Membralin;Isoform 2 of Membralin	TMEM259	not tissue specific
intestine	Q53GT1	20.387	-1.16588	-2.97677	0.00438561	0.999372	8.86119	0.00438561	Kelch-like protein 22	KLHL22	not tissue specific
intestine	Q56VL3	20.9099	2.37053	2.76555	0.00856373	0.999372	7.64828	0.00856373	OCIA domain-containing protein 2	OCIAD2	not tissue specific
intestine	Q5EBM0	20.3126	1.65613	3.93575	0.000267439	0.357834	15.4901	0.000267439	UMP-CMP kinase 2, mitochondrial	CMPK2	not tissue specific
intestine	Q6PJG2	19.6457	-0.976483	-2.70238	0.00901791	0.999372	7.30287	0.00901791	ELM2 and SANT domain-containing protein 1	MIDEAS	not tissue specific
intestine	Q6UUV9;Q6UUV9-2	19.9681	0.615509	2.73668	0.00826515	0.999372	7.48941	0.00826515	CREB-regulated transcription coactivator 1;Isoform 2 of CREB-regulated transcription coactivator 1	CRTC1	not tissue specific
intestine	Q86SK9;Q86SK9-2	19.5776	-0.938053	-2.86973	0.00641103	0.999372	8.23537	0.00641103	Stearoyl-CoA desaturase 5;Isoform 2 of Stearoyl-CoA desaturase 5	SCD5	not tissue specific
intestine	Q86WA9	20.2316	3.02055	3.63507	0.000802866	0.513309	13.2137	0.000802866	Sodium-independent sulfate anion transporter	SLC26A11	not tissue specific
intestine	Q86YN1	21.4129	1.69825	3.26618	0.00186492	0.734754	10.6679	0.00186492	Dolichyldiphosphatase 1	DOLPP1	not tissue specific
intestine	Q8IVV8	19.9729	1.72779	2.74367	0.0096379	0.999372	7.52774	0.0096379	Sodium/potassium-transporting ATPase subunit beta-1-interacting protein 4	NKAIN4	not tissue specific
intestine	Q8IYH5;Q8IYH5-2	20.3964	0.88317	2.73041	0.00844464	0.999372	7.45513	0.00844464	ZZ-type zinc finger-containing protein 3;Isoform 2 of ZZ-type zinc finger-containing protein 3	ZZZ3	not tissue specific
intestine	Q8IZ21;Q8IZ21-2;Q8IZ21-3	18.5545	1.43594	2.77115	0.00739721	0.999372	7.67929	0.00739721	Phosphatase and actin regulator 4;Isoform 2 of Phosphatase and actin regulator 4;Isoform 3 of Phosphatase and actin regulator 4	PHACTR4	not tissue specific
intestine	Q8N2S1-2	21.5634	1.42049	3.38055	0.00124728	0.586783	11.4281	0.00124728	Isoform 2 of Latent-transforming growth factor beta-binding protein 4	LTBP4	not tissue specific
intestine	Q8N6M3	20.6865	-1.30702	-4.21975	8.41241e-05	0.234979	17.8063	8.41241e-05	Fat storage-inducing transmembrane protein 2	FITM2	not tissue specific
intestine	Q8WVE0	19.9956	-0.758566	-2.9305	0.00498649	0.999372	8.58785	0.00498649	EEF1A lysine methyltransferase 1	EEF1AKMT1	not tissue specific
intestine	Q92619	20.0922	1.25974	2.80187	0.00671608	0.999372	7.85047	0.00671608	Rho GTPase-activating protein 45	ARHGAP45	not tissue specific
intestine	Q96EH3	19.8325	1.44866	4.36799	5.15118e-05	0.234979	19.0794	5.15118e-05	Mitochondrial assembly of ribosomal large subunit protein 1	MALSU1	not tissue specific
intestine	Q96IK0	22.2811	-2.64346	-3.7131	0.000533701	0.513309	13.7871	0.000533701	Transmembrane protein 101	TMEM101	not tissue specific
intestine	Q96PU4	20.6756	2.49843	3.41745	0.00131566	0.586783	11.679	0.00131566	E3 ubiquitin-protein ligase UHRF2	UHRF2	not tissue specific
intestine	Q96PY5	20.5514	-0.916275	-2.80991	0.00654238	0.999372	7.89559	0.00654238	Formin-like protein 2	FMNL2	not tissue specific
intestine	Q96RS0	19.1957	1.1578	3.1356	0.00295808	0.913365	9.83196	0.00295808	Trimethylguanosine synthase	TGS1	not tissue specific
intestine	Q9BRR6;Q9BRR6-2	21.7435	1.26808	3.50571	0.000831218	0.513309	12.29	0.000831218	ADP-dependent glucokinase;Isoform 2 of ADP-dependent glucokinase	ADPGK	not tissue specific
intestine	Q9BZF3;Q9BZF3-3;Q9BZF3-4;Q9BZF3-5	21.2379	1.96423	2.85653	0.00590817	0.999372	8.15975	0.00590817	Oxysterol-binding protein-related protein 6;Isoform 3 of Oxysterol-binding protein-related protein 6;Isoform 4 of Oxysterol-binding protein-related protein 6;Isoform 5 of Oxysterol-binding protein-related protein 6	OSBPL6	not tissue specific
intestine	Q9HC78;Q9HC78-2	19.5396	-3.33381	-3.31793	0.00200914	0.734754	11.0087	0.00200914	Zinc finger and BTB domain-containing protein 20;Isoform 2 of Zinc finger and BTB domain-containing protein 20	ZBTB20	not tissue specific
intestine	Q9HCD6;Q9HCD6-2	19.7514	1.33066	2.84933	0.00619179	0.999372	8.11871	0.00619179	Protein TANC2;Isoform 2 of Protein TANC2	TANC2	not tissue specific
intestine	Q9HCU8	23.6962	-2.34595	-4.28325	9.05034e-05	0.234979	18.3462	9.05034e-05	DNA polymerase delta subunit 4	POLD4	not tissue specific
intestine	Q9NRZ5	19.8405	0.88343	2.861	0.00580668	0.999372	8.18532	0.00580668	1-acyl-sn-glycerol-3-phosphate acyltransferase delta	AGPAT4	not tissue specific
intestine	Q9NWS6	20.8848	-1.12765	-3.03817	0.00348268	0.931965	9.2305	0.00348268	Protein FAM118A	FAM118A	not tissue specific
intestine	Q9NY26	21.2126	-2.81859	-3.53052	0.000812398	0.513309	12.4646	0.000812398	Zinc transporter ZIP1	SLC39A1	not tissue specific
intestine	Q9P2D3	20.2502	1.25447	2.75097	0.00778179	0.999372	7.56786	0.00778179	HEAT repeat-containing protein 5B	HEATR5B	not tissue specific
intestine	Q9UI14	20.6953	0.89804	4.11773	0.00011708	0.234979	16.9557	0.00011708	Prenylated Rab acceptor protein 1	RABAC1	not tissue specific
intestine	Q9ULV0	22.0197	0.970565	2.78965	0.0069457	0.999372	7.78215	0.0069457	Unconventional myosin-Vb	MYO5B	not tissue specific
intestine	Q9ULX9	20.2767	1.14874	3.41688	0.00109776	0.586783	11.6751	0.00109776	Transcription factor MafF	MAFF	not tissue specific
intestine	Q9Y289	19.6147	1.32008	3.2653	0.0020229	0.734754	10.6622	0.0020229	Sodium-dependent multivitamin transporter	SLC5A6	not tissue specific
intestine	Q9Y2L9-2	20.1819	0.704441	3.53332	0.000789686	0.513309	12.4843	0.000789686	Isoform 2 of Leucine-rich repeat and calponin homology domain-containing protein 1	LRCH1	not tissue specific
intestine	Q9Y6R7	20.768	1.7186	3.29742	0.00160759	0.679247	10.873	0.00160759	IgGFc-binding protein	FCGBP	not tissue specific
kidney	A0A075B6I0	21.9905	1.81444	3.0653	0.00379664	0.680468	9.39607	0.00379664	Immunoglobulin lambda variable 8-61	IGLV8-61	not tissue specific
kidney	A6NDG6	21.5253	-1.14835	-2.83404	0.00611956	0.936077	8.03179	0.00611956	Glycerol-3-phosphate phosphatase	PGP	not tissue specific
kidney	O14497	20.0909	1.11024	2.83777	0.00605648	0.936077	8.05293	0.00605648	AT-rich interactive domain-containing protein 1A	ARID1A	not tissue specific
kidney	O15228	20.6268	1.33265	3.67317	0.000486842	0.326886	13.4922	0.000486842	Dihydroxyacetone phosphate acyltransferase	GNPAT	not tissue specific
kidney	O60449-2	20.2117	1.42815	3.19769	0.00218379	0.564424	10.2252	0.00218379	Isoform 2 of Lymphocyte antigen 75	LY75	not tissue specific
kidney	O60825	21.5057	-1.69253	-3.67596	0.000487227	0.326886	13.5127	0.000487227	6-phosphofructo-2-kinase/fructose-2,6-bisphosphatase 2	PFKFB2	not tissue specific
kidney	O75143;O75143-2;O75143-5	19.8596	1.4276	3.22239	0.00205773	0.564424	10.3838	0.00205773	Autophagy-related protein 13;Isoform 2 of Autophagy-related protein 13;Isoform 5 of Autophagy-related protein 13	ATG13	not tissue specific
kidney	O75153	20.5816	0.924109	3.029	0.00351947	0.680468	9.17487	0.00351947	Clustered mitochondria protein homolog	CLUH	not tissue specific
kidney	O94811	20.508	3.67488	2.80099	0.00774589	0.99935	7.84556	0.00774589	Tubulin polymerization-promoting protein	TPPP	not tissue specific
kidney	O95210	20.4417	-1.80085	-2.76011	0.00783869	0.99935	7.61823	0.00783869	Starch-binding domain-containing protein 1	STBD1	not tissue specific
kidney	O95685	20.4641	1.48208	2.8494	0.00619145	0.936077	8.11906	0.00619145	Protein phosphatase 1 regulatory subunit 3D	PPP1R3D	not tissue specific
kidney	P08246	23.4095	-2.76169	-2.73608	0.00801086	0.99935	7.48614	0.00801086	Neutrophil elastase	ELANE	not tissue specific
kidney	P12236	23.3689	-1.05534	-3.21683	0.00202295	0.564424	10.348	0.00202295	ADP/ATP translocase 3	SLC25A6	not tissue specific
kidney	P15090	23.5563	2.43637	2.73703	0.0080199	0.99935	7.49132	0.0080199	Fatty acid-binding protein, adipocyte	FABP4	not tissue specific
kidney	P16455	20.1483	-1.28057	-3.02731	0.003657	0.680468	9.16462	0.003657	Methylated-DNA--protein-cysteine methyltransferase	MGMT	not tissue specific
kidney	P17066	22.618	-1.34607	-3.13768	0.00256082	0.594305	9.84506	0.00256082	Heat shock 70 kDa protein 6	HSPA6	not tissue specific
kidney	P25311	22.0385	1.79032	3.11448	0.00274223	0.594305	9.70001	0.00274223	Zinc-alpha-2-glycoprotein	AZGP1	not tissue specific
kidney	P25788;P25788-2	24.4115	-0.653618	-2.74699	0.00777648	0.99935	7.54594	0.00777648	Proteasome subunit alpha type-3;Isoform 2 of Proteasome subunit alpha type-3	PSMA3	not tissue specific
kidney	P52926	22.1627	-3.18685	-2.67493	0.00987593	0.99935	7.15525	0.00987593	High mobility group protein HMGI-C	HMGA2	not tissue specific
kidney	P54886	22.5013	1.26834	3.37017	0.00126873	0.564424	11.3581	0.00126873	Delta-1-pyrroline-5-carboxylate synthase	ALDH18A1	not tissue specific
kidney	P55263	21.4684	-1.12144	-2.99284	0.00390634	0.680468	8.95712	0.00390634	Adenosine kinase	ADK	not tissue specific
kidney	P56378	22.7762	-1.11587	-2.99647	0.00386586	0.680468	8.97882	0.00386586	6.8 kDa mitochondrial proteolipid	ATP5MJ	not tissue specific
kidney	P63218	21.4184	-1.55582	-3.51302	0.000819297	0.427294	12.3413	0.000819297	Guanine nucleotide-binding protein G(I)/G(S)/G(O) subunit gamma-5	GNG5	not tissue specific
kidney	P78560	19.9046	-2.03634	-2.76908	0.00743974	0.99935	7.66778	0.00743974	Death domain-containing protein CRADD	CRADD	not tissue specific
kidney	Q04323	21.6951	0.962342	3.18067	0.00225403	0.564424	10.1166	0.00225403	UBX domain-containing protein 1	UBXN1	not tissue specific
kidney	Q13905;Q13905-2;Q13905-3;Q13905-4	19.6118	-1.88039	-3.85812	0.000317506	0.318022	14.8851	0.000317506	Rap guanine nucleotide exchange factor 1;Isoform Short of Rap guanine nucleotide exchange factor 1;Isoform 3 of Rap guanine nucleotide exchange factor 1;Isoform 4 of Rap guanine nucleotide exchange factor 1	RAPGEF1	not tissue specific
kidney	Q14005;Q14005-2	20.2966	2.3735	4.30806	6.10278e-05	0.244508	18.5594	6.10278e-05	Pro-interleukin-16;Isoform 2 of Pro-interleukin-16	IL16	not tissue specific
kidney	Q14657	21.4046	-1.10544	-3.66071	0.000506852	0.326886	13.4008	0.000506852	EKC/KEOPS complex subunit LAGE3	LAGE3	not tissue specific
kidney	Q14697-2	22.292	-1.34805	-2.69817	0.00887664	0.99935	7.28013	0.00887664	Isoform 2 of Neutral alpha-glucosidase AB	GANAB	not tissue specific
kidney	Q14738	21.1888	0.786002	2.69838	0.00887171	0.99935	7.28125	0.00887171	Serine/threonine-protein phosphatase 2A 56 kDa regulatory subunit delta isoform	PPP2R5D	not tissue specific
kidney	Q14849	19.8887	-1.21711	-3.77077	0.000424993	0.326886	14.2187	0.000424993	StAR-related lipid transfer protein 3	STARD3	not tissue specific
kidney	Q5T200	21.2511	1.99483	3.86809	0.000259755	0.297345	14.9621	0.000259755	Zinc finger CCCH domain-containing protein 13	ZC3H13	not tissue specific
kidney	Q69YN4	20.7333	1.14971	3.24552	0.00186779	0.564424	10.5334	0.00186779	Protein virilizer homolog	VIRMA	not tissue specific
kidney	Q6P1J9	20.5228	0.90289	3.15296	0.00244759	0.594305	9.94113	0.00244759	Parafibromin	CDC73	not tissue specific
kidney	Q7KZF4	24.4336	0.786787	2.82272	0.00631484	0.937052	7.96777	0.00631484	Staphylococcal nuclease domain-containing protein 1	SND1	not tissue specific
kidney	Q7Z2E3;Q7Z2E3-7;Q7Z2E3-8	19.4971	2.16183	3.07669	0.00339415	0.680468	9.46604	0.00339415	Aprataxin;Isoform 7 of Aprataxin;Isoform 8 of Aprataxin	APTX	not tissue specific
kidney	Q7Z7L8	20.356	-1.4199	-2.68969	0.00928932	0.99935	7.23445	0.00928932	Uncharacterized protein C11orf96	C11orf96	not tissue specific
kidney	Q86VP6	23.2307	-0.763166	-2.6597	0.00984206	0.99935	7.07399	0.00984206	Cullin-associated NEDD8-dissociated protein 1	CAND1	not tissue specific
kidney	Q86YB8	22.2819	-2.57966	-4.70408	1.4411e-05	0.115475	22.1283	1.4411e-05	ERO1-like protein beta	ERO1B	not tissue specific
kidney	Q8ND56;Q8ND56-2;Q8ND56-3	20.8596	1.56821	3.28427	0.00165027	0.564424	10.7864	0.00165027	Protein LSM14 homolog A;Isoform 2 of Protein LSM14 homolog A;Isoform 3 of Protein LSM14 homolog A	LSM14A	not tissue specific
kidney	Q8TEA1	21.735	-2.53839	-4.00344	0.000192303	0.296022	16.0275	0.000192303	Putative methyltransferase NSUN6	NSUN6	not tissue specific
kidney	Q8WTS1	19.1774	1.01596	2.96185	0.00448318	0.764335	8.77254	0.00448318	1-acylglycerol-3-phosphate O-acyltransferase ABHD5	ABHD5	not tissue specific
kidney	Q8WTW3	20.8357	1.49618	3.91662	0.000218357	0.296022	15.3399	0.000218357	Conserved oligomeric Golgi complex subunit 1	COG1	not tissue specific
kidney	Q8WUF8	19.6654	1.36201	3.65274	0.000530327	0.326886	13.3425	0.000530327	Cotranscriptional regulator FAM172A	FAM172A	not tissue specific
kidney	Q8WZ42-12	23.0555	-1.98465	-2.68716	0.00914364	0.99935	7.22085	0.00914364	Isoform 12 of Titin	TTN	not tissue specific
kidney	Q969H6;Q969H6-2	20.2741	1.77802	2.75595	0.0088606	0.99935	7.59527	0.0088606	Ribonuclease P/MRP protein subunit POP5;Isoform 2 of Ribonuclease P/MRP protein subunit POP5	POP5	not tissue specific
kidney	Q96D53	19.4865	-1.43105	-2.70979	0.00900858	0.99935	7.34299	0.00900858	Atypical kinase COQ8B, mitochondrial	COQ8B	not tissue specific
kidney	Q96JJ7	22.0312	0.858533	3.39294	0.00118255	0.557399	11.512	0.00118255	Protein disulfide-isomerase TMX3	TMX3	not tissue specific
kidney	Q96L58	19.0029	-1.1601	-2.78911	0.00701414	0.99935	7.77911	0.00701414	Beta-1,3-galactosyltransferase 6	B3GALT6	not tissue specific
kidney	Q96NB3	19.8944	-1.34676	-2.68614	0.009737	0.99935	7.21535	0.009737	Zinc finger protein 830	ZNF830	not tissue specific
kidney	Q9BT92	21.8505	-2.71377	-3.23097	0.0027442	0.594305	10.4392	0.0027442	Trichoplein keratin filament-binding protein	TCHP	not tissue specific
kidney	Q9BTC8	20.6535	1.02466	3.33747	0.00140296	0.564424	11.1387	0.00140296	Metastasis-associated protein MTA3	MTA3	not tissue specific
kidney	Q9BVC6	23.3388	-0.722567	-2.84409	0.00595077	0.936077	8.08887	0.00595077	Transmembrane protein 109	TMEM109	not tissue specific
kidney	Q9H267	21.1042	1.67382	3.25228	0.00181821	0.564424	10.5773	0.00181821	Vacuolar protein sorting-associated protein 33B	VPS33B	not tissue specific
kidney	Q9H4A3;Q9H4A3-2;Q9H4A3-5;Q9H4A3-6;Q9H4A3-7	20.969	0.875333	3.50118	0.000843305	0.427294	12.2583	0.000843305	Serine/threonine-protein kinase WNK1;Isoform 2 of Serine/threonine-protein kinase WNK1;Isoform 4 of Serine/threonine-protein kinase WNK1;Isoform 5 of Serine/threonine-protein kinase WNK1;Isoform 6 of Serine/threonine-protein kinase WNK1	WNK1	not tissue specific
kidney	Q9H583	19.9072	1.48499	3.49748	0.000853202	0.427294	12.2323	0.000853202	HEAT repeat-containing protein 1	HEATR1	not tissue specific
kidney	Q9H6R0	19.2766	1.48319	3.23268	0.00219844	0.564424	10.4502	0.00219844	ATP-dependent RNA helicase DHX33	DHX33	not tissue specific
kidney	Q9NP73-2	23.6929	-2.4484	-3.0028	0.00383505	0.680468	9.0168	0.00383505	Isoform 2 of Putative bifunctional UDP-N-acetylglucosamine transferase and deubiquitinase ALG13	ALG13	not tissue specific
kidney	Q9NQC7;Q9NQC7-2	20.5318	0.932215	3.22723	0.00198633	0.564424	10.415	0.00198633	Ubiquitin carboxyl-terminal hydrolase CYLD;Isoform 2 of Ubiquitin carboxyl-terminal hydrolase CYLD	CYLD	not tissue specific
kidney	Q9NQZ2	21.2589	0.866606	2.71274	0.00856506	0.99935	7.35895	0.00856506	Something about silencing protein 10	UTP3	not tissue specific
kidney	Q9NQZ5	20.8689	1.37823	3.07215	0.00328081	0.680468	9.43812	0.00328081	StAR-related lipid transfer protein 7, mitochondrial	STARD7	not tissue specific
kidney	Q9NR56	20.78	2.51814	3.24943	0.00185842	0.564424	10.5588	0.00185842	Muscleblind-like protein 1	MBNL1	not tissue specific
kidney	Q9NX70	19.5732	1.45096	2.86433	0.00598037	0.936077	8.20439	0.00598037	Mediator of RNA polymerase II transcription subunit 29	MED29	not tissue specific
kidney	Q9NXF7	18.9478	-1.66555	-2.73064	0.00906591	0.99935	7.4564	0.00906591	DDB1- and CUL4-associated factor 16	DCAF16	not tissue specific
kidney	Q9UBW7	20.3665	1.21722	3.25747	0.0018536	0.564424	10.6111	0.0018536	Zinc finger MYM-type protein 2	ZMYM2	not tissue specific
kidney	Q9ULH0;Q9ULH0-4	19.5646	1.29484	2.79455	0.00691036	0.99935	7.8095	0.00691036	Kinase D-interacting substrate of 220 kDa;Isoform 4 of Kinase D-interacting substrate of 220 kDa	KIDINS220	not tissue specific
kidney	Q9ULJ6	19.9434	-1.48353	-3.14217	0.00272421	0.594305	9.87324	0.00272421	Zinc finger MIZ domain-containing protein 1	ZMIZ1	not tissue specific
kidney	Q9UM13	20.3055	1.74713	3.3581	0.00150927	0.564424	11.2768	0.00150927	Anaphase-promoting complex subunit 10	ANAPC10	not tissue specific
kidney	Q9Y343;Q9Y343-2	18.7929	1.61555	3.3333	0.00154174	0.564424	11.1109	0.00154174	Sorting nexin-24;Isoform 2 of Sorting nexin-24	SNX24	not tissue specific
kidney	Q9Y5J6	19.7831	-1.82093	-3.92562	0.000219981	0.296022	15.4105	0.000219981	Mitochondrial import inner membrane translocase subunit Tim10 B	TIMM10B	not tissue specific
kidney	Q9Y679	21.0959	0.803453	3.03296	0.00347939	0.680468	9.19884	0.00347939	Ancient ubiquitous protein 1	AUP1	not tissue specific
kidney	Q9Y6M4-4	19.9301	1.84065	3.91948	0.000221656	0.296022	15.3623	0.000221656	Isoform 4 of Casein kinase I isoform gamma-3	CSNK1G3	not tissue specific
kidney	Q9Y6Q2-3	20.2806	1.32726	2.88992	0.0057308	0.936077	8.35166	0.0057308	Isoform 3 of Stonin-1	STON1	not tissue specific
liver	A6NKD9	18.9132	1.90741	3.62452	0.000846532	0.0722884	13.1372	0.000846532	Coiled-coil domain-containing protein 85C	CCDC85C	not tissue specific
liver	O00635	19.8076	-1.02381	-2.78377	0.0070584	0.293564	7.74935	0.0070584	E3 ubiquitin-protein ligase TRIM38	TRIM38	not tissue specific
liver	O00748;O00748-4	20.0309	2.42892	4.46812	3.56188e-05	0.00794201	19.9641	3.56188e-05	Cocaine esterase;Isoform 3 of Cocaine esterase	CES2	not tissue specific
liver	O00757	22.7003	2.21484	3.65658	0.000518467	0.0533556	13.3706	0.000518467	Fructose-1,6-bisphosphatase isozyme 2	FBP2	not tissue specific
liver	O14640-2	20.1073	1.11345	3.11795	0.0029678	0.170161	9.7216	0.0029678	Isoform 2 of Segment polarity protein dishevelled homolog DVL-1	DVL1	not tissue specific
liver	O14979	22.5221	-0.639871	-2.69917	0.00885171	0.341599	7.28553	0.00885171	Heterogeneous nuclear ribonucleoprotein D-like	HNRNPDL	not tissue specific
liver	O15321;O15321-2	21.4706	1.30274	4.04247	0.000144621	0.0214977	16.3416	0.000144621	Transmembrane 9 superfamily member 1;Isoform 2 of Transmembrane 9 superfamily member 1	TM9SF1	not tissue specific
liver	O43772	21.4869	0.950306	3.35845	0.00131504	0.0986523	11.2792	0.00131504	Mitochondrial carnitine/acylcarnitine carrier protein	SLC25A20	not tissue specific
liver	O43826;O43826-2	20.7605	1.05839	3.11547	0.00274933	0.164693	9.70616	0.00274933	Glucose-6-phosphate exchanger SLC37A4;Isoform 2 of Glucose-6-phosphate exchanger SLC37A4	SLC37A4	not tissue specific
liver	O60518	18.9251	1.01441	2.90729	0.00531549	0.246633	8.45232	0.00531549	Ran-binding protein 6	RANBP6	not tissue specific
liver	O60701	22.6951	1.05887	3.55457	0.000711988	0.0647431	12.6349	0.000711988	UDP-glucose 6-dehydrogenase	UGDH	not tissue specific
liver	O75356	19.7057	2.25125	4.35069	6.88007e-05	0.0117503	18.9285	6.88007e-05	Ectonucleoside triphosphate diphosphohydrolase 5	ENTPD5	not tissue specific
liver	O75376	21.0857	1.32279	3.61952	0.00058962	0.0563438	13.1009	0.00058962	Nuclear receptor corepressor 1	NCOR1	not tissue specific
liver	O75521;O75521-2	21.5846	1.03176	3.35406	0.00133291	0.0990677	11.2498	0.00133291	Enoyl-CoA delta isomerase 2, mitochondrial;Isoform 2 of Enoyl-CoA delta isomerase 2, mitochondrial	ECI2	not tissue specific
liver	O75874	24.5473	0.83571	3.5717	0.000674198	0.0629278	12.757	0.000674198	Isocitrate dehydrogenase [NADP] cytoplasmic	IDH1	not tissue specific
liver	O75891;O75891-3	21.3173	1.98236	3.87125	0.000256945	0.0355603	14.9865	0.000256945	Cytosolic 10-formyltetrahydrofolate dehydrogenase;Isoform 3 of Cytosolic 10-formyltetrahydrofolate dehydrogenase	ALDH1L1	not tissue specific
liver	O95154	20.1328	1.83402	3.11565	0.00312797	0.177584	9.70726	0.00312797	Aflatoxin B1 aldehyde reductase member 3	AKR7A3	not tissue specific
liver	O95210	20.4417	1.50282	4.47643	3.87254e-05	0.00818023	20.0384	3.87254e-05	Starch-binding domain-containing protein 1	STBD1	not tissue specific
liver	O95479	21.6069	1.46168	6.14531	5.45582e-08	6.65323e-05	37.7648	5.45582e-08	GDH/6PGL endoplasmic bifunctional protein	H6PD	not tissue specific
liver	P00167	22.243	2.25547	5.69811	3.18523e-07	0.000196676	32.4684	3.18523e-07	Cytochrome b5	CYB5A	not tissue specific
liver	P00325	24.1499	2.60167	3.69082	0.000459614	0.0515331	13.6222	0.000459614	Alcohol dehydrogenase 1B	ADH1B	not tissue specific
liver	P00326	21.0461	2.77784	5.41256	1.03139e-06	0.000459941	29.2958	1.03139e-06	Alcohol dehydrogenase 1C	ADH1C	not tissue specific
liver	P00367	24.5927	1.25058	3.8521	0.000270667	0.0362108	14.8387	0.000270667	Glutamate dehydrogenase 1, mitochondrial	GLUD1	not tissue specific
liver	P00966	21.3925	2.68122	5.73645	2.74179e-07	0.000183403	32.9069	2.74179e-07	Argininosuccinate synthase	ASS1	not tissue specific
liver	P02689	23.0778	-1.91143	-3.4002	0.00115597	0.0909704	11.5613	0.00115597	Myelin P2 protein	PMP2	not tissue specific
liver	P04179	23.3573	1.881	4.42842	3.72198e-05	0.00807467	19.6109	3.72198e-05	Superoxide dismutase [Mn], mitochondrial	SOD2	not tissue specific
liver	P04424	21.5682	1.30036	3.70119	0.0004444	0.05096	13.6988	0.0004444	Argininosuccinate lyase	ASL	tissue specific
liver	P04733	20.9531	1.89345	3.42493	0.00109649	0.0880155	11.7302	0.00109649	Metallothionein-1F	MT1F	not tissue specific
liver	P05062	22.0398	3.76181	5.41665	1.09066e-06	0.000460388	29.3401	1.09066e-06	Fructose-bisphosphate aldolase B	ALDOB	not tissue specific
liver	P05089	20.7405	2.79961	5.37577	1.1471e-06	0.000460388	28.8989	1.1471e-06	Arginase-1	ARG1	tissue specific
liver	P05091	24.9422	1.52348	3.67073	0.000490527	0.0529419	13.4743	0.000490527	Aldehyde dehydrogenase, mitochondrial	ALDH2	not tissue specific
liver	P05165;P05165-2	21.1933	1.14154	4.19647	8.4065e-05	0.0140581	17.6103	8.4065e-05	Propionyl-CoA carboxylase alpha chain, mitochondrial;Isoform 2 of Propionyl-CoA carboxylase alpha chain, mitochondrial	PCCA	not tissue specific
liver	P05166	20.8776	1.21042	4.30195	5.81863e-05	0.0111161	18.5067	5.81863e-05	Propionyl-CoA carboxylase beta chain, mitochondrial	PCCB	not tissue specific
liver	P05181	20.6535	3.28419	3.9292	0.000371336	0.0450286	15.4386	0.000371336	Cytochrome P450 2E1	CYP2E1	tissue specific
liver	P05783	22.505	2.74184	3.45278	0.000989283	0.0818657	11.9217	0.000989283	Keratin, type I cytoskeletal 18	KRT18	not tissue specific
liver	P05787;P05787-2	22.8659	2.68777	3.0298	0.00352898	0.190537	9.17969	0.00352898	Keratin, type II cytoskeletal 8;Isoform 2 of Keratin, type II cytoskeletal 8	KRT8	not tissue specific
liver	P07148	22.9203	4.15523	4.99909	5.6492e-06	0.00167948	24.9909	5.6492e-06	Fatty acid-binding protein, liver	FABP1	not tissue specific
liver	P07327	20.7966	2.69126	4.8862	8.74091e-06	0.00241942	23.875	8.74091e-06	Alcohol dehydrogenase 1A	ADH1A	tissue specific
liver	P07902	20.4278	0.622958	2.70189	0.00878696	0.341363	7.30023	0.00878696	Galactose-1-phosphate uridylyltransferase	GALT	not tissue specific
liver	P08319;P08319-2	20.9432	3.56534	6.4321	9.55537e-08	8.52233e-05	41.3719	9.55537e-08	Alcohol dehydrogenase 4;Isoform 2 of Alcohol dehydrogenase 4	ADH4	tissue specific
liver	P08493;P08493-2	21.5539	-1.95116	-3.21439	0.00206359	0.133982	10.3323	0.00206359	Matrix Gla protein;Isoform 2 of Matrix Gla protein	MGP	not tissue specific
liver	P09110	21.1545	1.49547	6.09627	6.63085e-08	6.65323e-05	37.1645	6.63085e-08	3-ketoacyl-CoA thiolase, peroxisomal	ACAA1	not tissue specific
liver	P09455	21.0062	1.38815	3.10222	0.0028749	0.167515	9.62375	0.0028749	Retinol-binding protein 1	RBP1	not tissue specific
liver	P09467	21.638	2.08276	3.76432	0.000361621	0.0446574	14.1701	0.000361621	Fructose-1,6-bisphosphatase 1	FBP1	not tissue specific
liver	P0C7P0	20.7971	1.06064	2.81343	0.00653206	0.278898	7.91539	0.00653206	CDGSH iron-sulfur domain-containing protein 3, mitochondrial	CISD3	not tissue specific
liver	P10620	22.2732	1.97684	4.2838	6.51727e-05	0.0113835	18.3509	6.51727e-05	Microsomal glutathione S-transferase 1	MGST1	not tissue specific
liver	P11498	21.6323	2.528	6.82232	3.58599e-09	9.59491e-06	46.5441	3.58599e-09	Pyruvate carboxylase, mitochondrial	PC	not tissue specific
liver	P11532;P11532-4	22.201	1.70473	4.14941	9.89196e-05	0.0162046	17.2176	9.89196e-05	Dystrophin;Isoform 3 of Dystrophin	DMD	not tissue specific
liver	P11586	23.564	0.884811	3.21659	0.00202399	0.133169	10.3464	0.00202399	C-1-tetrahydrofolate synthase, cytoplasmic	MTHFD1	tissue specific
liver	P13804	23.5315	0.861415	2.8036	0.00665692	0.282725	7.8602	0.00665692	Electron transfer flavoprotein subunit alpha, mitochondrial	ETFA	not tissue specific
liver	P14550	23.2526	0.706157	2.79152	0.00688237	0.28924	7.79261	0.00688237	Alcohol dehydrogenase [NADP(+)]	AKR1A1	not tissue specific
liver	P15090	23.5563	-2.13196	-2.90069	0.00510014	0.240816	8.41398	0.00510014	Fatty acid-binding protein, adipocyte	FABP4	not tissue specific
liver	P15144	20.8299	1.46272	3.50885	0.000822924	0.0710281	12.312	0.000822924	Aminopeptidase N	ANPEP	not tissue specific
liver	P16219	21.5168	1.66783	4.12471	0.000107701	0.0169513	17.0133	0.000107701	Short-chain specific acyl-CoA dehydrogenase, mitochondrial	ACADS	not tissue specific
liver	P16402	22.0744	2.69602	5.18603	2.35775e-06	0.000860257	26.895	2.35775e-06	Histone H1.3	H1-3	not tissue specific
liver	P16435	22.3593	0.856004	2.81818	0.00639393	0.278775	7.94215	0.00639393	NADPH--cytochrome P450 reductase	POR	not tissue specific
liver	P16930	22.8552	1.00513	2.97968	0.00405612	0.208708	8.87847	0.00405612	Fumarylacetoacetase	FAH	not tissue specific
liver	P17174	22.1049	1.39419	4.47155	3.19164e-05	0.00753508	19.9948	3.19164e-05	Aspartate aminotransferase, cytoplasmic	GOT1	not tissue specific
liver	P21399	23.2257	0.534725	2.85759	0.00573012	0.258402	8.16581	0.00573012	Cytoplasmic aconitate hydratase	ACO1	not tissue specific
liver	P21549	21.2019	4.18907	6.01347	4.55349e-07	0.000243673	36.1619	4.55349e-07	Serine--pyruvate aminotransferase	AGXT	tissue specific
liver	P21980	23.5456	1.73554	2.91533	0.00487163	0.231388	8.49916	0.00487163	Protein-glutamine gamma-glutamyltransferase 2	TGM2	not tissue specific
liver	P22033	21.378	0.991829	3.05569	0.00325653	0.182741	9.33727	0.00325653	Methylmalonyl-CoA mutase, mitochondrial	MMUT	not tissue specific
liver	P22307	23.0677	0.749482	2.70121	0.00880307	0.341363	7.29656	0.00880307	Non-specific lipid-transfer protein	SCP2	not tissue specific
liver	P22760	19.9683	1.92559	3.89417	0.000339316	0.043784	15.1646	0.000339316	Arylacetamide deacetylase	AADAC	not tissue specific
liver	P22830;P22830-2	21.1639	1.22387	3.62842	0.000562266	0.0550403	13.1654	0.000562266	Ferrochelatase, mitochondrial;Isoform 2 of Ferrochelatase, mitochondrial	FECH	not tissue specific
liver	P23141;P23141-2	21.6929	3.01829	5.51894	7.70519e-07	0.000363821	30.4587	7.70519e-07	Liver carboxylesterase 1;Isoform 2 of Liver carboxylesterase 1	CES1	tissue specific
liver	P23378	18.2002	1.82506	3.14883	0.00287991	0.167515	9.91511	0.00287991	Glycine dehydrogenase (decarboxylating), mitochondrial	GLDC	tissue specific
liver	P23786	22.1618	0.953403	2.84194	0.00598574	0.266039	8.07661	0.00598574	Carnitine O-palmitoyltransferase 2, mitochondrial	CPT2	not tissue specific
liver	P24752	22.6514	1.46832	3.9078	0.000224804	0.031658	15.2709	0.000224804	Acetyl-CoA acetyltransferase, mitochondrial	ACAT1	not tissue specific
liver	P25325-2	21.8512	1.04686	4.27295	6.44078e-05	0.0113835	18.2581	6.44078e-05	Isoform 2 of 3-mercaptopyruvate sulfurtransferase	MPST	not tissue specific
liver	P27144	21.1195	1.0342	2.69676	0.00890953	0.342186	7.27249	0.00890953	Adenylate kinase 4, mitochondrial	AK4	not tissue specific
liver	P28288	20.9093	0.913749	2.81424	0.0064641	0.278775	7.91994	0.0064641	ATP-binding cassette sub-family D member 3	ABCD3	not tissue specific
liver	P28838;P28838-2	24.1569	0.748789	2.77473	0.00720741	0.298216	7.69914	0.00720741	Cytosol aminopeptidase;Isoform 2 of Cytosol aminopeptidase	LAP3	not tissue specific
liver	P28845	19.2149	2.67597	6.38903	5.89964e-08	6.65323e-05	40.8197	5.89964e-08	Corticosteroid 11-beta-dehydrogenase isozyme 1	HSD11B1	tissue specific
liver	P30038	23.1755	2.10073	4.75068	1.16193e-05	0.00310893	22.5689	1.16193e-05	Delta-1-pyrroline-5-carboxylate dehydrogenase, mitochondrial	ALDH4A1	not tissue specific
liver	P30039	19.9615	1.28353	3.55762	0.000717845	0.0647431	12.6566	0.000717845	Phenazine biosynthesis-like domain-containing protein	PBLD	not tissue specific
liver	P30048;P30048-2	25.5045	0.817878	3.15216	0.00245288	0.15263	9.93611	0.00245288	Thioredoxin-dependent peroxide reductase, mitochondrial;Isoform 2 of Thioredoxin-dependent peroxide reductase, mitochondrial	PRDX3	not tissue specific
liver	P30084	23.4904	1.5269	5.78036	2.3085e-07	0.000168457	33.4125	2.3085e-07	Enoyl-CoA hydratase, mitochondrial	ECHS1	not tissue specific
liver	P31040	23.9153	0.78563	2.81255	0.00649445	0.278775	7.91041	0.00649445	Succinate dehydrogenase [ubiquinone] flavoprotein subunit, mitochondrial	SDHA	not tissue specific
liver	P31327;P31327-3	21.7696	3.73734	9.11657	3.11876e-13	2.50343e-09	83.1119	3.11876e-13	Carbamoyl-phosphate synthase [ammonia], mitochondrial;Isoform 3 of Carbamoyl-phosphate synthase [ammonia], mitochondrial	CPS1	tissue specific
liver	P32189;P32189-1;P32189-2;P32189-4	22.1599	0.817326	2.721	0.00834459	0.329961	7.40383	0.00834459	Glycerol kinase;Isoform 1 of Glycerol kinase;Isoform 2 of Glycerol kinase;Isoform 4 of Glycerol kinase	GK	not tissue specific
liver	P32754	21.3158	2.07667	5.26924	5.02515e-06	0.00161347	27.7649	5.02515e-06	4-hydroxyphenylpyruvate dioxygenase	HPD	tissue specific
liver	P33121	22.1154	1.73158	6.2875	3.09338e-08	6.20765e-05	39.5326	3.09338e-08	Long-chain-fatty-acid--CoA ligase 1	ACSL1	not tissue specific
liver	P34896-2	22.0393	1.0836	3.19914	0.00213261	0.136948	10.2345	0.00213261	Isoform 2 of Serine hydroxymethyltransferase, cytosolic	SHMT1	not tissue specific
liver	P34897;P34897-3	23.706	1.05296	2.7148	0.00848581	0.3339	7.37014	0.00848581	Serine hydroxymethyltransferase, mitochondrial;Isoform 3 of Serine hydroxymethyltransferase, mitochondrial	SHMT2	not tissue specific
liver	P35580-4	25.4351	0.696814	3.03269	0.00348149	0.190109	9.19721	0.00348149	Isoform 4 of Myosin-10	MYH10	not tissue specific
liver	P35914	23.0443	1.21167	4.49105	2.97674e-05	0.0072407	20.1695	2.97674e-05	Hydroxymethylglutaryl-CoA lyase, mitochondrial	HMGCL	not tissue specific
liver	P40939	24.4059	0.859242	3.38392	0.00121568	0.0943941	11.4509	0.00121568	Trifunctional enzyme subunit alpha, mitochondrial	HADHA	not tissue specific
liver	P42765	23.617	1.79615	3.85675	0.000266519	0.0362108	14.8745	0.000266519	3-ketoacyl-CoA thiolase, mitochondrial	ACAA2	not tissue specific
liver	P43155;P43155-2	20.4927	1.28979	3.54128	0.000742659	0.0662369	12.5407	0.000742659	Carnitine O-acetyltransferase;Isoform 2 of Carnitine O-acetyltransferase	CRAT	not tissue specific
liver	P43361	21.984	-3.1596	-3.01391	0.00457886	0.222755	9.08365	0.00457886	Melanoma-associated antigen 8	MAGEA8	not tissue specific
liver	P45954	21.4749	1.87985	5.61139	4.46615e-07	0.000243673	31.4877	4.46615e-07	Short/branched chain specific acyl-CoA dehydrogenase, mitochondrial	ACADSB	tissue specific
liver	P46952	20.3019	1.51009	3.44761	0.00105991	0.0863081	11.886	0.00105991	3-hydroxyanthranilate 3,4-dioxygenase	HAAO	tissue specific
liver	P48634	21.7964	1.00234	3.11019	0.00277655	0.165091	9.67329	0.00277655	Protein PRRC2A	PRRC2A	not tissue specific
liver	P48735	24.4433	1.28115	5.2375	1.88295e-06	0.000719736	27.4314	1.88295e-06	Isocitrate dehydrogenase [NADP], mitochondrial	IDH2	not tissue specific
liver	P49643	19.8291	-1.05923	-2.8609	0.00599889	0.266039	8.18475	0.00599889	DNA primase large subunit	PRIM2	not tissue specific
liver	P49748;P49748-3	23.6063	1.05983	4.13297	0.000104684	0.0168059	17.0815	0.000104684	Very long-chain specific acyl-CoA dehydrogenase, mitochondrial;Isoform 3 of Very long-chain specific acyl-CoA dehydrogenase, mitochondrial	ACADVL	not tissue specific
liver	P49914	20.3109	1.03014	3.03892	0.00353681	0.190537	9.23505	0.00353681	5-formyltetrahydrofolate cyclo-ligase	MTHFS	tissue specific
liver	P49916;P49916-3	20.3418	-0.818656	-2.7226	0.00830853	0.329961	7.41253	0.00830853	DNA ligase 3;Isoform 3 of DNA ligase 3	LIG3	not tissue specific
liver	P50135	22.0773	0.881146	2.98299	0.00401779	0.20807	8.89821	0.00401779	Histamine N-methyltransferase	HNMT	not tissue specific
liver	P50416	21.6281	1.0165	3.68907	0.000462238	0.0515331	13.6092	0.000462238	Carnitine O-palmitoyltransferase 1, liver isoform	CPT1A	not tissue specific
liver	P51570;P51570-2	22.5343	0.586477	2.70597	0.00869075	0.340296	7.32229	0.00869075	Galactokinase;Isoform 2 of Galactokinase	GALK1	not tissue specific
liver	P51648;P51648-2	21.8303	0.943104	3.64286	0.000536719	0.0534389	13.2704	0.000536719	Fatty aldehyde dehydrogenase;Isoform 2 of Fatty aldehyde dehydrogenase	ALDH3A2	not tissue specific
liver	P51659	22.9146	1.25114	5.09345	3.24852e-06	0.00113373	25.9432	3.24852e-06	Peroxisomal multifunctional enzyme type 2	HSD17B4	not tissue specific
liver	P51687	20.1207	0.966416	3.82417	0.000303723	0.039967	14.6243	0.000303723	Sulfite oxidase, mitochondrial	SUOX	not tissue specific
liver	P52758	22.6154	2.12081	4.44516	3.50668e-05	0.00794201	19.7595	3.50668e-05	2-iminobutanoate/2-iminopropanoate deaminase	RIDA	not tissue specific
liver	P54868-3	21.2259	4.44892	6.61237	4.26973e-08	6.65323e-05	43.7234	4.26973e-08	Isoform 3 of Hydroxymethylglutaryl-CoA synthase, mitochondrial	HMGCS2	tissue specific
liver	P55084	24.8072	0.880945	3.31895	0.00148444	0.106389	11.0154	0.00148444	Trifunctional enzyme subunit beta, mitochondrial	HADHB	not tissue specific
liver	P61457	21.2721	0.857301	3.50937	0.000821558	0.0710281	12.3157	0.000821558	Pterin-4-alpha-carbinolamine dehydratase	PCBD1	not tissue specific
liver	P62330	22.137	0.555029	3.01627	0.00365086	0.19537	9.09786	0.00365086	ADP-ribosylation factor 6	ARF6	not tissue specific
liver	P78381;P78381-2;P78381-4;P78381-5	19.4253	0.993716	2.71485	0.00897985	0.342473	7.37042	0.00897985	UDP-galactose translocator;Isoform 2 of UDP-galactose translocator;Isoform 4 of UDP-galactose translocator;Isoform 5 of UDP-galactose translocator	SLC35A2	not tissue specific
liver	P80294	20.5206	2.802	4.67505	1.63575e-05	0.00423555	21.856	1.63575e-05	Metallothionein-1H	MT1H	not tissue specific
liver	P80297	21.1624	1.92362	3.40973	0.00113092	0.0898798	11.6263	0.00113092	Metallothionein-1X	MT1X	not tissue specific
liver	P80404	20.7819	2.45607	4.56661	2.63737e-05	0.00661568	20.8539	2.63737e-05	4-aminobutyrate aminotransferase, mitochondrial	ABAT	not tissue specific
liver	P83111	21.2134	0.785897	2.91605	0.0048618	0.231388	8.50332	0.0048618	Serine beta-lactamase-like protein LACTB, mitochondrial	LACTB	not tissue specific
liver	Q00266	20.4115	2.60565	4.50146	6.52349e-05	0.0113835	20.2631	6.52349e-05	S-adenosylmethionine synthase isoform type-1	MAT1A	tissue specific
liver	Q00796	22.5033	1.37721	3.56742	0.00068346	0.063059	12.7265	0.00068346	Sorbitol dehydrogenase	SORD	not tissue specific
liver	Q02083;Q02083-2	19.368	1.15106	3.49881	0.000896374	0.0757389	12.2417	0.000896374	N-acylethanolamine-hydrolyzing acid amidase;Isoform 2 of N-acylethanolamine-hydrolyzing acid amidase	NAAA	not tissue specific
liver	Q02252;Q02252-2	22.529	1.67839	4.11129	0.000112783	0.0174099	16.9027	0.000112783	Methylmalonate-semialdehyde dehydrogenase [acylating], mitochondrial;Isoform 2 of Methylmalonate-semialdehyde dehydrogenase [acylating], mitochondrial	ALDH6A1	not tissue specific
liver	Q02338	21.144	2.0199	3.66525	0.000499307	0.0529419	13.434	0.000499307	D-beta-hydroxybutyrate dehydrogenase, mitochondrial	BDH1	tissue specific
liver	Q02447;Q02447-2;Q02447-5;Q02447-6	20.1444	-0.833522	-3.19774	0.00224563	0.143061	10.2255	0.00224563	Transcription factor Sp3;Isoform 2 of Transcription factor Sp3;Isoform 5 of Transcription factor Sp3;Isoform 6 of Transcription factor Sp3	SP3	not tissue specific
liver	Q03154	22.1647	0.988416	2.94084	0.00453173	0.221806	8.64852	0.00453173	Aminoacylase-1	ACY1	not tissue specific
liver	Q03518	21.6604	0.814523	2.75049	0.00770162	0.31392	7.56519	0.00770162	Antigen peptide transporter 1	TAP1	not tissue specific
liver	Q04828	22.2723	1.45295	3.24128	0.00187912	0.126104	10.5059	0.00187912	Aldo-keto reductase family 1 member C1	AKR1C1	not tissue specific
liver	Q05BQ5	22.0091	1.22066	3.02301	0.00391192	0.203902	9.13859	0.00391192	MBT domain-containing protein 1	MBTD1	not tissue specific
liver	Q06278	20.7232	2.1872	5.05921	5.61177e-06	0.00167948	25.5956	5.61177e-06	Aldehyde oxidase	AOX1	not tissue specific
liver	Q08426	20.7808	2.25226	5.525	6.24482e-07	0.000313295	30.5257	6.24482e-07	Peroxisomal bifunctional enzyme	EHHADH	not tissue specific
liver	Q08830	19.5672	1.70368	3.39098	0.00155403	0.109423	11.4987	0.00155403	Fibrinogen-like protein 1	FGL1	tissue specific
liver	Q13503	19.144	-0.698419	-3.28687	0.00187905	0.126104	10.8035	0.00187905	Mediator of RNA polymerase II transcription subunit 21	MED21	not tissue specific
liver	Q13576	22.6231	0.757812	2.9632	0.00425192	0.214655	8.78055	0.00425192	Ras GTPase-activating-like protein IQGAP2	IQGAP2	not tissue specific
liver	Q14151	21.0186	-0.712925	-2.96467	0.00423412	0.214655	8.78925	0.00423412	Scaffold attachment factor B2	SAFB2	not tissue specific
liver	Q14353	20.7727	0.649052	3.42674	0.00106447	0.0863081	11.7426	0.00106447	Guanidinoacetate N-methyltransferase	GAMT	not tissue specific
liver	Q14643;Q14643-2;Q14643-3;Q14643-4;Q14643-5;Q14643-6;Q14643-7;Q14643-8	23.002	1.53545	3.61536	0.000586347	0.0563438	13.0708	0.000586347	Inositol 1,4,5-trisphosphate receptor type 1;Isoform 2 of Inositol 1,4,5-trisphosphate receptor type 1;Isoform 3 of Inositol 1,4,5-trisphosphate receptor type 1;Isoform 4 of Inositol 1,4,5-trisphosphate receptor type 1;Isoform 5 of Inositol 1,4,5-trisphosphate receptor type 1;Isoform 6 of Inositol 1,4,5-trisphosphate receptor type 1;Isoform 7 of Inositol 1,4,5-trisphosphate receptor type 1;Isofor…	ITPR1	not tissue specific
liver	Q14914	22.7717	0.976885	3.32142	0.00147327	0.106389	11.0318	0.00147327	Prostaglandin reductase 1	PTGR1	not tissue specific
liver	Q15043;Q15043-2;Q15043-3	20.6638	1.53176	4.02931	0.00015771	0.023017	16.2353	0.00015771	Zinc transporter ZIP14;Isoform 2 of Zinc transporter ZIP14;Isoform 3 of Zinc transporter ZIP14	SLC39A14	not tissue specific
liver	Q15067	21.3247	1.09346	3.73027	0.000404233	0.0477173	13.9149	0.000404233	Peroxisomal acyl-coenzyme A oxidase 1	ACOX1	not tissue specific
liver	Q16134	22.6643	1.09227	3.75254	0.000375846	0.0450286	14.0816	0.000375846	Electron transfer flavoprotein-ubiquinone oxidoreductase, mitochondrial	ETFDH	not tissue specific
liver	Q16222;Q16222-3	22.0482	1.02075	2.86764	0.00557129	0.255547	8.22336	0.00557129	UDP-N-acetylhexosamine pyrophosphorylase;Isoform 3 of UDP-N-acetylhexosamine pyrophosphorylase	UAP1	not tissue specific
liver	Q16698;Q16698-2	24.579	0.89742	2.74178	0.00788651	0.318116	7.51738	0.00788651	2,4-dienoyl-CoA reductase, mitochondrial;Isoform 2 of 2,4-dienoyl-CoA reductase, mitochondrial	DECR1	not tissue specific
liver	Q16762	22.0614	2.0711	7.58035	1.63437e-10	6.55953e-07	57.4617	1.63437e-10	Thiosulfate sulfurtransferase	TST	not tissue specific
liver	Q16822	21.8506	1.97888	5.80416	2.10263e-07	0.000168457	33.6883	2.10263e-07	Phosphoenolpyruvate carboxykinase [GTP], mitochondrial	PCK2	not tissue specific
liver	Q3L8U1	21.971	-0.96126	-3.16568	0.00240037	0.150529	10.0216	0.00240037	Chromodomain-helicase-DNA-binding protein 9	CHD9	not tissue specific
liver	Q3LXA3	21.3101	0.793287	2.86343	0.00563732	0.255654	8.19923	0.00563732	Triokinase/FMN cyclase	TKFC	not tissue specific
liver	Q4G0N4	21.603	1.58434	5.03889	3.98823e-06	0.0013339	25.3904	3.98823e-06	NAD kinase 2, mitochondrial	NADK2	tissue specific
liver	Q4L235;Q4L235-2;Q4L235-3;Q4L235-4	21.1604	1.83066	3.62531	0.000617154	0.0582811	13.1429	0.000617154	Beta-alanine-activating enzyme;Isoform 2 of Beta-alanine-activating enzyme;Isoform 3 of Beta-alanine-activating enzyme;Isoform 4 of Beta-alanine-activating enzyme	AASDH	not tissue specific
liver	Q53H47	19.8494	-0.98777	-2.90086	0.00560412	0.255592	8.41498	0.00560412	Histone-lysine N-methyltransferase SETMAR	SETMAR	not tissue specific
liver	Q56P03	18.999	-0.970881	-3.17316	0.00260605	0.158475	10.069	0.00260605	E2F-associated phosphoprotein	EAPP	not tissue specific
liver	Q58EX7	20.4307	2.65857	3.06171	0.00387815	0.203464	9.37409	0.00387815	Puratrophin-1	PLEKHG4	not tissue specific
liver	Q5BKY9	20.4778	-1.58695	-4.12411	0.000167333	0.0239853	17.0083	0.000167333	Protein FAM133B	FAM133B	not tissue specific
liver	Q5R372;Q5R372-3;Q5R372-4	20.8205	0.605331	3.0345	0.00346331	0.190109	9.20817	0.00346331	Rab GTPase-activating protein 1-like;Isoform 3 of Rab GTPase-activating protein 1-like;Isoform 4 of Rab GTPase-activating protein 1-like	RABGAP1L	not tissue specific
liver	Q5R3I4	20.3818	0.901396	3.36805	0.00127673	0.0976028	11.3438	0.00127673	Tetratricopeptide repeat protein 38	TTC38	not tissue specific
liver	Q68CK6	20.7955	1.78233	3.5904	0.000813292	0.0710281	12.891	0.000813292	Acyl-coenzyme A synthetase ACSM2B, mitochondrial	ACSM2B	not tissue specific
liver	Q6IPM2;Q6IPM2-2;Q6IPM2-3;Q6IPM2-4	25.6293	0.779563	3.38198	0.001223	0.0943941	11.4378	0.001223	IQ domain-containing protein E;Isoform 2 of IQ domain-containing protein E;Isoform 3 of IQ domain-containing protein E;Isoform 4 of IQ domain-containing protein E	IQCE	not tissue specific
liver	Q6P1A2	21.134	0.722974	3.05341	0.00327827	0.182741	9.3233	0.00327827	Lysophospholipid acyltransferase 5	LPCAT3	not tissue specific
liver	Q6PID6	19.2813	-1.04775	-2.77259	0.00770428	0.31392	7.68725	0.00770428	Tetratricopeptide repeat protein 33	TTC33	not tissue specific
liver	Q6YN16	22.0216	0.927026	2.9506	0.00440755	0.218392	8.70603	0.00440755	Hydroxysteroid dehydrogenase-like protein 2	HSDL2	not tissue specific
liver	Q7L311	19.5765	-0.942655	-2.73136	0.00820589	0.329344	7.46032	0.00820589	Armadillo repeat-containing X-linked protein 2	ARMCX2	not tissue specific
liver	Q7Z4W1	23.0396	1.86778	4.82844	8.7286e-06	0.00241942	23.3138	8.7286e-06	L-xylulose reductase	DCXR	tissue specific
liver	Q7Z5P4	17.4522	2.49086	4.33157	5.95482e-05	0.0111161	18.7625	5.95482e-05	17-beta-hydroxysteroid dehydrogenase 13	HSD17B13	tissue specific
liver	Q86TI2-2	21.3581	0.699384	2.96362	0.00424678	0.214655	8.78306	0.00424678	Isoform 2 of Dipeptidyl peptidase 9	DPP9	not tissue specific
liver	Q86TP1	20.3691	-0.867257	-2.88058	0.00537281	0.24786	8.29774	0.00537281	Exopolyphosphatase PRUNE1	PRUNE1	not tissue specific
liver	Q8N8R7	18.9097	-1.09178	-3.77125	0.00051452	0.0533556	14.2223	0.00051452	ARL14 effector protein	ARL14EP	not tissue specific
liver	Q8NCM8;Q8NCM8-2	20.2989	1.73194	3.75895	0.00050003	0.0529419	14.1297	0.00050003	Cytoplasmic dynein 2 heavy chain 1;Isoform 2 of Cytoplasmic dynein 2 heavy chain 1	DYNC2H1	not tissue specific
liver	Q8NI22	22.2928	0.60051	2.99695	0.00385985	0.203464	8.98171	0.00385985	Multiple coagulation factor deficiency protein 2	MCFD2	not tissue specific
liver	Q8TBC4	22.072	0.747366	2.74638	0.0077883	0.315741	7.54263	0.0077883	NEDD8-activating enzyme E1 catalytic subunit	UBA3	not tissue specific
liver	Q8WY36;Q8WY36-2	20.55	-1.59742	-2.78767	0.00764121	0.31392	7.77109	0.00764121	HMG box transcription factor BBX;Isoform 2 of HMG box transcription factor BBX	BBX	not tissue specific
liver	Q93088	21.0812	1.81529	3.69905	0.000539249	0.0534389	13.683	0.000539249	Betaine--homocysteine S-methyltransferase 1	BHMT	not tissue specific
liver	Q93099	20.5811	1.36274	2.87997	0.00576577	0.258558	8.29425	0.00576577	Homogentisate 1,2-dioxygenase	HGD	not tissue specific
liver	Q969X5;Q969X5-2	22.7362	0.897394	3.12786	0.00263567	0.159072	9.78354	0.00263567	Endoplasmic reticulum-Golgi intermediate compartment protein 1;Isoform 2 of Endoplasmic reticulum-Golgi intermediate compartment protein 1	ERGIC1	not tissue specific
liver	Q96DC8	20.445	1.38607	3.1052	0.00292186	0.168732	9.64226	0.00292186	Enoyl-CoA hydratase domain-containing protein 3, mitochondrial	ECHDC3	not tissue specific
liver	Q96GA7	19.7627	1.4174	3.27828	0.00186702	0.126104	10.7471	0.00186702	Serine dehydratase-like	SDSL	not tissue specific
liver	Q96HC4	22.5658	0.775929	3.16329	0.00237321	0.149998	10.0064	0.00237321	PDZ and LIM domain protein 5	PDLIM5	not tissue specific
liver	Q96HR9-2	20.8959	1.80049	3.76496	0.000439631	0.05096	14.1749	0.000439631	Isoform 2 of Receptor expression-enhancing protein 6	REEP6	not tissue specific
liver	Q99549;Q99549-2	19.8321	1.24136	2.96559	0.00438201	0.218392	8.79474	0.00438201	M-phase phosphoprotein 8;Isoform 2 of M-phase phosphoprotein 8	MPHOSPH8	not tissue specific
liver	Q9BSY9	19.7753	1.50215	3.88046	0.000353766	0.04437	15.0579	0.000353766	Deubiquitinase DESI2	DESI2	not tissue specific
liver	Q9BTT0	21.499	-0.860518	-3.28809	0.00169066	0.118008	10.8116	0.00169066	Acidic leucine-rich nuclear phosphoprotein 32 family member E	ANP32E	not tissue specific
liver	Q9BTZ2	21.5075	1.12069	4.42218	4.02099e-05	0.00827602	19.5557	4.02099e-05	Dehydrogenase/reductase SDR family member 4	DHRS4	not tissue specific
liver	Q9BUL8	22.0387	0.914362	4.35869	4.76521e-05	0.00956259	18.9982	4.76521e-05	Programmed cell death protein 10	PDCD10	not tissue specific
liver	Q9BY49	20.3571	1.16195	2.98785	0.00434808	0.218138	8.92723	0.00434808	Peroxisomal trans-2-enoyl-CoA reductase	PECR	tissue specific
liver	Q9BYW2	18.9617	1.84081	3.39894	0.00140768	0.102722	11.5528	0.00140768	Histone-lysine N-methyltransferase SETD2	SETD2	not tissue specific
liver	Q9H081	20.2159	-1.72048	-3.04971	0.00372452	0.197992	9.30074	0.00372452	Protein MIS12 homolog	MIS12	not tissue specific
liver	Q9H2K8	20.6874	0.654727	3.21748	0.00201859	0.133169	10.3522	0.00201859	Serine/threonine-protein kinase TAO3	TAOK3	not tissue specific
liver	Q9H2M3	21.4331	2.18385	4.53992	5.07753e-05	0.00994082	20.6109	5.07753e-05	S-methylmethionine--homocysteine S-methyltransferase BHMT2	BHMT2	not tissue specific
liver	Q9H477;Q9H477-2	19.3755	0.833908	2.81841	0.00644302	0.278775	7.94341	0.00644302	Ribokinase;Isoform 2 of Ribokinase	RBKS	not tissue specific
liver	Q9H6R3	19.5911	1.27524	3.24021	0.0018852	0.126104	10.499	0.0018852	Acyl-CoA synthetase short-chain family member 3, mitochondrial	ACSS3	not tissue specific
liver	Q9H840	19.398	-0.721109	-2.72274	0.00900235	0.342473	7.41333	0.00900235	Gem-associated protein 7	GEMIN7	not tissue specific
liver	Q9H967	21.3367	1.04857	2.92761	0.00477286	0.23068	8.57089	0.00477286	WD repeat-containing protein 76	WDR76	not tissue specific
liver	Q9HAJ7	19.5458	1.11504	2.8825	0.00603222	0.266047	8.30882	0.00603222	Histone deacetylase complex subunit SAP30L	SAP30L	not tissue specific
liver	Q9HC52	20.5176	-1.23179	-2.79925	0.00682076	0.288159	7.83582	0.00682076	Chromobox protein homolog 8	CBX8	not tissue specific
liver	Q9HCM4;Q9HCM4-3	19.6095	0.92847	3.03546	0.00444824	0.219056	9.21404	0.00444824	Band 4.1-like protein 5;Isoform 3 of Band 4.1-like protein 5	EPB41L5	not tissue specific
liver	Q9NQC3-3	20.1812	1.64926	3.49054	0.000958466	0.0801418	12.1838	0.000958466	Isoform 3 of Reticulon-4	RTN4	not tissue specific
liver	Q9NRL2;Q9NRL2-2	21.104	2.67629	3.34043	0.00150881	0.107179	11.1585	0.00150881	Bromodomain adjacent to zinc finger domain protein 1A;Isoform 2 of Bromodomain adjacent to zinc finger domain protein 1A	BAZ1A	not tissue specific
liver	Q9NTG7	20.3941	0.757081	3.03991	0.00340938	0.188739	9.24105	0.00340938	NAD-dependent protein deacetylase sirtuin-3, mitochondrial	SIRT3	not tissue specific
liver	Q9NUI1	19.852	1.88119	3.72269	0.000501256	0.0529419	13.8584	0.000501256	Peroxisomal 2,4-dienoyl-CoA reductase	DECR2	tissue specific
liver	Q9NV56	19.6358	-0.631616	-3.07795	0.00314152	0.177584	9.47378	0.00314152	MRG/MORF4L-binding protein	MRGBP	not tissue specific
liver	Q9NVS9	21.3967	1.09065	4.08361	0.000124006	0.0187811	16.6759	0.000124006	Pyridoxine-5'-phosphate oxidase	PNPO	not tissue specific
liver	Q9NWK9	20.337	2.43645	2.70648	0.00971783	0.367948	7.32502	0.00971783	Box C/D snoRNA protein 1	ZNHIT6	not tissue specific
liver	Q9NWX5	22.0899	1.83029	3.79003	0.000343639	0.043784	14.3643	0.000343639	Ankyrin repeat and SOCS box protein 6	ASB6	not tissue specific
liver	Q9NZJ6	19.8864	0.79724	3.12279	0.00283584	0.167377	9.75179	0.00283584	Ubiquinone biosynthesis O-methyltransferase, mitochondrial	COQ3	not tissue specific
liver	Q9P0N9	19.6932	-1.3573	-3.67046	0.000535372	0.0534389	13.4723	0.000535372	TBC1 domain family member 7	TBC1D7	not tissue specific
liver	Q9UBQ7	22.3407	0.840246	3.1386	0.00255338	0.156503	9.85081	0.00255338	Glyoxylate reductase/hydroxypyruvate reductase	GRHPR	not tissue specific
liver	Q9UEE9	20.4377	-1.01722	-3.24529	0.00185653	0.126104	10.5319	0.00185653	Craniofacial development protein 1	CFDP1	not tissue specific
liver	Q9UIJ7	22.617	0.652274	2.78489	0.0070091	0.293031	7.75563	0.0070091	GTP:AMP phosphotransferase AK3, mitochondrial	AK3	not tissue specific
liver	Q9ULM3	19.0384	1.47963	2.96122	0.00513809	0.24119	8.76882	0.00513809	YEATS domain-containing protein 2	YEATS2	not tissue specific
liver	Q9Y241;Q9Y241-2	20.7389	1.17532	3.21564	0.00206974	0.133982	10.3403	0.00206974	HIG1 domain family member 1A, mitochondrial;Isoform 2 of HIG1 domain family member 1A, mitochondrial	HIGD1A	not tissue specific
liver	Q9Y250	23.2772	1.50827	2.92062	0.00479925	0.23068	8.53003	0.00479925	Leucine zipper putative tumor suppressor 1	LZTS1	not tissue specific
liver	Q9Y2P5	20.8225	1.46922	3.37168	0.00129166	0.0978131	11.3682	0.00129166	Bile acyl-CoA synthetase	SLC27A5	tissue specific
liver	Q9Y2Q3	23.7	0.741218	3.1385	0.00255412	0.156503	9.8502	0.00255412	Glutathione S-transferase kappa 1	GSTK1	not tissue specific
liver	Q9Y2S6	22.22	-1.1421	-3.34614	0.00137565	0.101306	11.1966	0.00137565	Translation machinery-associated protein 7	TMA7	not tissue specific
liver	Q9Y2W6	20.6863	1.28424	2.83982	0.0064305	0.278775	8.06458	0.0064305	Tudor and KH domain-containing protein	TDRKH	not tissue specific
liver	Q9Y5K5-2;Q9Y5K5-3;Q9Y5K5-4	19.3268	-0.776332	-2.94069	0.00531069	0.246633	8.64764	0.00531069	Isoform 2 of Ubiquitin carboxyl-terminal hydrolase isozyme L5;Isoform 3 of Ubiquitin carboxyl-terminal hydrolase isozyme L5;Isoform 4 of Ubiquitin carboxyl-terminal hydrolase isozyme L5	UCHL5	not tissue specific
liver	Q9Y6B6	22.6169	0.524905	2.722	0.00832206	0.329961	7.40926	0.00832206	GTP-binding protein SAR1b	SAR1B	not tissue specific
lung	A6NMZ7	22.3515	-0.983117	-2.90001	0.00513454	0.998168	8.41004	0.00513454	Collagen alpha-6(VI) chain	COL6A6	not tissue specific
lung	O43822;O43822-3;O43822-4	20.9438	-0.742748	-2.98796	0.00409062	0.998168	8.92792	0.00409062	Cilia- and flagella-associated protein 410;Isoform 3 of Cilia- and flagella-associated protein 410;Isoform 4 of Cilia- and flagella-associated protein 410	CFAP410	not tissue specific
lung	O95166	21.5765	0.473557	2.69973	0.00883964	0.998168	7.28856	0.00883964	Gamma-aminobutyric acid receptor-associated protein	GABARAP	not tissue specific
lung	O95639	21.8345	1.08941	2.67668	0.00947083	0.998168	7.16462	0.00947083	Cleavage and polyadenylation specificity factor subunit 4	CPSF4	not tissue specific
lung	O95757	21.8675	0.989801	2.81246	0.0064972	0.998168	7.90991	0.0064972	Heat shock 70 kDa protein 4L	HSPA4L	not tissue specific
lung	P02656	22.9683	-1.17265	-3.79442	0.000338925	0.998168	14.3976	0.000338925	Apolipoprotein C-III	APOC3	not tissue specific
lung	P03951;P03951-2	20.6825	-2.11393	-3.31446	0.00190136	0.998168	10.9856	0.00190136	Coagulation factor XI;Isoform 2 of Coagulation factor XI	F11	not tissue specific
lung	P03973	20.394	1.21795	2.96481	0.00453499	0.998168	8.79012	0.00453499	Antileukoproteinase	SLPI	not tissue specific
lung	P04746	19.9641	-1.70626	-3.19383	0.00287179	0.998168	10.2006	0.00287179	Pancreatic alpha-amylase	AMY2A	not tissue specific
lung	P05549;P05549-5;P05549-6	21.9812	1.24211	3.01213	0.00406615	0.998168	9.07293	0.00406615	Transcription factor AP-2-alpha;Isoform 2 of Transcription factor AP-2-alpha;Isoform 5 of Transcription factor AP-2-alpha	TFAP2A	not tissue specific
lung	P10619;P10619-2	22.524	0.631689	2.70432	0.00873102	0.998168	7.31333	0.00873102	Lysosomal protective protein;Isoform 2 of Lysosomal protective protein	CTSA	not tissue specific
lung	P17948;P17948-2;P17948-3	19.8618	-0.74818	-2.94672	0.0049095	0.998168	8.68318	0.0049095	Vascular endothelial growth factor receptor 1;Isoform 2 of Vascular endothelial growth factor receptor 1;Isoform 3 of Vascular endothelial growth factor receptor 1	FLT1	not tissue specific
lung	P19388	21.7476	0.638689	2.66718	0.0096473	0.998168	7.11387	0.0096473	DNA-directed RNA polymerases I, II, and III subunit RPABC1	POLR2E	not tissue specific
lung	P35625	21.8676	1.42088	3.06819	0.00314079	0.998168	9.41381	0.00314079	Metalloproteinase inhibitor 3	TIMP3	not tissue specific
lung	P51151	21.0545	0.531097	3.18838	0.0022029	0.998168	10.1657	0.0022029	Ras-related protein Rab-9A	RAB9A	not tissue specific
lung	P52292	21.1731	0.836514	3.07829	0.00308356	0.998168	9.47587	0.00308356	Importin subunit alpha-1	KPNA2	not tissue specific
lung	Q02750	23.8615	0.93663	2.96051	0.00428561	0.998168	8.7646	0.00428561	Dual specificity mitogen-activated protein kinase kinase 1	MAP2K1	not tissue specific
lung	Q14126	19.9444	1.27511	3.3357	0.00153089	0.998168	11.1269	0.00153089	Desmoglein-2	DSG2	not tissue specific
lung	Q5W0Z9-3	19.5523	-1.17745	-4.05935	0.000181049	0.998168	16.4783	0.000181049	Isoform 3 of Palmitoyltransferase ZDHHC20	ZDHHC20	not tissue specific
lung	Q7Z699	20.2716	1.10914	3.2671	0.00192993	0.998168	10.6739	0.00192993	Sprouty-related, EVH1 domain-containing protein 1	SPRED1	not tissue specific
lung	Q7Z6E9	20.1605	0.715913	2.73829	0.00812141	0.998168	7.49824	0.00812141	E3 ubiquitin-protein ligase RBBP6	RBBP6	not tissue specific
lung	Q7Z6L1;Q7Z6L1-2	19.3236	0.622245	2.67685	0.00940081	0.998168	7.1655	0.00940081	Tectonin beta-propeller repeat-containing protein 1;Isoform 2 of Tectonin beta-propeller repeat-containing protein 1	TECPR1	not tissue specific
lung	Q86TI0	20.0724	1.60574	3.21806	0.00256417	0.998168	10.3559	0.00256417	TBC1 domain family member 1	TBC1D1	not tissue specific
lung	Q86TS9;Q86TS9-3	19.8787	0.477471	2.68394	0.00964516	0.998168	7.20353	0.00964516	39S ribosomal protein L52, mitochondrial;Isoform 3 of 39S ribosomal protein L52, mitochondrial	MRPL52	not tissue specific
lung	Q86UY6;Q86UY6-3	18.8882	0.589833	2.73401	0.00863658	0.998168	7.47479	0.00863658	N-alpha-acetyltransferase 40;Isoform 2 of N-alpha-acetyltransferase 40	NAA40	not tissue specific
lung	Q8IVL1;Q8IVL1-10;Q8IVL1-11;Q8IVL1-12;Q8IVL1-13;Q8IVL1-2;Q8IVL1-3;Q8IVL1-4;Q8IVL1-8;Q8IVL1-9	22.029	-2.0754	-2.90752	0.00554957	0.998168	8.45365	0.00554957	Neuron navigator 2;Isoform 10 of Neuron navigator 2;Isoform 11 of Neuron navigator 2;Isoform 12 of Neuron navigator 2;Isoform 13 of Neuron navigator 2;Isoform 2 of Neuron navigator 2;Isoform 3 of Neuron navigator 2;Isoform 4 of Neuron navigator 2;Isoform 8 of Neuron navigator 2;Isoform 9 of Neuron navigator 2	NAV2	not tissue specific
lung	Q8IX12;Q8IX12-2	21.4241	0.433061	2.78459	0.00701601	0.998168	7.75397	0.00701601	Cell division cycle and apoptosis regulator protein 1;Isoform 2 of Cell division cycle and apoptosis regulator protein 1	CCAR1	not tissue specific
lung	Q8IXW5	18.6744	0.664124	2.80691	0.00702935	0.998168	7.87873	0.00702935	Putative RNA polymerase II subunit B1 CTD phosphatase RPAP2	RPAP2	not tissue specific
lung	Q8N1G2	20.0133	0.698629	3.16294	0.00237623	0.998168	10.0042	0.00237623	Cap-specific mRNA (nucleoside-2'-O-)-methyltransferase 1	CMTR1	not tissue specific
lung	Q8N4Q0	20.0916	0.748837	3.07204	0.00317703	0.998168	9.43744	0.00317703	Prostaglandin reductase 3	ZADH2	not tissue specific
lung	Q8NAT1	19.1338	0.788459	3.39952	0.0013356	0.998168	11.5567	0.0013356	Protein O-linked-mannose beta-1,4-N-acetylglucosaminyltransferase 2	POMGNT2	not tissue specific
lung	Q9BRK4	21.7999	-2.09917	-3.32389	0.00154372	0.998168	11.0482	0.00154372	Leucine zipper putative tumor suppressor 2	LZTS2	not tissue specific
lung	Q9GZN7	19.7029	-1.0339	-2.82707	0.00674304	0.998168	7.9923	0.00674304	Protein rogdi homolog	ROGDI	not tissue specific
lung	Q9NRF2;Q9NRF2-2;Q9NRF2-3	19.2869	0.624235	2.72254	0.00947905	0.998168	7.41221	0.00947905	SH2B adapter protein 1;Isoform 2 of SH2B adapter protein 1;Isoform 3 of SH2B adapter protein 1	SH2B1	not tissue specific
lung	Q9NXU5	19.8788	0.779018	2.88359	0.00545457	0.998168	8.31507	0.00545457	ADP-ribosylation factor-like protein 15	ARL15	not tissue specific
lung	Q9UPN3-2	20.1904	0.526423	3.18981	0.00219348	0.998168	10.1749	0.00219348	Isoform 2 of Microtubule-actin cross-linking factor 1, isoforms 1/2/3/5	MACF1	not tissue specific
lung	Q9Y6B7	18.8436	1.16257	3.35009	0.00145259	0.998168	11.2231	0.00145259	AP-4 complex subunit beta-1	AP4B1	not tissue specific
lymph node	A0A1B0GTU1	23.3136	-2.38259	-3.41378	0.0013301	0.302826	11.6539	0.0013301	Zinc finger CCCH domain-containing protein 11B	ZC3H11B	not tissue specific
lymph node	C9JLW8	21.1527	2.03616	3.79605	0.000349651	0.140467	14.41	0.000349651	Mapk-regulated corepressor-interacting protein 1	MCRIP1	not tissue specific
lymph node	O00244	23.2904	1.62314	2.99668	0.00386332	0.531206	8.98012	0.00386332	Copper transport protein ATOX1	ATOX1	not tissue specific
lymph node	O00443	19.3275	-0.917898	-2.87121	0.00551651	0.554383	8.24384	0.00551651	Phosphatidylinositol 4-phosphate 3-kinase C2 domain-containing subunit alpha	PIK3C2A	not tissue specific
lymph node	O14727;O14727-4	20.0135	-0.98398	-3.79601	0.00032593	0.140467	14.4097	0.00032593	Apoptotic protease-activating factor 1;Isoform 4 of Apoptotic protease-activating factor 1	APAF1	not tissue specific
lymph node	O15126	21.2401	1.17279	2.78215	0.00709054	0.554383	7.74035	0.00709054	Secretory carrier-associated membrane protein 1	SCAMP1	not tissue specific
lymph node	O15382	21.5381	-1.10803	-2.74087	0.00790701	0.589331	7.51235	0.00790701	Branched-chain-amino-acid aminotransferase, mitochondrial	BCAT2	not tissue specific
lymph node	O15394	22.5782	-2.58113	-2.87152	0.00650943	0.554383	8.24564	0.00650943	Neural cell adhesion molecule 2	NCAM2	not tissue specific
lymph node	O43292	21.7437	2.05734	3.49242	0.000866848	0.235119	12.197	0.000866848	Glycosylphosphatidylinositol anchor attachment 1 protein	GPAA1	not tissue specific
lymph node	O43768;O43768-3	21.9095	1.15332	2.69793	0.00888229	0.621371	7.27881	0.00888229	Alpha-endosulfine;Isoform 3 of Alpha-endosulfine	ENSA	not tissue specific
lymph node	O60244	20.5488	2.17538	2.83372	0.00635548	0.554383	8.02998	0.00635548	Mediator of RNA polymerase II transcription subunit 14	MED14	not tissue specific
lymph node	O60687	20.4257	2.60386	2.85226	0.00677748	0.554383	8.13536	0.00677748	Sushi repeat-containing protein SRPX2	SRPX2	not tissue specific
lymph node	O94967;O94967-2	19.3683	2.04695	3.98857	0.000188997	0.140467	15.9087	0.000188997	WD repeat-containing protein 47;Isoform 2 of WD repeat-containing protein 47	WDR47	not tissue specific
lymph node	P00325	24.1499	-3.15763	-2.93883	0.00455826	0.554383	8.6367	0.00455826	Alcohol dehydrogenase 1B	ADH1B	not tissue specific
lymph node	P07360	21.3946	-1.07958	-3.01222	0.00369428	0.516875	9.07345	0.00369428	Complement component C8 gamma chain	C8G	not tissue specific
lymph node	P08133	24.7422	-1.13078	-3.16721	0.00234607	0.406737	10.0312	0.00234607	Annexin A6	ANXA6	not tissue specific
lymph node	P08779	20.1934	1.92246	2.70407	0.00914571	0.623607	7.31199	0.00914571	Keratin, type I cytoskeletal 16	KRT16	not tissue specific
lymph node	P09211	25.6985	1.34226	2.84094	0.00600308	0.554383	8.07093	0.00600308	Glutathione S-transferase P	GSTP1	not tissue specific
lymph node	P10153	21.0151	-2.13862	-2.72441	0.00854143	0.602813	7.42241	0.00854143	Non-secretory ribonuclease	RNASE2	not tissue specific
lymph node	P13645	23.3449	1.80129	2.80705	0.00659459	0.554383	7.87953	0.00659459	Keratin, type I cytoskeletal 10	KRT10	not tissue specific
lymph node	P13646	22.3376	1.50958	2.82278	0.00631369	0.554383	7.96808	0.00631369	Keratin, type I cytoskeletal 13	KRT13	not tissue specific
lymph node	P13647	21.8935	2.3286	2.90952	0.00495294	0.554383	8.46529	0.00495294	Keratin, type II cytoskeletal 5	KRT5	not tissue specific
lymph node	P15311	23.2136	1.30221	2.87406	0.00547268	0.554383	8.2602	0.00547268	Ezrin	EZR	not tissue specific
lymph node	P26447	24.8642	3.06749	3.67045	0.000491103	0.156662	13.4722	0.000491103	Protein S100-A4	S100A4	not tissue specific
lymph node	P26885	23.8829	0.950738	2.89023	0.00522964	0.554383	8.35344	0.00522964	Peptidyl-prolyl cis-trans isomerase FKBP2	FKBP2	not tissue specific
lymph node	P31947	20.8317	4.77923	2.89461	0.00642019	0.554383	8.37875	0.00642019	14-3-3 protein sigma	SFN	not tissue specific
lymph node	P35609	21.3367	-2.18959	-2.90076	0.00509972	0.554383	8.4144	0.00509972	Alpha-actinin-2	ACTN2	not tissue specific
lymph node	P35711	19.9079	-1.55796	-2.73303	0.00922704	0.623607	7.46943	0.00922704	Transcription factor SOX-5	SOX5	not tissue specific
lymph node	P40121	23.7746	2.91949	2.78897	0.00693159	0.554383	7.77837	0.00693159	Macrophage-capping protein	CAPG	not tissue specific
lymph node	P43403	20.7048	-3.41381	-3.75	0.000468497	0.155677	14.0625	0.000468497	Tyrosine-protein kinase ZAP-70	ZAP70	not tissue specific
lymph node	P48382	19.0681	2.55394	3.89148	0.000259925	0.140467	15.1436	0.000259925	DNA-binding protein RFX5	RFX5	not tissue specific
lymph node	P48730-2	20.7069	1.21188	2.67286	0.00950139	0.631446	7.14415	0.00950139	Isoform 2 of Casein kinase I isoform delta	CSNK1D	not tissue specific
lymph node	P49842;P49842-2;P49842-3;P49842-4	17.4891	-2.86282	-2.89736	0.00629552	0.554383	8.39467	0.00629552	Serine/threonine-protein kinase 19;Isoform 2 of Serine/threonine-protein kinase 19;Isoform 3 of Serine/threonine-protein kinase 19;Isoform 4 of Serine/threonine-protein kinase 19	STK19	not tissue specific
lymph node	P51608;P51608-2	21.6211	1.03882	2.74128	0.00789819	0.589331	7.5146	0.00789819	Methyl-CpG-binding protein 2;Isoform B of Methyl-CpG-binding protein 2	MECP2	not tissue specific
lymph node	P52735-2;P52735-3	20.6829	-3.04496	-2.96949	0.00419695	0.548699	8.8179	0.00419695	Isoform 2 of Guanine nucleotide exchange factor VAV2;Isoform 3 of Guanine nucleotide exchange factor VAV2	VAV2	not tissue specific
lymph node	P53355;P53355-3	19.4161	4.38191	3.7406	0.000428673	0.148638	13.9921	0.000428673	Death-associated protein kinase 1;Isoform 3 of Death-associated protein kinase 1	DAPK1	not tissue specific
lymph node	P54920	22.9362	-0.980543	-3.24748	0.00184464	0.367776	10.5461	0.00184464	Alpha-soluble NSF attachment protein	NAPA	not tissue specific
lymph node	P55210;P55210-3	19.8205	-0.953496	-2.80272	0.00667386	0.554383	7.85525	0.00667386	Caspase-7;Isoform Alpha' of Caspase-7	CASP7	not tissue specific
lymph node	Q02413	19.753	2.29464	2.91909	0.00529377	0.554383	8.52111	0.00529377	Desmoglein-1	DSG1	not tissue specific
lymph node	Q04771	19.8785	1.97951	3.90713	0.000352269	0.140467	15.2657	0.000352269	Activin receptor type-1	ACVR1	not tissue specific
lymph node	Q12933;Q12933-3	19.5709	-0.925655	-2.77135	0.00727529	0.555214	7.68039	0.00727529	TNF receptor-associated factor 2;Isoform 3 of TNF receptor-associated factor 2	TRAF2	not tissue specific
lymph node	Q13303-2	20.1013	1.74997	3.39318	0.00157172	0.321397	11.5137	0.00157172	Isoform 2 of Voltage-gated potassium channel subunit beta-2	KCNAB2	not tissue specific
lymph node	Q13753	23.4505	-2.87545	-3.80717	0.000385578	0.145176	14.4945	0.000385578	Laminin subunit gamma-2	LAMC2	not tissue specific
lymph node	Q14137	22.0563	1.55129	2.88561	0.00529806	0.554383	8.32674	0.00529806	Ribosome biogenesis protein BOP1	BOP1	not tissue specific
lymph node	Q14145	19.6338	-1.19141	-2.66903	0.00973688	0.641749	7.12373	0.00973688	Kelch-like ECH-associated protein 1	KEAP1	not tissue specific
lymph node	Q14314	20.1813	5.00201	2.96526	0.00474337	0.554383	8.79277	0.00474337	Fibroleukin	FGL2	not tissue specific
lymph node	Q14657	21.4046	1.07742	3.03175	0.00349148	0.515639	9.1915	0.00349148	EKC/KEOPS complex subunit LAGE3	LAGE3	not tissue specific
lymph node	Q14739	21.7086	-1.24204	-3.30462	0.00155111	0.321397	10.9205	0.00155111	Lamin-B receptor	LBR	not tissue specific
lymph node	Q14767	21.5672	3.06881	2.72233	0.00847736	0.602813	7.41108	0.00847736	Latent-transforming growth factor beta-binding protein 2	LTBP2	not tissue specific
lymph node	Q14894	20.9587	-1.96849	-2.85806	0.00620246	0.554383	8.16849	0.00620246	Ketimine reductase mu-crystallin	CRYM	not tissue specific
lymph node	Q15075	22.0166	1.25957	3.19923	0.00213236	0.395479	10.2351	0.00213236	Early endosome antigen 1	EEA1	not tissue specific
lymph node	Q15257-2	19.4523	-1.8888	-2.84647	0.00644355	0.554383	8.10237	0.00644355	Isoform 1 of Serine/threonine-protein phosphatase 2A activator	PTPA	not tissue specific
lymph node	Q15678	20.1885	-3.16289	-3.19026	0.00231345	0.406737	10.1778	0.00231345	Tyrosine-protein phosphatase non-receptor type 14	PTPN14	not tissue specific
lymph node	Q16610	21.3719	1.84368	2.92977	0.00467705	0.554383	8.58353	0.00467705	Extracellular matrix protein 1	ECM1	not tissue specific
lymph node	Q16655	20.9547	2.79625	3.27993	0.00193951	0.377258	10.758	0.00193951	Melanoma antigen recognized by T-cells 1	MLANA	not tissue specific
lymph node	Q16666	23.8912	1.90907	3.93005	0.000208724	0.140467	15.4453	0.000208724	Gamma-interferon-inducible protein 16	IFI16	not tissue specific
lymph node	Q5T440	20.8032	-1.2968	-2.847	0.00592758	0.554383	8.1054	0.00592758	Putative transferase CAF17, mitochondrial	IBA57	not tissue specific
lymph node	Q68CP9	19.744	1.60721	3.84677	0.000304842	0.140467	14.7977	0.000304842	AT-rich interactive domain-containing protein 2	ARID2	not tissue specific
lymph node	Q6NT16	20.2465	-2.19492	-3.49773	0.00121526	0.290507	12.2341	0.00121526	MFS-type transporter SLC18B1	SLC18B1	not tissue specific
lymph node	Q6PCB7	20.812	1.60331	3.50809	0.000825084	0.235119	12.3067	0.000825084	Long-chain fatty acid transport protein 1	SLC27A1	not tissue specific
lymph node	Q6PGP7	21.5051	1.51832	3.18377	0.00223314	0.404757	10.1364	0.00223314	Tetratricopeptide repeat protein 37	TTC37	not tissue specific
lymph node	Q6PK18	21.1592	3.19774	3.7502	0.000400486	0.145176	14.064	0.000400486	2-oxoglutarate and iron-dependent oxygenase domain-containing protein 3	OGFOD3	not tissue specific
lymph node	Q7Z3B4;Q7Z3B4-3	21.978	1.4684	3.21232	0.0020504	0.389331	10.319	0.0020504	Nucleoporin p54;Isoform 3 of Nucleoporin p54	NUP54	not tissue specific
lymph node	Q7Z6J2	21.0896	3.85827	3.04362	0.00398196	0.53824	9.26365	0.00398196	General receptor for phosphoinositides 1-associated scaffold protein	TAMALIN	not tissue specific
lymph node	Q86X67;Q86X67-2;Q86X67-4	19.3765	4.09426	4.72799	2.57277e-05	0.0439397	22.3539	2.57277e-05	Nucleoside diphosphate-linked moiety X motif 13;Isoform 2 of Nucleoside diphosphate-linked moiety X motif 13;Isoform 4 of Nucleoside diphosphate-linked moiety X motif 13	NUDT13	not tissue specific
lymph node	Q86X76-2	23.6257	1.11474	3.13077	0.00261352	0.443465	9.80175	0.00261352	Isoform 1 of Deaminated glutathione amidase	NIT1	not tissue specific
lymph node	Q8IVU3;Q8IVU3-2	18.9545	-2.70306	-3.93061	0.000328398	0.140467	15.4497	0.000328398	Probable E3 ubiquitin-protein ligase HERC6;Isoform 2 of Probable E3 ubiquitin-protein ligase HERC6	HERC6	not tissue specific
lymph node	Q8IWT6	20.5868	-2.51159	-2.97594	0.00418491	0.548699	8.85621	0.00418491	Volume-regulated anion channel subunit LRRC8A	LRRC8A	not tissue specific
lymph node	Q8N2S1-2	21.5634	-2.63989	-3.53886	0.000761838	0.233679	12.5236	0.000761838	Isoform 2 of Latent-transforming growth factor beta-binding protein 4	LTBP4	not tissue specific
lymph node	Q8NC06-2	19.3258	1.49146	3.16082	0.0028496	0.461198	9.99076	0.0028496	Isoform 2 of Acyl-CoA-binding domain-containing protein 4	ACBD4	not tissue specific
lymph node	Q8NCA5;Q8NCA5-2	21.6167	-0.810986	-2.77102	0.00731003	0.555214	7.67855	0.00731003	Protein FAM98A;Isoform 2 of Protein FAM98A	FAM98A	not tissue specific
lymph node	Q8TAE8	20.3064	1.15807	2.86249	0.00575522	0.554383	8.19385	0.00575522	Growth arrest and DNA damage-inducible proteins-interacting protein 1	GADD45GIP1	not tissue specific
lymph node	Q8TEV9	19.4471	-2.0734	-3.07582	0.00368901	0.516875	9.46065	0.00368901	Guanine nucleotide exchange protein SMCR8	SMCR8	not tissue specific
lymph node	Q8TF42	19.5316	-2.38598	-2.82549	0.00691372	0.554383	7.98339	0.00691372	Ubiquitin-associated and SH3 domain-containing protein B	UBASH3B	not tissue specific
lymph node	Q8WWX9	19.8804	1.99253	3.34257	0.00144666	0.311814	11.1728	0.00144666	Selenoprotein M	SELENOM	not tissue specific
lymph node	Q92888;Q92888-3	21.8805	-0.738652	-2.77031	0.0072961	0.555214	7.67461	0.0072961	Rho guanine nucleotide exchange factor 1;Isoform 3 of Rho guanine nucleotide exchange factor 1	ARHGEF1	not tissue specific
lymph node	Q96AQ6;Q96AQ6-2	21.7182	1.75576	3.96125	0.000187938	0.140467	15.6915	0.000187938	Pre-B-cell leukemia transcription factor-interacting protein 1;Isoform 2 of Pre-B-cell leukemia transcription factor-interacting protein 1	PBXIP1	not tissue specific
lymph node	Q96C11;Q96C11-3	19.2559	1.86691	2.97815	0.0044332	0.554383	8.86935	0.0044332	FGGY carbohydrate kinase domain-containing protein;Isoform 4 of FGGY carbohydrate kinase domain-containing protein	FGGY	not tissue specific
lymph node	Q96CS2	19.8133	4.44541	4.97889	7.17735e-06	0.03263	24.7894	7.17735e-06	HAUS augmin-like complex subunit 1	HAUS1	not tissue specific
lymph node	Q96F44;Q96F44-3	20.1571	-2.83574	-2.69184	0.00994863	0.646078	7.24601	0.00994863	E3 ubiquitin-protein ligase TRIM11;Isoform 3 of E3 ubiquitin-protein ligase TRIM11	TRIM11	not tissue specific
lymph node	Q96FV2;Q96FV2-2	20.2103	0.930423	2.78518	0.00706031	0.554383	7.75721	0.00706031	Secernin-2;Isoform 2 of Secernin-2	SCRN2	not tissue specific
lymph node	Q96GE9;Q96GE9-2	21.6781	-3.14989	-4.05601	0.000146437	0.140467	16.4512	0.000146437	Distal membrane-arm assembly complex protein 1;Isoform 2 of Distal membrane-arm assembly complex protein 1	DMAC1	not tissue specific
lymph node	Q96IW7	19.7246	2.1415	2.90799	0.00554168	0.554383	8.45643	0.00554168	Vesicle-trafficking protein SEC22a	SEC22A	not tissue specific
lymph node	Q96RU2-2	19.0793	-1.78433	-2.70681	0.0090354	0.623607	7.32683	0.0090354	Isoform 2 of Ubiquitin carboxyl-terminal hydrolase 28	USP28	not tissue specific
lymph node	Q96S66	20.7004	0.915284	2.72808	0.00818664	0.593531	7.44242	0.00818664	Chloride channel CLIC-like protein 1	CLCC1	not tissue specific
lymph node	Q96T51	20.994	0.822601	2.72994	0.00814544	0.593531	7.45257	0.00814544	RUN and FYVE domain-containing protein 1	RUFY1	not tissue specific
lymph node	Q99424	20.0582	4.58152	4.95761	1.22746e-05	0.03263	24.5779	1.22746e-05	Peroxisomal acyl-coenzyme A oxidase 2	ACOX2	not tissue specific
lymph node	Q99584	24.8957	1.5808	2.87551	0.00545041	0.554383	8.26856	0.00545041	Protein S100-A13	S100A13	not tissue specific
lymph node	Q99661	19.7458	1.772	3.11872	0.00289152	0.461198	9.72639	0.00289152	Kinesin-like protein KIF2C	KIF2C	not tissue specific
lymph node	Q99829	22.9848	-1.99704	-3.88331	0.000244047	0.140467	15.0801	0.000244047	Copine-1	CPNE1	not tissue specific
lymph node	Q9BQ95	19.9616	1.7137	3.38287	0.00123853	0.290507	11.4438	0.00123853	Evolutionarily conserved signaling intermediate in Toll pathway, mitochondrial	ECSIT	not tissue specific
lymph node	Q9BV23	20.0612	1.5746	3.04196	0.00346488	0.515639	9.25354	0.00346488	Monoacylglycerol lipase ABHD6	ABHD6	not tissue specific
lymph node	Q9BVJ7	22.2767	1.20033	3.48602	0.000884459	0.235119	12.1523	0.000884459	Dual specificity protein phosphatase 23	DUSP23	not tissue specific
lymph node	Q9BW92	20.6241	1.398	2.9105	0.00496162	0.554383	8.47103	0.00496162	Threonine--tRNA ligase, mitochondrial	TARS2	not tissue specific
lymph node	Q9BX59	20.2021	1.4366	2.78018	0.00817368	0.593531	7.72943	0.00817368	Tapasin-related protein	TAPBPL	not tissue specific
lymph node	Q9BXD5	20.0804	1.75642	3.42874	0.00106639	0.265765	11.7562	0.00106639	N-acetylneuraminate lyase	NPL	not tissue specific
lymph node	Q9C026	19.3366	-1.58252	-2.88603	0.00633478	0.554383	8.32916	0.00633478	E3 ubiquitin-protein ligase TRIM9	TRIM9	not tissue specific
lymph node	Q9H0L4	19.9275	1.35949	2.83752	0.00608579	0.554383	8.05152	0.00608579	Cleavage stimulation factor subunit 2 tau variant	CSTF2T	not tissue specific
lymph node	Q9H1B7	20.4986	1.37282	2.89271	0.00519336	0.554383	8.36775	0.00519336	Interferon regulatory factor 2-binding protein-like	IRF2BPL	not tissue specific
lymph node	Q9H479	21.5336	1.55417	2.78114	0.00708241	0.554383	7.73476	0.00708241	Fructosamine-3-kinase	FN3K	not tissue specific
lymph node	Q9H8M7	20.3408	-1.22502	-3.34591	0.00136699	0.302826	11.1951	0.00136699	Ubiquitin carboxyl-terminal hydrolase MINDY-3	MINDY3	not tissue specific
lymph node	Q9H9S4	20.7547	1.4019	3.84441	0.000277748	0.140467	14.7795	0.000277748	Calcium-binding protein 39-like	CAB39L	not tissue specific
lymph node	Q9HA64	21.8413	1.09813	2.68669	0.00915497	0.623607	7.21832	0.00915497	Ketosamine-3-kinase	FN3KRP	not tissue specific
lymph node	Q9NQC7;Q9NQC7-2	20.5318	-0.966071	-2.87973	0.00543435	0.554383	8.29284	0.00543435	Ubiquitin carboxyl-terminal hydrolase CYLD;Isoform 2 of Ubiquitin carboxyl-terminal hydrolase CYLD	CYLD	not tissue specific
lymph node	Q9NR56-2;Q9NR56-5;Q9NR56-6	22.7392	1.05696	2.94173	0.00452084	0.554383	8.65375	0.00452084	Isoform 2 of Muscleblind-like protein 1;Isoform 5 of Muscleblind-like protein 1;Isoform 6 of Muscleblind-like protein 1	MBNL1	not tissue specific
lymph node	Q9NRK6	19.5489	-1.75594	-2.81902	0.00648952	0.554383	7.9469	0.00648952	ATP-binding cassette sub-family B member 10, mitochondrial	ABCB10	not tissue specific
lymph node	Q9NSK0;Q9NSK0-3	22.1578	1.45125	2.71589	0.00846165	0.602813	7.37605	0.00846165	Kinesin light chain 4;Isoform 3 of Kinesin light chain 4	KLC4	not tissue specific
lymph node	Q9P0N9	19.6932	1.60374	3.06829	0.00329432	0.515141	9.41439	0.00329432	TBC1 domain family member 7	TBC1D7	not tissue specific
lymph node	Q9P270	20.7029	1.92384	3.78716	0.000343026	0.140467	14.3426	0.000343026	SLAIN motif-containing protein 2	SLAIN2	not tissue specific
lymph node	Q9UBX3;Q9UBX3-2	20.1689	-1.20195	-3.4551	0.000974527	0.250705	11.9377	0.000974527	Mitochondrial dicarboxylate carrier;Isoform 2 of Mitochondrial dicarboxylate carrier	SLC25A10	not tissue specific
lymph node	Q9UHQ9	23.3722	1.54874	2.6746	0.009457	0.631446	7.1535	0.009457	NADH-cytochrome b5 reductase 1	CYB5R1	not tissue specific
lymph node	Q9UHV7	19.8333	2.94653	4.76911	1.2248e-05	0.03263	22.7444	1.2248e-05	Mediator of RNA polymerase II transcription subunit 13	MED13	not tissue specific
lymph node	Q9ULG6-5	20.7923	-2.51506	-3.99741	0.000247658	0.140467	15.9792	0.000247658	Isoform 5 of Cell cycle progression protein 1	CCPG1	not tissue specific
lymph node	Q9ULW3	20.0767	-1.50057	-3.05397	0.00336716	0.515639	9.32672	0.00336716	Activator of basal transcription 1	ABT1	not tissue specific
lymph node	Q9Y2G2-4;Q9Y2G2-5	18.8206	-1.36554	-3.06084	0.00364566	0.516875	9.36876	0.00364566	Isoform 4 of Caspase recruitment domain-containing protein 8;Isoform 5 of Caspase recruitment domain-containing protein 8	CARD8	not tissue specific
lymph node	Q9Y2R9	21.3383	1.69744	3.12371	0.00268395	0.445927	9.75756	0.00268395	28S ribosomal protein S7, mitochondrial	MRPS7	not tissue specific
lymph node	Q9Y2U9	19.3071	2.62583	4.13043	0.000174177	0.140467	17.0604	0.000174177	Kelch domain-containing protein 2	KLHDC2	not tissue specific
lymph node	Q9Y3C7	18.5136	-1.63201	-2.84611	0.00670289	0.554383	8.10034	0.00670289	Mediator of RNA polymerase II transcription subunit 31	MED31	not tissue specific
lymph node	Q9Y3C8	22.6905	1.00841	2.93554	0.00460104	0.554383	8.61739	0.00460104	Ubiquitin-fold modifier-conjugating enzyme 1	UFC1	not tissue specific
lymph node	Q9Y4F3;Q9Y4F3-3;Q9Y4F3-4;Q9Y4F3-5	18.1762	2.47297	4.55434	2.75484e-05	0.0439397	20.742	2.75484e-05	Meiosis regulator and mRNA stability factor 1;Isoform 2 of Meiosis regulator and mRNA stability factor 1;Isoform 3 of Meiosis regulator and mRNA stability factor 1;Isoform 4 of Meiosis regulator and mRNA stability factor 1	MARF1	not tissue specific
lymph node	Q9Y5B8	20.7132	0.982701	2.86957	0.00556599	0.554383	8.23441	0.00556599	Nucleoside diphosphate kinase 7	NME7	not tissue specific
lymph node	Q9Y653;Q9Y653-2;Q9Y653-3	20.4711	2.41891	3.55884	0.000865471	0.235119	12.6653	0.000865471	Adhesion G-protein coupled receptor G1;Isoform 2 of Adhesion G-protein coupled receptor G1;Isoform 3 of Adhesion G-protein coupled receptor G1	ADGRG1	not tissue specific
spleen	O00506	20.6153	1.04506	3.16121	0.00238803	0.831241	9.99327	0.00238803	Serine/threonine-protein kinase 25	STK25
spleen	O00562;O00562-2	19.1281	1.69384	3.44153	0.00120912	0.70296	11.8441	0.00120912	Membrane-associated phosphatidylinositol transfer protein 1;Isoform 2 of Membrane-associated phosphatidylinositol transfer protein 1	PITPNM1
spleen	O14548	22.3211	-1.20992	-2.76627	0.00740514	0.919526	7.65225	0.00740514	Cytochrome c oxidase subunit 7A-related protein, mitochondrial	COX7A2L
spleen	O14893;O14893-2;O14893-3	20.0917	1.12832	2.72665	0.00845155	0.922829	7.43462	0.00845155	Gem-associated protein 2;Isoform 2 of Gem-associated protein 2;Isoform 3 of Gem-associated protein 2	GEMIN2
spleen	O14910	21.3903	-0.757719	-2.68113	0.00929245	0.922829	7.18844	0.00929245	Protein lin-7 homolog A	LIN7A
spleen	O15347	23.5679	-1.3601	-2.87976	0.00538549	0.898255	8.293	0.00538549	High mobility group protein B3	HMGB3
spleen	O75146	20.2424	1.57608	2.81193	0.00664701	0.919526	7.90696	0.00664701	Huntingtin-interacting protein 1-related protein	HIP1R
spleen	O75970;O75970-2;O75970-3;O75970-5	19.6004	3.51171	3.09014	0.00321245	0.841719	9.54893	0.00321245	Multiple PDZ domain protein;Isoform 2 of Multiple PDZ domain protein;Isoform 3 of Multiple PDZ domain protein;Isoform 4 of Multiple PDZ domain protein	MPDZ
spleen	O76011	21.4651	2.36817	2.84674	0.00734792	0.919526	8.10395	0.00734792	Keratin, type I cuticular Ha4	KRT34
spleen	O95260-2	20.7103	1.13253	3.21998	0.0021735	0.810436	10.3682	0.0021735	Isoform ATE1-2 of Arginyl-tRNA--protein transferase 1	ATE1
spleen	O95954	20.3877	-3.35459	-2.99919	0.00464463	0.885355	8.99516	0.00464463	Formimidoyltransferase-cyclodeaminase	FTCD
spleen	P02775	21.6437	2.04715	3.3423	0.00138208	0.70296	11.171	0.00138208	Platelet basic protein	PPBP
spleen	P02776	21.5083	1.50862	3.07378	0.00328847	0.841719	9.44814	0.00328847	Platelet factor 4	PF4
spleen	P04899-3	20.2012	1.27231	2.67579	0.009762	0.922829	7.15985	0.009762	Isoform 3 of Guanine nucleotide-binding protein G(i) subunit alpha-2	GNAI2
spleen	P07148	22.9203	-3.65642	-3.092	0.00305615	0.841719	9.56046	0.00305615	Fatty acid-binding protein, liver	FABP1
spleen	P11279	24.533	1.02748	2.706	0.0086904	0.922829	7.32245	0.0086904	Lysosome-associated membrane glycoprotein 1	LAMP1
spleen	P13473	23.4401	1.13811	3.19518	0.00215817	0.810436	10.2092	0.00215817	Lysosome-associated membrane glycoprotein 2	LAMP2
spleen	P16144;P16144-2	21.118	-2.43611	-4.01725	0.000194371	0.445402	16.1383	0.000194371	Integrin beta-4;Isoform Beta-4A of Integrin beta-4	ITGB4
spleen	P17752;P17752-2	17.9164	1.26297	2.88244	0.00565569	0.919526	8.30848	0.00565569	Tryptophan 5-hydroxylase 1;Isoform 2 of Tryptophan 5-hydroxylase 1	TPH1
spleen	P20810-5	20.3357	-2.59824	-2.71468	0.0093143	0.922829	7.36949	0.0093143	Isoform 5 of Calpastatin	CAST
spleen	P24043	20.0232	1.80562	2.66262	0.00979771	0.922829	7.08956	0.00979771	Laminin subunit alpha-2	LAMA2
spleen	P24666	23.4694	0.681971	3.02724	0.00353709	0.841719	9.16418	0.00353709	Low molecular weight phosphotyrosine protein phosphatase	ACP1
spleen	P39060;P39060-1;P39060-2	23.0321	1.28363	2.84083	0.00600458	0.919526	8.0703	0.00600458	Collagen alpha-1(XVIII) chain;Isoform 2 of Collagen alpha-1(XVIII) chain;Isoform 3 of Collagen alpha-1(XVIII) chain	COL18A1
spleen	P41208	21.6951	1.3685	2.96131	0.00429574	0.849618	8.76937	0.00429574	Centrin-2	CETN2
spleen	P42338	19.6135	1.45851	2.98232	0.00418036	0.849618	8.89421	0.00418036	Phosphatidylinositol 4,5-bisphosphate 3-kinase catalytic subunit beta isoform	PIK3CB
spleen	P43353	20.6092	-1.09616	-2.69568	0.0089672	0.922829	7.2667	0.0089672	Aldehyde dehydrogenase family 3 member B1	ALDH3B1
spleen	P46926	23.1011	0.764007	2.73232	0.00809241	0.919526	7.46559	0.00809241	Glucosamine-6-phosphate isomerase 1	GNPDA1
spleen	P51397	21.2063	-0.973157	-2.67931	0.00933775	0.922829	7.17873	0.00933775	Death-associated protein 1	DAP
spleen	P51553	22.2718	1.0264	2.7295	0.00815467	0.919526	7.45018	0.00815467	Isocitrate dehydrogenase [NAD] subunit gamma, mitochondrial	IDH3G
spleen	P52735-2;P52735-3	20.6829	-2.47205	-2.73426	0.00807972	0.919526	7.47616	0.00807972	Isoform 2 of Guanine nucleotide exchange factor VAV2;Isoform 3 of Guanine nucleotide exchange factor VAV2	VAV2
spleen	P53420	21.4806	1.82904	3.0143	0.0040407	0.849618	9.08599	0.0040407	Collagen alpha-4(IV) chain	COL4A4
spleen	P54725-3	20.9865	-1.35848	-3.1069	0.00281959	0.841719	9.65282	0.00281959	Isoform 3 of UV excision repair protein RAD23 homolog A	RAD23A
spleen	P55196;P55196-5	19.3283	-2.15329	-3.93797	0.000304511	0.445402	15.5076	0.000304511	Afadin;Isoform 5 of Afadin	AFDN
spleen	P62861	22.8814	-1.598	-2.77237	0.00731168	0.919526	7.68602	0.00731168	40S ribosomal protein S30	FAU
spleen	P78559	22.6907	-1.46301	-2.68084	0.00933175	0.922829	7.1869	0.00933175	Microtubule-associated protein 1A	MAP1A
spleen	Q01955	24.4425	1.55256	2.71557	0.00846853	0.922829	7.37432	0.00846853	Collagen alpha-3(IV) chain	COL4A3
spleen	Q13496	20.441	1.52402	3.33697	0.00140487	0.70296	11.1354	0.00140487	Myotubularin	MTM1
spleen	Q14118	21.523	-1.17403	-3.38273	0.00122028	0.70296	11.4429	0.00122028	Dystroglycan	DAG1
spleen	Q14149	20.4229	1.92533	3.004	0.00380161	0.845436	9.02403	0.00380161	MORC family CW-type zinc finger protein 3	MORC3
spleen	Q14642	19.5873	1.49769	2.8419	0.00618205	0.919526	8.07642	0.00618205	Type I inositol 1,4,5-trisphosphate 5-phosphatase	INPP5A
spleen	Q14CS0	18.5715	2.02576	3.0546	0.0036746	0.841719	9.33058	0.0036746	UBX domain-containing protein 2B	UBXN2B
spleen	Q5T5U3	19.3477	-3.41509	-3.86981	0.00030582	0.445402	14.9754	0.00030582	Rho GTPase-activating protein 21	ARHGAP21
spleen	Q68CZ6	19.9639	2.10176	2.81221	0.00726985	0.919526	7.90855	0.00726985	HAUS augmin-like complex subunit 3	HAUS3
spleen	Q68DH5	19.5642	-2.997	-3.49119	0.00102921	0.70296	12.1884	0.00102921	LMBR1 domain-containing protein 2	LMBRD2
spleen	Q69YN4	20.7333	-1.03711	-2.88367	0.0053501	0.898255	8.31557	0.0053501	Protein virilizer homolog	VIRMA
spleen	Q7Z7G0	19.8418	-3.92908	-2.73884	0.00964119	0.922829	7.50125	0.00964119	Target of Nesh-SH3	ABI3BP
spleen	Q86VN1	20.9476	0.729188	2.70517	0.00871	0.922829	7.31794	0.00871	Vacuolar protein-sorting-associated protein 36	VPS36
spleen	Q8IV08	22.5474	2.54971	3.3458	0.00136734	0.70296	11.1943	0.00136734	Phospholipase D3	PLD3
spleen	Q8N9A8	19.2106	-0.980542	-2.92163	0.00514442	0.895353	8.5359	0.00514442	Nuclear envelope phosphatase-regulatory subunit 1	CNEP1R1
spleen	Q8NC42	19.4749	1.23188	3.19002	0.00262571	0.841719	10.1762	0.00262571	E3 ubiquitin-protein ligase RNF149	RNF149
spleen	Q8TEW0;Q8TEW0-2;Q8TEW0-4	19.6338	-1.60301	-3.57919	0.00077858	0.69259	12.8106	0.00077858	Partitioning defective 3 homolog;Isoform 2 of Partitioning defective 3 homolog;Isoform 4 of Partitioning defective 3 homolog	PARD3
spleen	Q92547	20.0424	3.54616	3.38912	0.00134571	0.70296	11.4862	0.00134571	DNA topoisomerase 2-binding protein 1	TOPBP1
spleen	Q92636	19.0242	1.4505	2.90812	0.00511973	0.895353	8.45719	0.00511973	Protein FAN	NSMAF
spleen	Q92820	23.3435	1.54829	2.9676	0.00419908	0.849618	8.80662	0.00419908	Gamma-glutamyl hydrolase	GGH
spleen	Q969T3	18.8286	2.41604	4.50959	3.29455e-05	0.263762	20.3364	3.29455e-05	Sorting nexin-21	SNX21
spleen	Q96FZ5;Q96FZ5-2	19.5649	1.67651	3.2718	0.0020326	0.810436	10.7047	0.0020326	CKLF-like MARVEL transmembrane domain-containing protein 7;Isoform 2 of CKLF-like MARVEL transmembrane domain-containing protein 7	CMTM7
spleen	Q96GX9	21.0199	1.14904	4.04097	0.000143452	0.445402	16.3294	0.000143452	Methylthioribulose-1-phosphate dehydratase	APIP
spleen	Q96IR2	20.4708	1.31447	3.2863	0.00182385	0.810436	10.7998	0.00182385	Zinc finger protein 845	ZNF845
spleen	Q96IR7	21.0209	-1.9958	-3.09239	0.00340761	0.841719	9.56287	0.00340761	4-hydroxyphenylpyruvate dioxygenase-like protein	HPDL
spleen	Q99590;Q99590-2	19.7374	2.08748	3.74492	0.000389434	0.445402	14.0244	0.000389434	Protein SCAF11;Isoform 2 of Protein SCAF11	SCAF11
spleen	Q9BQE4	20.4165	-1.1986	-2.85322	0.00605699	0.919526	8.14086	0.00605699	Selenoprotein S	SELENOS
spleen	Q9BU76	20.1794	1.05471	2.65885	0.00996647	0.927809	7.0695	0.00996647	Multiple myeloma tumor-associated protein 2	MMTAG2
spleen	Q9BVM2	20.6739	-1.7296	-2.98217	0.00435103	0.849618	8.89336	0.00435103	Protein DPCD	DPCD
spleen	Q9BW60	21.3594	-1.17376	-2.69805	0.00887889	0.922829	7.27947	0.00887889	Elongation of very long chain fatty acids protein 1	ELOVL1
spleen	Q9BXC9	18.8138	-2.68548	-3.08223	0.00346886	0.841719	9.50013	0.00346886	Bardet-Biedl syndrome 2 protein	BBS2
spleen	Q9BXJ8;Q9BXJ8-2	20.5665	-1.1526	-2.75544	0.00762741	0.919526	7.59243	0.00762741	Transmembrane protein 120A;Isoform 2 of Transmembrane protein 120A	TMEM120A
spleen	Q9BZ29-4	20.1549	-1.21589	-2.79174	0.00693397	0.919526	7.79381	0.00693397	Isoform 4 of Dedicator of cytokinesis protein 9	DOCK9
spleen	Q9C0D3	19.7415	-0.981893	-2.91785	0.00495613	0.895353	8.51385	0.00495613	Protein zyg-11 homolog B	ZYG11B
spleen	Q9GZT8;Q9GZT8-2	21.37	0.985581	3.04847	0.00332592	0.841719	9.29315	0.00332592	NIF3-like protein 1;Isoform 2 of NIF3-like protein 1	NIF3L1
spleen	Q9H492	22.0071	-1.3156	-2.77935	0.00714482	0.919526	7.72476	0.00714482	Microtubule-associated proteins 1A/1B light chain 3A	MAP1LC3A
spleen	Q9H9F9	19.1054	1.33322	2.74769	0.00814452	0.919526	7.54982	0.00814452	Actin-related protein 5	ACTR5
spleen	Q9HD23	20.6092	2.47748	2.86413	0.00685807	0.919526	8.20323	0.00685807	Magnesium transporter MRS2 homolog, mitochondrial	MRS2
spleen	Q9NPI1;Q9NPI1-2	19.6824	-1.55581	-2.69356	0.00954859	0.922829	7.25527	0.00954859	Bromodomain-containing protein 7;Isoform 2 of Bromodomain-containing protein 7	BRD7
spleen	Q9NUT2;Q9NUT2-2;Q9NUT2-4;Q9NUT2-5	20.5247	1.1701	2.7731	0.00729701	0.919526	7.6901	0.00729701	ATP-binding cassette sub-family B member 8, mitochondrial;Isoform 2 of ATP-binding cassette sub-family B member 8, mitochondrial;Isoform 4 of ATP-binding cassette sub-family B member 8, mitochondrial;Isoform 5 of ATP-binding cassette sub-family B member 8, mitochondrial	ABCB8
spleen	Q9NX18	19.4422	2.79265	3.92543	0.00034282	0.445402	15.409	0.00034282	Succinate dehydrogenase assembly factor 2, mitochondrial	SDHAF2
spleen	Q9NX61	19.7438	1.25111	3.60614	0.000655459	0.655951	13.0043	0.000655459	Transmembrane protein 161A	TMEM161A
spleen	Q9NYM9	21.0777	1.35137	2.9301	0.00481454	0.895353	8.58549	0.00481454	BET1-like protein	BET1L
spleen	Q9P1Y6;Q9P1Y6-3	20.4936	1.34491	3.12583	0.00273378	0.841719	9.77084	0.00273378	PHD and RING finger domain-containing protein 1;Isoform 3 of PHD and RING finger domain-containing protein 1	PHRF1
spleen	Q9P2D3	20.2502	1.7514	3.01903	0.00367976	0.841719	9.11457	0.00367976	HEAT repeat-containing protein 5B	HEATR5B
spleen	Q9UII4	23.397	-2.17849	-2.86307	0.00577338	0.919526	8.19717	0.00577338	E3 ISG15--protein ligase HERC5	HERC5
spleen	Q9UK58;Q9UK58-6	20.5916	1.67906	2.79089	0.0071775	0.919526	7.78905	0.0071775	Cyclin-L1;Isoform 4 of Cyclin-L1	CCNL1
spleen	Q9UKA4	19.3571	-0.902812	-2.74981	0.0079787	0.919526	7.56148	0.0079787	A-kinase anchor protein 11	AKAP11
spleen	Q9UPN7	20.8109	0.668899	2.74572	0.00780273	0.919526	7.53898	0.00780273	Serine/threonine-protein phosphatase 6 regulatory subunit 1	PPP6R1
spleen	Q9Y247	21.1435	-1.61211	-3.31125	0.00167794	0.790211	10.9643	0.00167794	Protein FAM50B	FAM50B
spleen	Q9Y4B6	19.687	1.62075	3.18672	0.00222703	0.810436	10.1552	0.00222703	DDB1- and CUL4-associated factor 1	DCAF1
spleen	Q9Y692;Q9Y692-2	19.8533	1.65174	2.75312	0.00787127	0.919526	7.57967	0.00787127	Glucocorticoid modulatory element-binding protein 1;Isoform 2 of Glucocorticoid modulatory element-binding protein 1	GMEB1

## Sheet: Table S6B
Metastasis_location	main_peptide	Statistics	GroupRatio	P.value	P.adj
liver	EDYDGJK	ConfInt: 0 - 0.274, OddsRatio:0	In: 7/7, Out: 17/55	0.0007	0.12635
brain	FQTJDJEPDJEAJJSQGJSCA	ConfInt: 0 - 0.3749, OddsRatio:0.022	In: 2/3, Out: 2/59	0.0093	1
heart	HAESMGDGER	ConfInt: 0 - 0.3749, OddsRatio:0.022	In: 2/3, Out: 2/59	0.0093	1
liver	HMTAVVK	ConfInt: 0 - 0.3278, OddsRatio:0.045	In: 6/7, Out: 11/55	0.0012	0.1444
lymph node	JJDVDNVDJAMGK	ConfInt: 0 - 0.1075, OddsRatio:0	In: 3/3, Out: 2/59	0.0003	0.1083
brain	JJJYDTSNR	ConfInt: 0 - 0.456, OddsRatio:0	In: 3/3, Out: 11/59	0.0096	1
brain	JTVSSJR	ConfInt: 0 - 0.3749, OddsRatio:0.022	In: 2/3, Out: 2/59	0.0093	1
spleen	MFGCDJGPDGR	ConfInt: 0 - 0.2016, OddsRatio:0	In: 2/4, Out: 0/58	0.0032	1
liver	MGTPVJEAJGDGEFVK	ConfInt: 0 - 0.0961, OddsRatio:0	In: 4/7, Out: 0/55	0.0001	0.0361
kidney	SJQEEQSRPTTAVSSPGGPAR	ConfInt: 0 - 0.3749, OddsRatio:0.022	In: 2/4, Out: 1/58	0.0093	1
adrenal gland	SSQESGEEAGSQENHPQESK	ConfInt: 0 - 0.2528, OddsRatio:0.022	In: 3/6, Out: 1/56	0.002	0.722
liver	VPGGPYJGTCSGCSCNGHASSCDPVYGHCJNCQHNTEGPQCNK	ConfInt: 0 - 0.4545, OddsRatio:0.056	In: 3/7, Out: 2/55	0.0083	0.749075

## Sheet: Table S6C
Comparison	ID	NES	pvalue	p.adjust	core_enrichment
adrenal gland	HALLMARK_ALLOGRAFT_REJECTION	-1.51987	0.00904105	0.139256	TGFB1/LYN/PF4/GBP2/TAPBP/TAP2/STAT1/HLA-E/FLNA/CD40/HLA-A/BCL10/CD47/GALNT1/TPD52/CD74/PTPN6/TAP1/PSMB10/CD74/PTPRC/WAS/HLA-DRA/LCP2/HCLS1/CTSS/B2M/HLA-A/HLA-DMB/WARS1/CAPG
adrenal gland	HALLMARK_APOPTOSIS	-1.51816	0.00365951	0.0943516	ROCK1/PEA15/ERBB2/DPYD/FAS/SQSTM1/CASP2/EBP/CTNNB1/GPX3/CASP4/SOD2/BCL10/ISG20/IFITM3/LGALS3/TAP1/BGN/ANXA1/CASP1/CD44/CDKN1B/KRT18/LUM/DCN/BTG3
adrenal gland	HALLMARK_COMPLEMENT	-1.45008	0.00868422	0.139182	CTSD/CPQ/F2/ANXA5/LRP1/PSEN1/S100A13/USP16/DOCK4/GNB2/C1QC/FYN/PIK3CA/LAMP2/CBLB/LAP3/FYN/GMFB/PCLO/C1QA/CTSB/C1R/LYN/CASP4/FCER1G/CSRP1/EHD1/FCN1/S100A9/STX4/ACTN2/RCE1/KYNU/S100A12/CASP10/LAMP2/GNAI2/GCA/LGALS3/WAS/RHOG/LCP2/CTSS/CASP1/PSMB9/DPP4/PLSCR1
adrenal gland	HALLMARK_EPITHELIAL_MESENCHYMAL_TRANSITION	-1.56625	0.00133534	0.0565409	TGFB1/SDC1/COL1A2/FUCA1/MEST/ITGB1/VCAM1/CDH2/COL11A1/FLNA/FERMT2/COL1A1/LGALS1/TGFBI/PFN2/CDH11/COL6A2/BASP1/POSTN/EMP3/COL6A3/FBN1/TNC/BGN/COL3A1/FBN2/TGM2/ELN/COL6A3/ELN/LAMA3/MFAP5/CD44/LUM/POSTN/DCN/CALD1/CAPG/NT5E
adrenal gland	HALLMARK_MYC_TARGETS_V1	1.75236	7.63052e-06	0.0045249	LSM2/RPL14/C1QBP/ABCE1/HSPD1/HSPE1/VDAC3/TRIM28/POLD2/MRPL23/PRPS2/EXOSC7/NPM1/YWHAE/EIF4H/GLO1/GNL3/RANBP1/CYC1/MRPL9/UBA2/PHB2/SSBP1/KPNB1/TUFM/EPRS1/DDX18/GOT2/NCBP2/XPO1/SF3A1/FBL/ACP1/RRP9/TYMS/PSMD1/RSL1D1/CBX3/PHB/HSP90AB1/RPS10/MAD2L1/H2AZ1/TOMM70/HNRNPC/CANX/CCT4/PSMC4/SET/RRM1/SF3B3/IARS1/HNRNPA1/DEK/RPL6/SRSF1/HNRNPD/DHX15/COPS5/NDUFAB1/SRSF7/SMARCC1/SRSF3/HNRNPR/PABPC4/RUVBL2/ORC2/PWP…
adrenal gland	HALLMARK_MYC_TARGETS_V2	1.62108	0.00399406	0.0986866	HSPD1/HSPE1/RABEPK/PRMT3/DCTPP1/NPM1/MYBBP1A/BYSL/PPAN/TFB2M/TCOF1/NOP2/TMEM97/GNL3/TBRG4/DDX18/RRP9/GRWD1/CBX3/PHB
adrenal gland	HALLMARK_OXIDATIVE_PHOSPHORYLATION	1.55021	0.000363806	0.0287649	RHOT1/NDUFA3/FDX1/MRPS15/TIMM13/TIMM8B/SUCLA2/VDAC3/HSPA9/MDH2/MTX2/PDHA1/PMPCA/DECR1/NDUFB7/DLAT/NDUFS4/PDHX/ETFA/DLD/CYC1/NDUFB3/COX6B1/PHB2/SLC25A12/ECH1/TOMM22/AIFM1/IDH3B/NDUFS1/PDHB/HCCS/MRPS11/NDUFS8/GRPEL1/GOT2/ABCB7/NDUFS3/IDH3G/IDH3A/UQCRFS1/LRPPRC/IMMT/ATP5F1C/NDUFB8/UQCRH/IMMT/NDUFV1/SLC25A5/NDUFC2/NDUFA9/TOMM70/NDUFS2
adrenal gland	KEGG_ALLOGRAFT_REJECTION	-1.58932	0.0099117	0.146941	HLA-DPA1/HLA-E/CD40/HLA-A/HLA-DRB1/HLA-C/HLA-C/HLA-C/HLA-DRB1/HLA-B/HLA-DRB1/HLA-DRA/HLA-DQA2/HLA-A/HLA-DMB/HLA-B
adrenal gland	KEGG_ANTIGEN_PROCESSING_AND_PRESENTATION	-1.80132	6.98852e-05	0.0177289	HLA-DPA1/TAPBP/TAP2/HLA-E/IFI30/HLA-A/HLA-DRB1/HLA-C/HLA-C/CD74/HLA-C/TAP1/HLA-DRB1/PSME1/CD74/HLA-B/HLA-DRB1/HLA-DRA/CTSS/B2M/PSME2/HLA-DQA2/HLA-A/HLA-DMB/HLA-B
adrenal gland	KEGG_AUTOIMMUNE_THYROID_DISEASE	-1.59745	0.0067964	0.124927	HLA-DPA1/HLA-E/CD40/HLA-A/HLA-DRB1/HLA-C/HLA-C/HLA-C/HLA-DRB1/HLA-B/HLA-DRB1/HLA-DRA/HLA-DQA2/HLA-A/HLA-DMB/HLA-B
adrenal gland	KEGG_AXON_GUIDANCE	-1.62777	0.00352302	0.0943516	CFL1/DPYSL2/ABLIM1/PLXNB1/HRAS/RHOA/ARHGEF12/MAPK1/SEMA4B/PAK2/EPHA2/EPHB3/FYN/PAK1/FYN/KRAS/ROCK1/ABL1/RAC1/ROCK2/NRP1/CDC42/L1CAM/PPP3CB/ITGB1/CFL2/SEMA4C/SEMA3B/PPP3CA/PLXNC1/GNAI2/UNC5B/RAC2/PLXNA2
adrenal gland	KEGG_BIOSYNTHESIS_OF_UNSATURATED_FATTY_ACIDS	-1.61343	0.00557137	0.112852	TECR/HSD17B12/SCD/HACD2
adrenal gland	KEGG_CELL_ADHESION_MOLECULES_CAMS	-1.58588	0.0077065	0.132462	L1CAM/SDC1/F11R/HLA-DPA1/ITGB1/VCAM1/CDH2/HLA-E/CD40/CDH1/HLA-A/HLA-DRB1/HLA-C/SIGLEC1/HLA-C/HLA-C/HLA-DRB1/HLA-B/PTPRC/HLA-DRB1/HLA-DRA/HLA-DQA2/HLA-A/CD58/HLA-DMB/HLA-B
adrenal gland	KEGG_ECM_RECEPTOR_INTERACTION	-1.57728	0.00797532	0.134938	TNXB/SDC1/COL1A2/ITGB1/ITGA7/COL11A1/COL1A1/ITGA3/LAMA5/CD47/COL6A1/LAMC3/THBS3/COL6A2/COL6A3/AGRN/TNC/COL3A1/COL6A3/LAMA3/CD44/VWF
adrenal gland	KEGG_FOCAL_ADHESION	-1.48334	0.00361255	0.0943516	PAK1/FYN/RAP1B/ROCK1/PPP1R12A/ERBB2/EGFR/RAC1/ROCK2/VCL/CDC42/MYL12B/TNXB/FLNB/COL1A2/ITGB1/CTNNB1/ACTN1/ITGA7/ACTN2/COL11A1/FLNA/COL1A1/ACTN1/PXN/ITGA3/LAMA5/FLNB/TLN1/CAPN2/FLNC/COL6A1/LAMC3/THBS3/COL6A2/BAD/COL6A3/RAP1A/TNC/COL3A1/RAC2/COL6A3/LAMA3/CAV2/VWF
adrenal gland	KEGG_GRAFT_VERSUS_HOST_DISEASE	-1.57813	0.00938544	0.142707	HLA-DPA1/HLA-E/HLA-A/HLA-DRB1/HLA-C/HLA-C/HLA-C/HLA-DRB1/HLA-B/HLA-DRB1/HLA-DRA/HLA-DQA2/HLA-A/HLA-DMB/HLA-B
adrenal gland	KEGG_PENTOSE_AND_GLUCURONATE_INTERCONVERSIONS	1.68333	0.000288715	0.0263397	AKR1B1
adrenal gland	KEGG_PPAR_SIGNALING_PATHWAY	-1.62563	0.00502835	0.109185	ACAA1/FABP7/PLIN1/SLC27A4/ANGPTL4/SORBS1/CPT1A/HMGCS2/FABP5/PCK2/SCD/FABP3
adrenal gland	KEGG_PROTEASOME	-1.76459	0.000257734	0.0263397	PSMB8/POMP/PSMB10/PSME1/PSME2/PSMB9
adrenal gland	KEGG_SPLICEOSOME	1.48511	0.00582045	0.113329	LSM2/DHX8/ISY1/CDC5L/SF3B4/EIF4A3/SRSF6/SLU7/HSPA1A/PQBP1/DDX39B/BCAS2/SRSF5/NCBP2/PPIE/SF3A1/CTNNBL1/RBM8A/SRSF4/U2SURP/DDX23/PRPF8/CWC15/PRPF19/ALYREF/DHX38/PUF60/HNRNPC/SNU13/SRSF10/SF3B3/SRSF9/DDX42/HNRNPA1/ZMAT2/SRSF1/DHX15/PRPF18/SRSF7/SRSF3/SART1/SF3B1/HSPA2/LSM8/PLRG1/RBMX/MAGOH/SNRNP70/TRA2A/TRA2B/SMNDC1/LSM6/SNRNP27/SNRNP40
adrenal gland	KEGG_SYSTEMIC_LUPUS_ERYTHEMATOSUS	-1.63746	0.00247765	0.0816248	FCGR2C/C1QA/C1QB/C1R/HLA-DPA1/ACTN1/ACTN2/CD40/TRIM21/ACTN1/HLA-DRB1/FCGR1A/CTSG/HLA-DRB1/HLA-DRB1/HLA-DRA/HLA-DQA2/HLA-DMB
adrenal gland	KEGG_TRYPTOPHAN_METABOLISM	-1.52753	0.00819188	0.134938	IL4I1/OGDH/MAOB/KYNU/CYP1B1/AFMID/WARS1
adrenal gland	KEGG_VIRAL_MYOCARDITIS	-1.7248	0.000792396	0.0441005	HLA-DPA1/MYH9/HLA-E/CD40/MYH11/HLA-A/HLA-DRB1/MYH9/HLA-C/MYH1/HLA-C/HLA-C/HLA-DRB1/HLA-B/RAC2/HLA-DRB1/HLA-DRA/HLA-DQA2/HLA-A/HLA-DMB/HLA-B
adrenal gland	REACTOME_ADAPTIVE_IMMUNE_SYSTEM	-1.48791	8.03627e-05	0.0177289	VAV1/CBLB/DNM3/IGHV2-5/AP2A2/PDIA3/VAMP8/SMURF1/PAK1/FYN/RAP1B/KRAS/ACTR1B/ACTR1A/RAC1/CDC42/DYNC1I2/FBXW11/CTSB/SEC61B/IGKV1-39/AP2A2/LYN/COL1A2/CAPZB/PPP3CB/HLA-DPA1/RNF7/ITGB1/TAPBP/EVL/TAP2/RNF25/PRKACB/RNF126/ERAP1/NCF2/VCAM1/ACTR10/SNAP23/S100A9/PPP2R5A/STX4/RICTOR/DCTN1/MRC1/HLA-E/S100A8/CD40/FKBP1A/TRIM21/COL1A1/PSMB8/FBXL12/ZNRF2/IFI30/ASB3/CDH1/UBA7/PPP3CA/AP2M1/AP2S1/HLA-A/BCL10/FBXL8/…
adrenal gland	REACTOME_ANTIGEN_PRESENTATION_FOLDING_ASSEMBLY_AND_PEPTIDE_LOADING_OF_CLASS_I_MHC	-1.62696	0.00182396	0.0642765	TAPBP/TAP2/ERAP1/HLA-E/HLA-A/HLA-C/HLA-C/HLA-C/TAP1/HLA-B/B2M/HLA-A/HLA-B
adrenal gland	REACTOME_ANTIGEN_PROCESSING_CROSS_PRESENTATION	-1.72552	0.00026213	0.0263397	TAPBP/TAP2/NCF2/SNAP23/S100A9/STX4/MRC1/HLA-E/S100A8/PSMB8/HLA-A/HLA-C/HLA-C/HLA-C/FCGR1A/TAP1/CYBB/PSMB10/PSME1/HLA-B/CTSS/B2M/PSME2/HLA-A/PSMB9/HLA-B
adrenal gland	REACTOME_APC_C_CDH1_MEDIATED_DEGRADATION_OF_CDC20_AND_OTHER_APC_C_CDH1_TARGETED_PROTEINS_IN_LATE_MITOSIS_EARLY_G1	-1.53408	0.00561405	0.112852	PSMB8/PSMB10/PSME1/PSME2/PSMB9
adrenal gland	REACTOME_AUF1_HNRNP_D0_BINDS_AND_DESTABILIZES_MRNA	-1.68707	0.00167381	0.0640367	PSMB8/PSMB10/PSME1/PSME2/PSMB9
adrenal gland	REACTOME_CDT1_ASSOCIATION_WITH_THE_CDC6_ORC_ORIGIN_COMPLEX	-1.59109	0.00527795	0.11178	ORC5/PSMB8/PSMB10/PSME1/PSME2/PSMB9
adrenal gland	REACTOME_CHROMOSOME_MAINTENANCE	1.59351	0.00721789	0.129703	POLD3/HJURP/LIG1/RFC5/POLD2/POLR2D/NPM1/CENPC/GAR1/ATRX/NOP10/POLD1/H2BU1/RFC3/POLR2K/PPP6C/POLR2H/DKC1/PPP6R3/H2AZ1
adrenal gland	REACTOME_COMPLEX_I_BIOGENESIS	1.71911	0.0014095	0.0565409	NDUFA3/COA1/NDUFA10/NDUFB7/NDUFB9/NDUFAF3/MT-ND2/NDUFS4/NDUFB3/NDUFAF6/NDUFAF1/NDUFS1/NDUFS8/NDUFAF7/NDUFS3/NDUFB8/MT-ND4/NDUFV1/NDUFC2/NDUFA9/NDUFS2/NDUFA8
adrenal gland	REACTOME_CROSS_PRESENTATION_OF_SOLUBLE_EXOGENOUS_ANTIGENS_ENDOSOMES	-1.77444	8.9691e-05	0.0177289	MRC1/PSMB8/FCGR1A/PSMB10/PSME1/PSME2/PSMB9
adrenal gland	REACTOME_CYCLIN_A_CDK2_ASSOCIATED_EVENTS_AT_S_PHASE_ENTRY	-1.59196	0.00375079	0.0946475	PSMB8/PSMB10/PSME1/PSME2/PSMB9/CDKN1B
adrenal gland	REACTOME_CYTOKINE_SIGNALING_IN_IMMUNE_SYSTEM	-1.36555	0.00447054	0.104644	TBK1/CDC42/RPS6KA1/IFIT1/NUP43/CNN2/OAS3/FBXW11/TGFB1/SQSTM1/JAK1/SDC1/BST2/FLNB/LYN/COL1A2/GBP2/HLA-DPA1/RNF7/ITGB1/STAT2/MT2A/VCAM1/STAT1/TRIM29/STX4/HLA-E/FLNA/CAMK2A/CD40/TRIM21/SOD2/PSMB8/LCP1/IFI30/S100A12/IGHG4/LAMA5/FLNB/STXBP2/UBA7/HLA-A/PTK2B/ISG20/HLA-DRB1/DDX58/HLA-C/ALOX5/IFITM3/IFI35/HLA-C/DUSP4/HLA-C/ISG15/TNFSF12/GBP4/PTPN6/FCGR1A/LGALS9/CTSG/RPS6KA5/GBP5/HLA-DRB1/PSMB10/GBP3/PSME…
adrenal gland	REACTOME_DECTIN_1_MEDIATED_NONCANONICAL_NF_KB_SIGNALING	-1.6344	0.00283821	0.0873727	FBXW11/PSMB8/PSMB10/PSME1/PSME2/PSMB9
adrenal gland	REACTOME_DEFECTIVE_CFTR_CAUSES_CYSTIC_FIBROSIS	-1.58336	0.00684676	0.124927	PSMB8/PSMB10/PSME1/PSME2/PSMB9
adrenal gland	REACTOME_DEFECTS_OF_CONTACT_ACTIVATION_SYSTEM_CAS_AND_KALLIKREIN_KININ_SYSTEM_KKS	-1.62724	0.00117022	0.0514028	F10/F2/VWF
adrenal gland	REACTOME_DEGRADATION_OF_GLI1_BY_THE_PROTEASOME	-1.64996	0.00304685	0.0890509	PRKACB/PSMB8/PSMB10/PSME1/PSME2/PSMB9/ITCH
adrenal gland	REACTOME_DNA_REPLICATION_PRE_INITIATION	-1.60564	0.00352036	0.0943516	PSMB8/POLE3/PSMB10/PSME1/PSME2/PSMB9/POLE
adrenal gland	REACTOME_DOWNSTREAM_SIGNALING_EVENTS_OF_B_CELL_RECEPTOR_BCR	-1.57408	0.0050634	0.109185	KRAS/FBXW11/PPP3CB/FKBP1A/PSMB8/PPP3CA/BCL10/PSMB10/PSME1/MALT1/PSME2/PSMB9
adrenal gland	REACTOME_ECM_PROTEOGLYCANS	-1.67512	0.00184267	0.0642765	PTPRS/TGFB1/TNXB/COL1A2/ITGB1/HAPLN1/ITGA7/COL1A1/LAMA5/COL6A1/ASPN/COL6A2/COL6A3/AGRN/TNC/BGN/COL3A1/COL6A3/LAMA3/LUM/DCN
adrenal gland	REACTOME_EXTRACELLULAR_MATRIX_ORGANIZATION	-1.58015	0.000463177	0.034333	TGFB1/TNXB/CTSB/SDC1/CAST/F11R/COL1A2/ITGB1/COLGALT2/ACTN1/VCAM1/HAPLN1/ITGA7/COL11A1/COL1A1/ACTN1/ITGA3/SH3PXD2A/LAMA5/CDH1/CAPN2/CD47/COL6A1/LAMC3/ASPN/COL6A2/COL6A3/FBN1/AGRN/CTSG/TNC/PLEC/BGN/COL14A1/COL3A1/FBN2/ELN/CTSS/COL6A3/ELN/LAMA3/MFAP5/CD44/LUM/CAST/DCN/VWF
adrenal gland	REACTOME_FATTY_ACYL_COA_BIOSYNTHESIS	-1.70134	0.000600196	0.0404404	TECR/HSD17B12/ELOVL1/SCD/HACD2/HACD4
adrenal gland	REACTOME_G1_S_DNA_DAMAGE_CHECKPOINTS	-1.77059	0.000286429	0.0263397	PSMB8/PSMB10/PSME1/PSME2/PSMB9/CDKN1B
adrenal gland	REACTOME_HEDGEHOG_LIGAND_BIOGENESIS	-1.60865	0.00459283	0.104752	PSMB8/PSMB10/PSME1/PSME2/PSMB9
adrenal gland	REACTOME_IMMUNOREGULATORY_INTERACTIONS_BETWEEN_A_LYMPHOID_AND_A_NON_LYMPHOID_CELL	-1.70979	0.000360328	0.0287649	IGKV1-39/COL1A2/ITGB1/VCAM1/HLA-E/CD40/COL1A1/CDH1/HLA-A/HLA-C/SIGLEC1/CD300A/HLA-C/HLA-C/FCGR1A/COL3A1/HLA-B/LAIR1/B2M/HLA-A/HLA-B
adrenal gland	REACTOME_ION_CHANNEL_TRANSPORT	-1.5294	0.00902786	0.139256	NEDD4L/TRPV2/ATP6V1F/SGK3/ATP6V0A1/ATP11B/ATP6AP1/ATP6V0C/ATP6V1H/ATP2B4/ATP2A2/FXYD1/ATP2C1/ATP1B1/CAMK2D/ATP9B/ATP6V1E1/MLKL/TRPM4/ANO6/CAMK2A/ATP7A/ATP11A/OSTM1/TTYH3/ATP10B/ATP6V0A2/ATP8A1/CLIC2
adrenal gland	REACTOME_ION_TRANSPORT_BY_P_TYPE_ATPASES	-1.58242	0.00895522	0.139256	ATP2B4/ATP2A2/FXYD1/ATP2C1/ATP1B1/CAMK2D/ATP9B/CAMK2A/ATP7A/ATP11A/ATP10B/ATP8A1
adrenal gland	REACTOME_KERATAN_SULFATE_BIOSYNTHESIS	-1.56089	0.00819063	0.134938	PRELP/ST3GAL4/OGN/LUM
adrenal gland	REACTOME_METABOLISM_OF_POLYAMINES	-1.68014	0.000928694	0.0478883	PSMB8/PSMB10/PSME1/PSME2/PSMB9
adrenal gland	REACTOME_MHC_CLASS_II_ANTIGEN_PRESENTATION	-1.60513	0.00202475	0.0686102	AP2B1/HLA-DPB1/CTSD/DYNLL2/CTSF/AP1B1/HLA-DRB3/CAPZA1/KIF3A/KLC4/CTSK/DYNC1LI1/DNM3/AP2A2/ACTR1B/ACTR1A/DYNC1I2/CTSB/AP2A2/CAPZB/HLA-DPA1/ACTR10/DCTN1/IFI30/AP2M1/AP2S1/HLA-DRB1/KIF5A/TUBAL3/DYNC1H1/DCTN3/AP2A1/CD74/KLC1/HLA-DRB1/DCTN5/CD74/HLA-DRB1/HLA-DRA/CTSS/HLA-DQA2/HLA-DMB
adrenal gland	REACTOME_MISMATCH_REPAIR	1.56915	0.00965242	0.144908	POLD3/LIG1/POLD2
adrenal gland	REACTOME_MITOCHONDRIAL_PROTEIN_IMPORT	1.86241	0.000122945	0.0208304	TIMM8A/TIMM13/HSPD1/TIMM8B/SLC25A13/CHCHD4/CHCHD2/TOMM6/HSPA9/MTX2/TIMM22/PMPCA/COA6/SAMM50/TIMM23/CYC1/SLC25A12/COA4/TOMM22/CHCHD3/GRPEL1/CHCHD7/IDH3G/MTX1/PMPCB/NDUFB8/HSCB/TOMM70/GFER
adrenal gland	REACTOME_MITOCHONDRIAL_TRANSLATION	1.61448	0.00182525	0.0642765	MRPS15/MRPL58/MRPS17/CHCHD1/MRPL23/MRPS14/MRPS7/MRPL13/MRPL9/MRPL38/GFM2/MRPL1/MRPL20/MRPL53/MRPS9/MRPL28/MRPL46/DAP3/MRPS11/TUFM/MRPS31/MRPL45/MRPS2/MRPL50/MRPL47/MRPL19/MRPL10/ERAL1/MRPL57/MRPS27
adrenal gland	REACTOME_MITOCHONDRIAL_TRNA_AMINOACYLATION	1.68879	0.00307849	0.0890509	IARS2/NARS2/AARS2/PARS2/VARS2/FARS2/MARS2
adrenal gland	REACTOME_MRNA_SPLICING	1.55581	0.000647864	0.0404404	CWC22/LSM2/CPSF3/ISY1/PPIL4/GTF2F1/PPWD1/POLR2D/CDC5L/SF3B4/EIF4A3/SRSF6/WBP4/SLU7/PQBP1/BCAS2/SRSF5/PCF11/NCBP2/PPIE/HNRNPA0/SF3A1/HNRNPL/CTNNBL1/RBM8A/SRSF4/POLR2K/U2SURP/DDX23/PRPF8/POLR2H/CWC15/PRPF19/ALYREF/DHX38/UPF3B/PUF60/HNRNPC/SNU13/SRSF10/GPKOW/SF3B3/SRSF9/DDX42/HNRNPA1/SRSF1/HNRNPD/DHX15/SRSF7/SRSF3/HNRNPR/SART1/FUS/SF3B1/MTREX/HNRNPH1/HNRNPUL1/DHX9/LSM8/CSTF1/PLRG1/RBMX/PABPN1/MAGOH/…
adrenal gland	REACTOME_MUSCLE_CONTRACTION	-1.74823	0.000269596	0.0263397	ATP2B4/ATP2A2/FXYD1/TPM4/ATP1B1/PAK1/CAMK2D/VCL/MYL12B/SORBS1/MYL6/GUCY1B1/ACTN2/CAMK2A/PXN/MYH11/TMOD3/TLN1/LMOD1/DES/ANXA1/ANXA2/CALD1/CLIC2/MYBPC1
adrenal gland	REACTOME_NEGATIVE_REGULATION_OF_NOTCH4_SIGNALING	-1.71734	0.000620685	0.0404404	PSMB8/PSMB10/PSME1/PSME2/PSMB9
adrenal gland	REACTOME_NEUTROPHIL_DEGRANULATION	-1.67372	1.06391e-07	0.000126179	RAC1/RAP2C/VCL/RAB27A/SERPINA3/PYGL/CNN2/IQGAP2/PKM/PSAP/RNASE3/RNASE2/CTSB/BST2/AP2A2/SLC15A4/FUCA1/DSG1/ENPP4/FCER1G/RAB10/CD63/SERPINB6/CD68/IQGAP1/ACTR10/FCN1/ARHGAP45/SNAP23/S100A9/CAP1/BST1/ANO6/S100A8/CST3/DSP/PPBP/PRG2/ARPC5/GOLGA7/CSTB/S100A12/CAB39/TSPAN14/FABP5/ATP11A/LAMP2/HLA-A/PYCARD/S100P/CYSTM1/HLA-C/CD47/ACTR2/MVP/ALOX5/COTL1/CD300A/JUP/GMFG/DYNC1H1/ARHGAP9/HLA-C/TMBIM1/HK3/ADGRE…
adrenal gland	REACTOME_PROCESSING_OF_CAPPED_INTRON_CONTAINING_PRE_MRNA	1.63054	3.68301e-05	0.0145602	CWC22/WTAP/LSM2/CPSF3/ISY1/PPIL4/GTF2F1/PPWD1/NUP88/POLR2D/CDC5L/NUP54/NUP107/SF3B4/NUP98/EIF4A3/SRSF6/WBP4/NUP210/SLU7/PQBP1/SEH1L/DDX39B/RAE1/NUP133/BCAS2/GLE1/SRSF5/PCF11/NCBP2/PPIE/RANBP2/HNRNPA0/SF3A1/HNRNPL/CTNNBL1/THOC5/RBM8A/SRSF4/POLR2K/U2SURP/DDX23/PRPF8/POLR2H/CWC15/NUP85/PRPF19/ALYREF/DHX38/TPR/UPF3B/PUF60/HNRNPC/SNU13/SRSF10/GPKOW/SF3B3/SRSF9/POM121/DDX42/NUP205/HNRNPA1
adrenal gland	REACTOME_PURINERGIC_SIGNALING_IN_LEISHMANIASIS_INFECTION	-1.5693	0.007685	0.132462	PYCARD/P2RX7/CTSG/CASP1/NT5E
adrenal gland	REACTOME_REGULATION_OF_HSF1_MEDIATED_HEAT_SHOCK_RESPONSE	1.52987	0.00745921	0.132039	ATR/HSPA9/NUP88/HSPA12B/YWHAE/NUP54/HSF1/NUP107/NUP98/HSPA4/ST13/CCAR2/NUP210/HSPA1A/SEH1L/FKBP4/RAE1/NUP133/RANBP2/DNAJC7/NUP85/RPS19BP1/TPR/HSPH1/POM121/NUP205
adrenal gland	REACTOME_REGULATION_OF_RUNX2_EXPRESSION_AND_ACTIVITY	-1.69745	0.00107316	0.0500386	SMURF1/CBFB/STAT1/PSMB8/PSMB10/PSME1/PSME2/PSMB9
adrenal gland	REACTOME_REGULATION_OF_RUNX3_EXPRESSION_AND_ACTIVITY	-1.61939	0.00592442	0.113329	SMURF1/CBFB/TGFB1/PSMB8/PSMB10/PSME1/PSME2/PSMB9
adrenal gland	REACTOME_RESPIRATORY_ELECTRON_TRANSPORT	1.54009	0.0056019	0.112852	NDUFA3/COA1/NDUFA10/SCO1/NDUFB7/NDUFB9/NDUFAF3/MT-ND2/NDUFS4/ETFA/CYC1/NDUFB3/COX6B1/TRAP1/NDUFAF6/NDUFAF1/NDUFS1/NDUFS8/NDUFAF7/NDUFS3/UQCRFS1/LRPPRC/NDUFB8/UQCRH/MT-ND4/NDUFV1/NDUFC2/NDUFA9/NDUFS2/TACO1/NDUFA8
adrenal gland	REACTOME_RESPIRATORY_ELECTRON_TRANSPORT_ATP_SYNTHESIS_BY_CHEMIOSMOTIC_COUPLING_AND_HEAT_PRODUCTION_BY_UNCOUPLING_PROTEINS	1.49549	0.00505883	0.109185	NDUFA3/COA1/NDUFA10/SCO1/NDUFB7/NDUFB9/NDUFAF3/MT-ND2/NDUFS4/ETFA/CYC1/NDUFB3/COX6B1/TRAP1/NDUFAF6/NDUFAF1/NDUFS1/NDUFS8/NDUFAF7/NDUFS3/UQCRFS1/LRPPRC/MT-ATP8/ATP5F1C/NDUFB8/UQCRH/MT-ND4/NDUFV1/NDUFC2/NDUFA9/NDUFS2/TACO1/NDUFA8/ATP5PD
adrenal gland	REACTOME_RRNA_MODIFICATION_IN_THE_NUCLEUS_AND_CYTOSOL	1.74889	0.000997079	0.0492723	UTP6/PDCD11/WDR3/NOL6/FCF1/NOP2/IMP3/GAR1/UTP3/NOP10/DDX47/DDX52/DCAF13/UTP15/FBL/RRP9/UTP11/DIMT1/UTP18/DKC1/PNO1/UTP25/BUD23/SNU13/NOP14/RPS9/UTP14A/NAT10/TBL3/NOP56/RRP7A/WDR43
adrenal gland	REACTOME_RRNA_PROCESSING	1.6216	0.000237411	0.0263397	RPL14/NOB1/DIS3/UTP6/PELP1/PDCD11/WDR3/NOL6/EXOSC7/MRM1/BYSL/FCF1/FAU/NOP2/IMP3/GNL3/GAR1/TEX10/RPS27/UTP3/RPP14/NOP10/CSNK1D/TSR1/DDX47/DDX52/DCAF13/RIOK1/WDR12/UTP15/FBL/RRP9/RPS13/RRP1/RPL7/UTP11/DIMT1/UTP18/RPL11/RPL13/RPL29/DKC1/RPL18A/XRN2/RPS16/RPP38/PNO1/UTP25/RPL36/RPS10/BUD23/NOL9/LTV1/BOP1/SNU13/NOP14/ELAC2/RPS9/WDR18/RPL6/RPS29/RPS20/EXOSC9/UTP14A/NAT10/NCL/EBNA1BP2/RPL24/RPL27/TBL3/R…
adrenal gland	REACTOME_RUNX1_REGULATES_TRANSCRIPTION_OF_GENES_INVOLVED_IN_DIFFERENTIATION_OF_HSCS	-1.67529	0.00143021	0.0565409	ABL1/CBFB/PSMB8/PSMB10/PSME1/PSME2/PSMB9/ITCH
adrenal gland	REACTOME_SCF_SKP2_MEDIATED_DEGRADATION_OF_P27_P21	-1.72749	0.000818053	0.0441005	PSMB8/PSMB10/PSME1/PSME2/PSMB9/CDKN1B
adrenal gland	REACTOME_SIGNALING_BY_NOTCH4	-1.57765	0.00447582	0.104644	PSMB8/PSMB10/PSME1/PSME2/PSMB9
adrenal gland	REACTOME_SIGNALING_BY_THE_B_CELL_RECEPTOR_BCR	-1.48928	0.00449985	0.104644	IGKV1D-33/GRB2/IGLV3-1/HRAS/CHUK/IGHM/REL/NFKB1/FYN/IGHV1-2/VAV1/IGHV2-5/FYN/KRAS/FBXW11/IGKV1-39/LYN/PPP3CB/FKBP1A/PSMB8/PPP3CA/BCL10/PTPN6/PSMB10/PSME1/MALT1/PSME2/PSMB9
adrenal gland	REACTOME_SMOOTH_MUSCLE_CONTRACTION	-1.57885	0.00844713	0.137237	TPM4/PAK1/VCL/MYL12B/SORBS1/MYL6/GUCY1B1/PXN/MYH11/TLN1/LMOD1/ANXA1/ANXA2/CALD1
adrenal gland	REACTOME_STABILIZATION_OF_P53	-1.66936	0.00344028	0.0943516	PSMB8/PSMB10/PSME1/PSME2/PSMB9
adrenal gland	REACTOME_SYNTHESIS_OF_VERY_LONG_CHAIN_FATTY_ACYL_COAS	-1.62479	0.00287313	0.0873727	TECR/HSD17B12/ELOVL1/HACD2/HACD4
adrenal gland	REACTOME_TCR_SIGNALING	-1.55426	0.00615683	0.115905	HLA-DPA1/EVL/PSMB8/BCL10/HLA-DRB1/HLA-DRB1/PSMB10/PSME1/PTPRC/WAS/HLA-DRB1/MALT1/HLA-DRA/LCP2/PSME2/HLA-DQA2/PSMB9
adrenal gland	REACTOME_THE_CITRIC_ACID_TCA_CYCLE_AND_RESPIRATORY_ELECTRON_TRANSPORT	1.58857	0.000747285	0.0441005	NDUFA3/PDK1/PDPR/COA1/SUCLA2/NDUFA10/MDH2/SCO1/PDHA1/NDUFB7/PDK3/NDUFB9/DLAT/NDUFAF3/MT-ND2/GLO1/NDUFS4/PDHX/ETFA/DLD/CYC1/NDUFB3/COX6B1/TRAP1/NDUFAF6/NDUFAF1/IDH3B/NDUFS1/PDHB/NDUFS8/NDUFAF7/NDUFS3/IDH3G/IDH3A/UQCRFS1/LRPPRC/BSG/MT-ATP8/ATP5F1C/NDUFB8/UQCRH/MT-ND4/NDUFV1/NDUFC2/NDUFA9/NDUFS2/TACO1/RXRA/NDUFA8/ATP5PD
adrenal gland	REACTOME_TNFR2_NON_CANONICAL_NF_KB_PATHWAY	-1.69811	0.00109697	0.0500386	FBXW11/CD40/PSMB8/TNFSF12/PSMB10/PSME1/PSME2/PSMB9
adrenal gland	REACTOME_TRANSCRIPTIONAL_REGULATION_BY_RUNX2	-1.56763	0.00590322	0.113329	SMURF1/ABL1/CBFB/CCNB1/STAT1/COL1A1/PSMB8/LGALS3/PSMB10/PSME1/PSME2/PSMB9
adrenal gland	REACTOME_TRANSPORT_OF_SMALL_MOLECULES	-1.4091	0.00286829	0.0873727	CAMK2D/SOAT1/SLC27A4/ANGPTL4/SLC29A1/SLC1A4/PEX3/ATP9B/ATP6V1E1/AP2A2/SLC15A4/GNB1/MLKL/PRKACB/TRPM4/TUSC3/SLC22A18/ANO6/SLC9A6/MICU2/CAMK2A/ATP7A/NCEH1/LDLRAP1/PSMB8/SLC31A1/SMDT1/AP2M1/ATP11A/AP2S1/NPC1/SLC16A3/SLC35C1/IREB2/OSTM1/TTYH3/CYBRD1/MCU/SLC6A15/APOB/SLC30A1/ATP10B/AP2A1/ATP6V0A2/PSMB10/ATP8A1/PSME1/SLC9A1/ABCD1/PSME2/PIP/PSMB9/CLIC2/STEAP3
brain	HALLMARK_G2M_CHECKPOINT	-1.58957	0.00469851	0.34769	CDC45/CCNT1/MNAT1/TLE3/SLC7A1/SQLE/SS18/KATNA1/HUS1/ABL1/CKS1B/CHMP1A/NDC80/CENPF/SMAD3/UBE2S/NSD2/ESPL1/ILF3/TOP1/RACGAP1/DTYMK/MCM2/EZH2/KNL1
brain	HALLMARK_REACTIVE_OXYGEN_SPECIES_PATHWAY	1.7989	0.00239039	0.257293	MBP/SOD2/LSP1/NQO1/ATOX1/ABCC1/PRNP
brain	KEGG_STEROID_BIOSYNTHESIS	-1.67162	0.00634111	0.395858	SQLE/FDFT1/CYP51A1/DHCR24
brain	REACTOME_AUTOPHAGY	1.85758	0.000108171	0.0320185	GFAP/MFN1/MAP1LC3A/TUBB1/TUBB2A/TUBB4A/TUBB2B/TUBB6/RNASE1/RPS27A/GABARAPL2/ATG4C/LAMTOR4/LAMP2/PLIN2/MFN2/USP30
brain	REACTOME_CARBOXYTERMINAL_POST_TRANSLATIONAL_MODIFICATIONS_OF_TUBULIN	1.58662	0.00578256	0.395858	TTLL13P/TUBB1/TUBB2A/TUBB4A/TUBB2B/TUBB6
brain	REACTOME_CHAPERONE_MEDIATED_AUTOPHAGY	1.64347	0.00197904	0.234318	GFAP/RNASE1/RPS27A/LAMP2/PLIN2
brain	REACTOME_CHOLESTEROL_BIOSYNTHESIS	-1.63333	0.00635245	0.395858	MVK/SQLE/FDFT1/CYP51A1/DHCR24
brain	REACTOME_CHROMOSOME_MAINTENANCE	-2.02593	2.70358e-06	0.00320103	POLD4/CENPI/CDK2/POLA1/KNL1
brain	REACTOME_COMPLEMENT_CASCADE	1.73759	0.00317707	0.289357	COLEC11/IGHG2/CPB2/IGKV2-28/CD46/IGHV1-69/IGKV3-20/IGKV3-15/CFHR3/IGHV4-34/IGHV3-7/IGHV3-13/IGKV4-1/IGLV1-47/IGHV3-30/IGLV1-51/CFHR5/C2/IGLV3-25/IGLV3-1/C3/IGKV1D-33/CD59/C1R/C1QB/CFH/C1QC/IGLV1-40/C6/CD55/CLU/F2/C1QA/C4A/IGKV1-39/CFHR4
brain	REACTOME_CONDENSATION_OF_PROPHASE_CHROMOSOMES	1.7071	0.000998418	0.153725	NCAPG2
brain	REACTOME_DEPOSITION_OF_NEW_CENPA_CONTAINING_NUCLEOSOMES_AT_THE_CENTROMERE	-1.82256	0.000104817	0.0320185	CENPI/KNL1
brain	REACTOME_E2F_MEDIATED_REGULATION_OF_DNA_REPLICATION	-1.72076	0.00379027	0.320549	ORC4/POLA1
brain	REACTOME_HEMOSTASIS	1.60301	0.000725755	0.143216	SERPINB6/ATP1B2/MFN1/APOA1/TF/FN1/TUBB1/CD99L2/SERPINC1/IGKV2-28/SERPINB8/TUBB2A/TUBB4A/SELENOP/CD47/ALB/TUBB2B/A2M/F12/CD44/PLAUR/IGHV1-69/IGKV3-20/SIRPA/GNG2/IGKV3-15/A1BG/ATP1B1/KNG1/TUBB6/A1BG/IGHV4-34/GNB2/IGHV3-7/SERPINA3/MAPK1/IGHV3-13/SERPINF2/CD9/TAGLN2/IGKV4-1/IGLV1-47/IGHM/ORM2/GNB1/IGHV3-30/NOS3/IGLV1-51/KIF20A/MERTK/CAP1/JAM3/PRKCA/SERPIND1/AHSG/ORM1/SDC1/IGLV3-25/RHOB/IGLV3-1/IGKV1D…
brain	REACTOME_MICRORNA_MIRNA_BIOGENESIS	1.78289	8.17651e-05	0.0320185	DGCR8
brain	REACTOME_MUCOPOLYSACCHARIDOSES	-1.6233	0.00977369	0.469478	GNS/IDUA/GLB1/SGSH
brain	REACTOME_NEURONAL_SYSTEM	1.7309	0.00160665	0.211364	SLC1A3/RAB3A/NEFL/GLUL/TUBB1/LRTOMT/TUBB2A/TUBB4A/MAPT/GIT1/BCHE/RTN3/TUBB2B/GNG2/EPB41L2/KCNN4/TUBB6/GNB2/MAPK1/EPB41L3/AP2M1/VAMP2/GNB1/AP2A2/CAMK2A/PRKCA/LIN7A/GNG7/NPTN/NCALD/AP2A1/NAAA/HRAS/STXBP1/NBEA/KRAS/TUBA1A/ARHGEF7/EPB41L2/PDLIM5/PRKAR2B/AP2B1/GNG5/CALM1/GNAI1/RTN3/AP2S1/TUBB3/ABAT/RAC1/EPB41L1/PLCB2/TUBA4A/HOMER3/TUBB4B/GNB4
brain	REACTOME_NUCLEAR_SIGNALING_BY_ERBB4	1.73058	0.000196691	0.0465764	GFAP
brain	REACTOME_PLASMA_LIPOPROTEIN_REMODELING	1.60737	0.00444557	0.34769	APOA1/APOA2/APOC3/APOA4/ALB/LMF1/APOC2/APOE/ANGPTL4
brain	REACTOME_RRNA_PROCESSING	-1.66762	0.00103868	0.153725	RPL39/WDR12/RPS3A/RPS9/PWP2/TBL3/PES1/RPP38/RPS4X/RPP25/RRP7A/RPLP2/RPL27A/RPS14/RPL29/BOP1/RPL21/RPP40/NOP2/RRP9/RPS20/RPL5/UTP4/XRN2/GAR1/ISG20L2/RPL4/RPS12/EXOSC6/RPL15/RRP1/RPL27/RPS3/WDR46/RPL23/PRORP/UTP15/RPS27/RPL28/FTSJ3/UBA52/RPS18/NOB1/RPL34/RPS26/RPL3/RPS21/RPL13A/NIP7/GNL3/RPL7A/RPL26/RPL11/RPL32/NOP56/RPS2/RPS24/RPL23A/RIOK2/RPS27L/EXOSC5/UTP11/RPS19/RPL17/FBL/RPL7/NOL11/RPS5/PDCD11…
brain	REACTOME_SIGNALING_BY_ERBB4	1.7379	0.00773781	0.458079	GFAP/NEDD4/RPS27A
brain	REACTOME_SIGNALING_BY_RECEPTOR_TYROSINE_KINASES	1.50225	0.00892607	0.469478	GFAP/FN1/DNM1/MAPK7/NEDD4/PTPRZ1/SPP1/GRB10/MAPK1/AP2M1/AP2A2/RPS27A/NOS3/WASF2/PRKCA/LAMA5/COL4A3/MAPKAPK3/EPS15L1/APOE/SH3GL1/MEF2D/DNM2/AP2A1/HRAS/CYBB/PTPN6/RALA/YWHAB/COL6A6/KRAS/AHCYL1/FN1/ARHGEF7/MDK/AP2B1/ITGA3/CALM1/RAP1A/NAB2/CYFIP2
brain	REACTOME_TRANSMISSION_ACROSS_CHEMICAL_SYNAPSES	1.7667	0.00279146	0.275425	SLC1A3/RAB3A/NEFL/GLUL/TUBB1/LRTOMT/TUBB2A/TUBB4A/MAPT/GIT1/BCHE/TUBB2B/GNG2/TUBB6/GNB2/MAPK1/AP2M1/VAMP2/GNB1/AP2A2/CAMK2A/PRKCA/LIN7A/GNG7/NPTN/NCALD/AP2A1/NAAA/HRAS/STXBP1/NBEA/KRAS/TUBA1A/ARHGEF7/PRKAR2B/AP2B1/GNG5/CALM1/GNAI1/AP2S1/TUBB3/ABAT/RAC1/EPB41L1/PLCB2/TUBA4A/TUBB4B/GNB4
heart	HALLMARK_MYC_TARGETS_V1	1.62977	0.000266499	0.0631602	CLNS1A/SERBP1/HDGF/SMARCC1/CCT5/EIF3J/PSMA1/PSMB2/PCNA/TCP1/PSMB3/RAN/PSMA6/EIF2S2/FAM120A/SNRPG/HNRNPA3/LDHA/HNRNPA1/DEK/PSMA4/STARD7/PSMA2/UBE2L3/EEF1B2/H2AZ1/VBP1/CCT2/PSMD7/SET/CCT4/SNRPA/MCM2/AP3S1/SSBP1/TXNL4A/CNBP/ERH/SNRPA1/MCM5/EIF2S1/CTPS1/HNRNPA2B1/HSP90AB1/HPRT1/CCT3/G3BP1/PSMA7/SNRPB2/PCBP1/DUT/KARS1/SNRPD1/RRM1/CSTF2/PGK1/HNRNPA1/SNRPD2/CDK4/TYMS/IARS1/APEX1/DDX18/CYC1/HDAC2/MAD2L1/…
heart	KEGG_ALDOSTERONE_REGULATED_SODIUM_REABSORPTION	1.62447	0.00592942	0.13371	IRS1
heart	KEGG_AMYOTROPHIC_LATERAL_SCLEROSIS_ALS	1.67614	0.00357305	0.108566	PPP3CC/PPP3CB/RAC1/PPP3R1/CCS/BID/PPP3CA/MAP2K6
heart	KEGG_CALCIUM_SIGNALING_PATHWAY	1.61301	0.00598026	0.13371	PPP3CC/PHKA2/PPP3CB/ERBB2/ITPKB/PHKG2/EGFR/PPP3R1/ATP2A3/PTK2B/PLCG1/PLCG1/PPP3CA
heart	KEGG_ERBB_SIGNALING_PATHWAY	1.58948	0.00981372	0.166132	CBL/SHC1/ERBB2/EGFR/GRB2/HRAS/RPS6KB2/PLCG1/GSK3B/PLCG1/CDKN1B/PAK1/EIF4EBP1/MAP2K1/KRAS/MAPK1/MAP2K2/CBLB
heart	KEGG_PROTEASOME	1.64384	0.00262129	0.103597	POMP/PSMA1/PSMB2/PSMB3/PSMA6/PSMB1/PSMB4/PSMA5/PSMB5/PSME2/PSMA4/PSME1/PSMA2/PSMB6/PSMD7/PSMB5/PSMA3
heart	KEGG_SPLICEOSOME	1.62359	0.000935968	0.100829	SMNDC1/RBM25/PRPF4/SRSF6/USP39/SNRPG/HNRNPA3/CDC40/HNRNPA1/PRPF3/HNRNPA1L2/SF3B2/SNRPA/HSPA1L/CCDC12/DHX8/HSPA1A/TXNL4A/SNRPA1/HSPA8/PRPF38B/SNRPF/SF3B4/SNRPB2/SNRNP70/PCBP1/WBP11/U2AF2/SRSF9/SNRPD1/HNRNPA1/SNRPD2/LSM4/SNRNP40/HSPA6/SNRPB/CDC5L/CWC15/HSPA2/PPIE/PRPF18/CRNKL1/SNRPD3/RBM17/PRPF19/RBMX/SNRNP27/DHX15/RBM8A/SNRPE/HNRNPC/SRSF10/TCERG1/ZMAT2/SRSF1/LSM8/NCBP2
heart	KEGG_T_CELL_RECEPTOR_SIGNALING_PATHWAY	1.55956	0.00724549	0.148163	PPP3CC/PPP3CB/CBL/PPP3R1/GRB2/HRAS/CDC42/PLCG1/RHOA/GSK3B/PLCG1/PAK1/PPP3CA/VAV1/ZAP70/MAP2K1/KRAS/MAPK1/FYN/MAP2K2/CBLB/CHP1
heart	KEGG_TERPENOID_BACKBONE_BIOSYNTHESIS	1.58783	0.00396573	0.114619	PDSS2/IDI1/FDPS
heart	REACTOME_BETA_CATENIN_INDEPENDENT_WNT_SIGNALING	1.4969	0.00899189	0.159036	PPP3CB/PRKG1/RAC1/PPP3R1/ARRB2/PSMA1/PSMB2/PSMB3/PSMA6/PSMB1/RHOA/PPP3CA/PSMB4/PSMA5/PFN1/PSMB5/PSME2/PSMA4/PSME1/PSMA2/RAC2/PSMB6/KRAS/PSMD7/PSMB5/SMURF1/PSMA3/AP2A2
heart	REACTOME_CARGO_RECOGNITION_FOR_CLATHRIN_MEDIATED_ENDOCYTOSIS	1.6103	0.00206268	0.103513	ARRB1/VAMP7/CBL/PICALM/EGFR/ARRB2/GRB2/VAMP8/SH3GL1/VAMP4/NECAP2/STAM
heart	REACTOME_CDT1_ASSOCIATION_WITH_THE_CDC6_ORC_ORIGIN_COMPLEX	1.61793	0.00480202	0.122826	PSMA1/ORC4/PSMB2/PSMB3/PSMA6/PSMB1/PSMB4/PSMA5/PSMB5/PSME2/PSMA4/PSME1/PSMA2/PSMB6/PSMD7/PSMB5/ORC3/PSMA3
heart	REACTOME_CELL_CYCLE_MITOTIC	1.40433	0.0030685	0.103597	PPME1/CDK1/MAPRE1/LMNA/RRM2/CC2D1B/POLE/TAOK1/NUDC/NCAPH2/EP300/CLASP1/PSMA1/PPP1R12A/NUP50/ORC4/PSMB2/PCNA/KNL1/TK1/RAB1A/PSMB3/KIF2A/RAN/ZWILCH/PSMA6/PSMB1/FEN1/GSK3B/TMPO/CDKN1B/SMC4/PSMB4/ARPP19/PSMA5/TPX2/TUBA1C/PSMB5/POLA1/PSME2/CLASP2/PSMA4/PSME1/PSMA2/CDK6/PSMB6/DYNC1LI1/SDCCAG8/DYNC1I2/LIN54/SMC2/LMNB1/HSP90AA1/H2AZ1/PHF8/CHMP2B/PSMD7/MAPK1/SET/PSMB5/NUP160/MCM2/TUBB1/FBXW11/ORC3/RAB1B/M…
heart	REACTOME_CLATHRIN_MEDIATED_ENDOCYTOSIS	1.53076	0.00317863	0.103597	ARRB1/VAMP7/CBL/PICALM/EGFR/ARRB2/GRB2/PACSIN1/ACTR3/ACTR2/ARPC3/VAMP8/ARPC5/ARPC2/SH3GL1/ACTG1/VAMP4/NECAP2/GAPVD1/STAM/HSPA8/DNM3/AP2A2/ARRB1/PIP5K1C/SH3KBP1/ARPC4/CTTN/FNBP1
heart	REACTOME_COMPLEX_I_BIOGENESIS	-1.83671	0.0022862	0.103513	NDUFB11/NDUFA5/NDUFA10/NDUFS4/NDUFS7/NDUFA7/NDUFB5/NDUFS3/NDUFA1/NDUFA13/NDUFA2/NDUFA9/MT-ND4/NDUFV2/NDUFB2/NDUFAF7/NDUFB7/NDUFC2/NDUFA11/NDUFV3/NDUFV1/MT-ND5/NDUFS6/NDUFA6/MT-ND1/NDUFS2/NDUFA3/NDUFB4/NDUFS1/NDUFB9/NDUFAF6/COA1/NDUFB3/NDUFAF1
heart	REACTOME_CONSTITUTIVE_SIGNALING_BY_ABERRANT_PI3K_IN_CANCER	1.62873	0.00423898	0.1196	IRS1/ERBB2/RAC1/EGFR/GRB2/STRN/VAV1/RAC2/FYN
heart	REACTOME_CONSTITUTIVE_SIGNALING_BY_EGFRVIII	1.59782	0.00528616	0.122826	CBL/SHC1/EGFR/GRB2/HRAS/PLCG1/PLCG1/KRAS/HSP90AA1
heart	REACTOME_CONSTITUTIVE_SIGNALING_BY_LIGAND_RESPONSIVE_EGFR_CANCER_VARIANTS	1.61524	0.00524933	0.122826	CBL/SHC1/EGFR/GRB2/HRAS/PLCG1/PLCG1/KRAS/HSP90AA1
heart	REACTOME_CYTOKINE_SIGNALING_IN_IMMUNE_SYSTEM	1.56703	4.98778e-05	0.020679	IRS1/PTPN18/OAS1/VAMP7/PTPN14/CBL/HLA-DRB3/SHC1/TRIM14/ISG20/TRIM38/ATF2/ICAM1/PTPRJ/HERC5/HLA-DQB1/CFL1/GRB2/IGHG4/HRAS/TRIM22/TYK2/PTK2B/FLNB/INPPL1/MTAP/CDC42/PSMA1/NUP50/CAPZA1/PLCG1/PSMB2/FLNB/TCP1/MSN/PSMB3/APP/FN1/CREB1/PSMA6/PSMB1/CD44/SQSTM1/CD44/PLCG1/CDKN1B/GBP1/PSMB4/VAV1/GBP5/MAP2K6/TALDO1/IFIT2/PSMA5/S100A12/MAPKAPK2/PSMB5/FN1/PSME2/HLA-F/MAP2K1/PSMA4/PSME1/PIN1/PSMA2/PSMB6/TRAF2/KR…
heart	REACTOME_DEGRADATION_OF_AXIN	1.54561	0.00638211	0.140052	PSMA1/PSMB2/PSMB3/PSMA6/PSMB1/PSMB4/PSMA5/PSMB5/PSME2/PSMA4/PSME1/PSMA2/PSMB6/PSMD7/PSMB5/PSMA3/PSMA7/PSMD9
heart	REACTOME_DEGRADATION_OF_BETA_CATENIN_BY_THE_DESTRUCTION_COMPLEX	1.49704	0.00855095	0.15589	PSMA1/PSMB2/PSMB3/PSMA6/PSMB1/GSK3B/PSMB4/PSMA5/PSMB5/PSME2/PSMA4/PSME1/PSMA2/PSMB6/PSMD7/PSMB5/PSMA3/PPP2R1A/PPP2R5D/PPP2CA/CSNK1A1/CTBP2/PSMA7
heart	REACTOME_DISEASES_OF_SIGNAL_TRANSDUCTION_BY_GROWTH_FACTOR_RECEPTORS_AND_SECOND_MESSENGERS	1.52341	0.000422489	0.076856	IRS1/ARRB1/TSC2/CBL/SHC1/PPFIBP1/LRRFIP1/ERBB2/PORCN/CCNC/RAC1/LMNA/SPRED2/EGFR/KLC1/ARRB2/GRB2/HRAS/RPS6KB2/EP300/PSMA1/EEF1G/PLCG1/PSMB2/STRN/MAP3K11/MSN/PSMB3/FN1/APBB1IP/CREB1/PSMA6/TPM3/PSMB1/SMAD4/GSK3B/SQSTM1/TPM4/PLCG1/CDKN1B/POLR2F/PSMB4/VAV1/PSMA5/PSMB5/FN1/PSME2/TLN1/MAP2K1/PSMA4/PSME1/PSMA2/RAC2/ACTG1/PSMB6/KRAS/HSP90AA1/PSMD7/YES1/MAPK1/PSMB5/FYN/MAP2K2/AGTRAP/RNF213/PSEN1/ERBIN/TBL1…
heart	REACTOME_DNA_DOUBLE_STRAND_BREAK_REPAIR	-1.85003	0.0021201	0.103513	BAP1/POLD3/APBB1/LIG3/EYA3/ERCC4/HERC2/RAD17/PARP2/WRN/TDP1
heart	REACTOME_DNA_REPAIR	-1.64568	0.00300899	0.103597	MGMT/POLR2J/ERCC1/RAD18/FTO/ASCC2/BAP1/POLD3/APBB1/XPC/LIG3/POLR2D/EYA3/TRIM25/ERCC4/MLH1/HERC2/RAD17/UNG/ALKBH3/ACTR8/PARP2/WRN/POLR2K/TDP1
heart	REACTOME_DNA_REPLICATION_PRE_INITIATION	1.67609	0.000820223	0.0971964	POLE/PSMA1/ORC4/PSMB2/PSMB3/PSMA6/PSMB1/PSMB4/PSMA5/PSMB5/POLA1/PSME2/PSMA4/PSME1/PSMA2/PSMB6/H2AZ1/PSMD7/PSMB5/MCM2/ORC3/MCM5/PSMA3
heart	REACTOME_DOWNSTREAM_SIGNALING_EVENTS_OF_B_CELL_RECEPTOR_BCR	1.6098	0.00380246	0.112648	REL/PPP3CB/PPP3R1/HRAS/PSMA1/PSMB2/PSMB3/PSMA6/PSMB1/PPP3CA/PSMB4/PSMA5/PSMB5/PSME2/PSMA4/PSME1/PSMA2/PSMB6/KRAS/PSMD7/PSMB5/FBXW11
heart	REACTOME_FCGAMMA_RECEPTOR_FCGR_DEPENDENT_PHAGOCYTOSIS	1.51162	0.00323467	0.103597	WIPF3/RAC1/CFL1/GRB2/IGHG4/CDC42/WIPF2/ACTR3/PLCG1/CYFIP1/ACTR2/FGR/ARPC3/IGKV1-39/IGLV1-51/PLCG1/ARPC5/PAK1/CYFIP2/VAV1/ARPC2/ABI1/ARPC1B/ACTG1/WASF2/HSP90AA1/YES1/MAPK1/FYN/IGLC2/ABL1/HSP90AB1/ARPC4/PRKCD/PIK3CB/SRC/SYK/PRKCE/IGHV1-69/NCK1/ARPC1A
heart	REACTOME_HEDGEHOG_ON_STATE	1.70997	0.00179736	0.103513	ARRB1/KIF7/ARRB2/PSMA1/PSMB2/PSMB3/PSMA6/PSMB1/KIF3A/PSMB4/PSMA5/PSMB5/PSME2/PSMA4/PSME1/PSMA2/PSMB6/PSMD7/PSMB5/SMURF1/PSMA3/ARRB1/CSNK1A1
heart	REACTOME_INTERLEUKIN_1_FAMILY_SIGNALING	1.54854	0.00725187	0.148163	PTPN18/PTPN14/PSMA1/PSMB2/PSMB3/APP/PSMA6/PSMB1/SQSTM1/PSMB4/MAP2K6/PSMA5/S100A12/PSMB5/PSME2/MAP2K1/PSMA4/PSME1/PSMA2/PSMB6/PSMD7/PSMB5/FBXW11/PSMA3/UBE2N/PTPN2/MYD88/UBE2V1/PSMA7
heart	REACTOME_INTERLEUKIN_37_SIGNALING	1.61322	0.00203475	0.103513	PTPN18/PTPN14
heart	REACTOME_INTRACELLULAR_SIGNALING_BY_SECOND_MESSENGERS	1.6985	5.23518e-05	0.020679	IRS1/TSC2/CBX8/ERBB2/ATF2/RAC1/EGFR/GRB2/LAMTOR5/RPS6KB2/ATN1/GATAD2B/PSMA1/PLCG1/PSMB2/EED/STRN/PSMB3/LAMTOR1/CREB1/PSMA6/PSMB1/GSK3B/PLCG1/CDKN1B/PSMB4/VAV1/PSMA5/WWP2/CHD3/PSMB5/PSME2/PSMA4/PSME1/PSMA2/RAC2/PSMB6/RNF2/PSMD7/MAPK1/PSMB5/ADCY3/FYN/LAMTOR2/PIP5K1A/LAMTOR3/PSMA3/PPP2R1A/PRKAR2B/PPP2R5D/MTA3/MYD88/PPP2CA
heart	REACTOME_MAPK_FAMILY_SIGNALING_CASCADES	1.66062	0.00017797	0.0527236	IRS1/ARRB1/GOLGA7/SHC1/SPTBN2/ERBB2/RAC1/CDK1/RGL2/SPRED2/EGFR/ARRB2/GRB2/HRAS/TYK2/CDC42/PSMA1/PSMB2/PEA15/MAP3K11/PSMB3/ICMT/FN1/APBB1IP/PSMA6/PSMB1/PTPRA/PAK1/PSMB4/PSMA5/PSMB5/FN1/PSME2/TLN1/MAP2K1/PSMA4/PSME1/PSMA2/ACTG1/PSMB6/KRAS/PSMD7/MAPK1/PSMB5/FYN/MAP2K2/MMP2/ABHD17B/LAMTOR2/LAMTOR3/PSMA3/PPP2R1A/PPP2R5D/ARRB1/PPP2CA
heart	REACTOME_MEMBRANE_TRAFFICKING	1.30722	0.00894267	0.159036	ARRB1/VAMP7/FTH1/TSC2/CBL/SPTBN2/PICALM/AP4E1/GCC1/TRAPPC6A/RACGAP1/STX17/RAB6A/RAC1/FTL/EGFR/ARFIP2/KLC1/SNAP23/ARRB2/GRB2/TJP1/TMF1/PACSIN1/VPS51/ACTR3/DCTN6/CAPZA1/RAB33B/TRAPPC9/RAB1A/ACTR2/RAB30/KIF2A/GOSR1/APP/STX6/ARPC3/VPS37B/UBAP1/VAMP8/KIF3A/GOLIM4/GABARAPL2/ARPC5/RAB38/MVB12B/KIF11/RIN3/VPS52/TUBA1C/ARPC2/TSC1/SERPINA1/SH3GL1/RAB8B/RAB31/ACTG1/VAMP4/DYNC1LI1/KIF22/NECAP2/PLIN3/DYNC1I2/…
heart	REACTOME_METABOLISM_OF_POLYAMINES	1.57905	0.00462154	0.122826	PSMA1/PSMB2/PSMB3/PSMA6/PSMB1/PSMB4/PSMA5/PSMB5/PSME2/PSMA4/PSME1/PSMA2/PSMB6/PSMD7/PSMB5/PSMA3/NQO1/PSMA7/PSMD9
heart	REACTOME_MITOTIC_G1_PHASE_AND_G1_S_TRANSITION	1.66744	0.000578267	0.076856	CDK1/RRM2/POLE/PSMA1/ORC4/PSMB2/PCNA/TK1/PSMB3/PSMA6/PSMB1/CDKN1B/PSMB4/PSMA5/PSMB5/POLA1/PSME2/PSMA4/PSME1/PSMA2/CDK6/PSMB6/LIN54/PSMD7/PSMB5/MCM2/ORC3/MCM5/PSMA3/PPP2R1A/ABL1/PPP2CA/PSMA7/CCNB1/SRC/CDK4/PSMD9/TOP2A/TYMS
heart	REACTOME_MITOTIC_METAPHASE_AND_ANAPHASE	1.41833	0.00927606	0.161649	CDK1/MAPRE1/LMNA/CC2D1B/TAOK1/NUDC/CLASP1/PSMA1/PSMB2/KNL1/PSMB3/KIF2A/RAN/ZWILCH/PSMA6/PSMB1/TMPO/PSMB4/PSMA5/TUBA1C/PSMB5/PSME2/CLASP2/PSMA4/PSME1/PSMA2/PSMB6/DYNC1LI1/DYNC1I2/LMNB1/CHMP2B/PSMD7/PSMB5/NUP160/TUBB1/CENPA/PSMA3/PPP2R1A/PPP2R5D/PPP2CA/IST1/SPC25/TUBA8/LMNA/CDC23/PSMA7/CCNB1/NUP188/RAD21/PSMD9/SMC1A/TUBB6/MAD2L1/ANKLE2/TUBA1A/CKAP5/CLASP2/NDC80/LMNA/TUBB4B/KIF2A/PSMD8/RANGAP1/RPS27…
heart	REACTOME_NEGATIVE_REGULATION_OF_NOTCH4_SIGNALING	1.58487	0.00750673	0.148258	PSMA1/PSMB2/PSMB3/TACC3/PSMA6/PSMB1/PSMB4/PSMA5/PSMB5/PSME2/PSMA4/PSME1/PSMA2/PSMB6/PSMD7/PSMB5/PSMA3
heart	REACTOME_NEUTROPHIL_DEGRANULATION	1.40048	0.00320549	0.103597	AGA/RNASE2/GOLGA7/FTH1/S100A8/UNC13D/S100A9/CEACAM8/OLFM4/S100P/RAB6A/RAC1/AZU1/FTL/SIRPA/PTPRJ/SERPINA3/SNAP23/PYGL/PADI2/CSTB/MOSPD2/STK10/GMFG/TLR2/SRP14/GCA/STING1/CYFIP1/DEGS1/DYNLT1/ACTR2/PYCARD/CD58/LAMTOR1/OSTF1/PSMB1/FGR/ALDOA/RHOA/CD44/VAMP8/CD44/CMTM6/VAPA/ATP11B/PIGR/ARPC5/SVIP/CD33/PSMA5/HRNR/TMBIM1/S100A12/PFKL/SERPINA1/HK3/RAB31/PSMA2/TSPAN14/DNAJC5/CAP1/DYNC1LI1/SNAP29/LTF/PGRMC1/…
heart	REACTOME_NONHOMOLOGOUS_END_JOINING_NHEJ	-1.81928	0.00234722	0.103513	HERC2/TDP1
heart	REACTOME_ORC1_REMOVAL_FROM_CHROMATIN	1.66048	0.00288955	0.103597	PSMA1/ORC4/PSMB2/PSMB3/PSMA6/PSMB1/PSMB4/PSMA5/PSMB5/PSME2/PSMA4/PSME1/PSMA2/PSMB6/PSMD7/PSMB5/MCM2/ORC3/MCM5/PSMA3
heart	REACTOME_PARASITE_INFECTION	1.53539	0.00513694	0.122826	WIPF3/RAC1/GRB2/IGHG4/CDC42/WIPF2/ACTR3/CYFIP1/ACTR2/FGR/ARPC3/IGKV1-39/IGLV1-51/ARPC5/CYFIP2/VAV1/ARPC2/ABI1/ARPC1B/ACTG1/WASF2/YES1/MAPK1/FYN/IGLC2
heart	REACTOME_PCP_CE_PATHWAY	1.59411	0.00777973	0.149559	RAC1/ARRB2/PSMA1/PSMB2/PSMB3/PSMA6/PSMB1/RHOA/PSMB4/PSMA5/PFN1/PSMB5/PSME2/PSMA4/PSME1/PSMA2/RAC2/PSMB6/PSMD7/PSMB5/SMURF1/PSMA3/AP2A2
heart	REACTOME_PI3K_AKT_SIGNALING_IN_CANCER	1.6708	0.00185201	0.103513	IRS1/TSC2/ERBB2/RAC1/EGFR/GRB2/RPS6KB2/STRN/CREB1/GSK3B/CDKN1B/VAV1
heart	REACTOME_PTEN_REGULATION	1.54691	0.00440755	0.121464	CBX8/ATF2/LAMTOR5/ATN1/GATAD2B/PSMA1/PSMB2/EED/PSMB3/LAMTOR1/PSMA6/PSMB1/PSMB4/PSMA5/WWP2/CHD3/PSMB5/PSME2/PSMA4/PSME1/PSMA2/PSMB6/RNF2/PSMD7/MAPK1/PSMB5/LAMTOR2/LAMTOR3/PSMA3/MTA3
heart	REACTOME_REGULATION_OF_RAS_BY_GAPS	1.57474	0.00739476	0.148258	SPRED2/HRAS/PSMA1/PSMB2/PSMB3/PSMA6/PSMB1/PSMB4/PSMA5/PSMB5/PSME2/PSMA4/PSME1/PSMA2/PSMB6/KRAS/PSMD7/PSMB5
heart	REACTOME_REGULATION_OF_RUNX2_EXPRESSION_AND_ACTIVITY	1.62908	0.00241081	0.103513	PSMA1/PSMB2/PSMB3/PSMA6/PSMB1/GSK3B/PSMB4/DLX6/PSMA5/PSMB5/PSME2/PSMA4/PSME1/PSMA2/PSMB6/PSMD7/PSMB5/SMURF1/PSMA3
heart	REACTOME_REGULATION_OF_RUNX3_EXPRESSION_AND_ACTIVITY	1.61135	0.00486479	0.122826	EP300/PSMA1/PSMB2/PSMB3/PSMA6/PSMB1/PSMB4/PSMA5/PSMB5/PSME2/PSMA4/PSME1/PSMA2/PSMB6/PSMD7/PSMB5/SMURF1/PSMA3/PSMA7/SRC/PSMD9
heart	REACTOME_RESPIRATORY_ELECTRON_TRANSPORT	-1.87721	0.00138363	0.103513	NDUFA7/NDUFB5/NDUFS3/NDUFA1/NDUFA13/TACO1/COX7C/NDUFA2/MT-CO1/ETFDH/NDUFA9/MT-ND4/NDUFV2/NDUFB2/NDUFAF7/NDUFB7/NDUFC2/NDUFA11/ETFA/NDUFV3/NDUFV1/ETFB/MT-ND5/NDUFS6/NDUFA6/MT-ND1/NDUFS2/NDUFA3/NDUFB4/SCO1/NDUFS1/NDUFB9/COX7B/NDUFAF6/COA1/NDUFB3/NDUFAF1
heart	REACTOME_RESPIRATORY_ELECTRON_TRANSPORT_ATP_SYNTHESIS_BY_CHEMIOSMOTIC_COUPLING_AND_HEAT_PRODUCTION_BY_UNCOUPLING_PROTEINS	-1.83922	0.00168121	0.103513	NDUFA7/NDUFB5/NDUFS3/NDUFA1/NDUFA13/TACO1/COX7C/NDUFA2/MT-CO1/ETFDH/NDUFA9/MT-ND4/NDUFV2/NDUFB2/NDUFAF7/NDUFB7/NDUFC2/NDUFA11/ETFA/NDUFV3/NDUFV1/ETFB/MT-ND5/NDUFS6/NDUFA6/MT-ND1/NDUFS2/NDUFA3/NDUFB4/SCO1/NDUFS1/NDUFB9/COX7B/NDUFAF6/COA1/NDUFB3/NDUFAF1
heart	REACTOME_RHO_GTPASE_EFFECTORS	1.57648	0.000504924	0.076856	WIPF3/S100A8/S100A9/RAC1/MAPRE1/KLC1/CFL1/GRB2/TAOK1/NUDC/CLASP1/CDC42/WIPF2/ACTR3/PPP1R12A/CYFIP1/KNL1/ACTR2/KIF2A/ZWILCH/ARPC3/RHOA/ARPC5/CDKN1B/PAK1/MEN1/CYFIP2/KTN1/TUBA1C/ARPC2/MYL6/ABI1/PFN1/CLASP2/ARPC1B/PIN1/EVL/RAC2/ACTG1/DYNC1LI1/WASF2/RHOC/DIAPH2/DYNC1I2/H2AZ1/MAPK1/NUP160/TUBB1/CENPA/PPP2R1A/FLNA/PPP2R5D/ABL1/PPP2CA/SPC25/TUBA8/ARPC4/PRKCD/CTTN/TAX1BP3/SRC/NCF2/TUBB6/SCAI/IQGAP1/NCK1/…
heart	REACTOME_RHO_GTPASES_ACTIVATE_WASPS_AND_WAVES	1.70432	0.00208691	0.103513	WIPF3/RAC1/GRB2/CDC42/WIPF2/ACTR3/CYFIP1/ACTR2/ARPC3/ARPC5/CYFIP2/ARPC2/ABI1/ARPC1B/ACTG1/WASF2/MAPK1
heart	REACTOME_RUNX1_REGULATES_TRANSCRIPTION_OF_GENES_INVOLVED_IN_DIFFERENTIATION_OF_HSCS	1.59965	0.00519952	0.122826	YAP1/PSMA1/PSMB2/PSMB3/PSMA6/PSMB1/PSMB4/PSMA5/PSMB5/PSME2/PSMA4/PSME1/PSMA2/PSMB6/H2AZ1/PSMD7/PSMB5/PSMA3/ABL1
heart	REACTOME_SCAVENGING_BY_CLASS_A_RECEPTORS	1.66744	0.00171151	0.103513	MARCO/FTH1/FTL/COLEC11
heart	REACTOME_SCF_SKP2_MEDIATED_DEGRADATION_OF_P27_P21	1.59255	0.00687593	0.1455	PSMA1/PSMB2/PSMB3/PSMA6/PSMB1/CDKN1B/PSMB4/PSMA5/PSMB5/PSME2/PSMA4/PSME1/PSMA2/PSMB6/PSMD7/PSMB5/PSMA3/PSMA7/CDK4/PSMD9
heart	REACTOME_SHC1_EVENTS_IN_ERBB2_SIGNALING	1.553	0.00782504	0.149559	SHC1/ERBB2/EGFR/GRB2/HRAS
heart	REACTOME_SIGNALING_BY_ALK	1.66441	0.00171151	0.103513	IRS1/SHC1/EP300/PLCG1/PLCG1
heart	REACTOME_SIGNALING_BY_ALK_IN_CANCER	1.76061	0.000583716	0.076856	IRS1/SHC1/PPFIBP1/KLC1/GRB2/EEF1G/PLCG1/STRN/MSN/FN1/TPM3/SQSTM1/TPM4/PLCG1
heart	REACTOME_SIGNALING_BY_EGFR	1.66686	0.00339803	0.105965	PAG1/CBL/SHC1/EGFR/GRB2/HRAS/CDC42/PLCG1/PLCG1/SH3GL1/KRAS/STAM
heart	REACTOME_SIGNALING_BY_EGFR_IN_CANCER	1.61524	0.00524933	0.122826	CBL/SHC1/EGFR/GRB2/HRAS/PLCG1/PLCG1/KRAS/HSP90AA1
heart	REACTOME_SIGNALING_BY_ERBB2	1.60428	0.00670432	0.144448	PTPN18/SHC1/ERBB2/EGFR/GRB2/HRAS/PLCG1/MEMO1/RHOA/PLCG1/KRAS/HSP90AA1/YES1/FYN
heart	REACTOME_SIGNALING_BY_ERBB2_IN_CANCER	1.58705	0.0082061	0.154353	SHC1/ERBB2/EGFR/GRB2/HRAS/PLCG1/PLCG1/KRAS/HSP90AA1
heart	REACTOME_SIGNALING_BY_INTERLEUKINS	1.68573	1.99125e-05	0.020679	IRS1/PTPN18/VAMP7/PTPN14/CBL/SHC1/ATF2/ICAM1/CFL1/GRB2/IGHG4/TYK2/PTK2B/INPPL1/MTAP/CDC42/PSMA1/CAPZA1/PSMB2/TCP1/MSN/PSMB3/APP/FN1/CREB1/PSMA6/PSMB1/SQSTM1/PSMB4/VAV1/MAP2K6/TALDO1/PSMA5/S100A12/MAPKAPK2/PSMB5/FN1/PSME2/MAP2K1/PSMA4/PSME1/PSMA2/PSMB6/LMNB1/HSP90AA1/PSMD7/YES1/STX3/MAPK1/PSMB5/MAPKAPK3/FYN/MMP2/FBXW11/POU2F1/ITGB2/SNRPA1/HSPA8/PSMA3/PPP2R1A/UBE2N/PTPN2/PPP2R5D/HNRNPA2B1/MYD88/PPP…
heart	REACTOME_SIGNALING_BY_NOTCH	1.55855	0.0027012	0.103597	ARRB1/RAB6A/CCNC/EGFR/ARRB2/ATP2A3/EP300/PSMA1/PSMB2/PSMB3/TACC3/CREB1/PSMA6/PSMB1/PRKCI/PSMB4/PSMA5/WWP2/PSMB5/PSME2/PSMA4/PSME1/PSMA2/PSMB6/H2AZ1/PSMD7/PSMB5/PSEN1/TBL1XR1/PSMA3/ARRB1
heart	REACTOME_SIGNALING_BY_NTRK3_TRKC	1.64063	0.00227942	0.103513	IRS1/SHC1/GRB2/HRAS/PLCG1/PLCG1
heart	REACTOME_SIGNALING_BY_ROBO_RECEPTORS	1.54913	0.00177726	0.103513	PPP3CB/RAC1/VASP/ENAH/CLASP1/CDC42/PSMA1/PSMB2/ENAH/PSMB3/PSMA6/PSMB1/RHOA/PAK1/PSMB4/PSMA5/PFN1/PSMB5/PSME2/CLASP2/PSMA4/PSME1/EVL/PSMA2/PSMB6/CAP1/PSMD7/PSMB5/PSMA3/CAP1/RPS15/ABL1/CAP2/PSMA7/RPL7/RPL15/SRC/PSMD9/RPL35A/EIF4G1/NCK1/CLASP2/PAK2/SRGAP1/RPL35/PSMD8/PABPC1/RPS27/RPS18/RPS11/RBM8A/RPL26L1/RPL3/RPS4X/RPS27A/ROBO1/NCBP2/RPS7/PSMD3/RPL17/RPS20/RPL37A/RPLP0/RPL7A/EIF4A3/PSMB7
heart	REACTOME_SIGNALING_BY_THE_B_CELL_RECEPTOR_BCR	1.47203	0.00949621	0.163087	REL/PPP3CB/PPP3R1/GRB2/HRAS/PSMA1/PSMB2/STIM1/PSMB3/PSMA6/PSMB1/IGKV1-39/IGLV1-51/PPP3CA/PSMB4/VAV1/PSMA5/PSMB5/PSME2/PSMA4/PSME1/PSMA2/PSMB6/KRAS/PSMD7/PSMB5/FYN/FBXW11/IGLC2/PSMA3
heart	REACTOME_TCR_SIGNALING	1.55623	0.00244588	0.103513	PAG1/HLA-DRB3/VASP/PTPRJ/HLA-DQB1/ENAH/PSMA1/PLCG1/PSMB2/ENAH/PSMB3/FYB1/PSMA6/PSMB1/PLCG1/PAK1/PSMB4/ZAP70/PSMA5/PSMB5/PSME2/PSMA4/PSME1/EVL/PSMA2/PSMB6/PSMD7/PSMB5/FBXW11/PSMA3/UBE2N/PTPRC/CSK/UBE2V1
heart	REACTOME_THE_CITRIC_ACID_TCA_CYCLE_AND_RESPIRATORY_ELECTRON_TRANSPORT	-1.67976	0.00297124	0.103597	IDH3B/NDUFS4/NDUFS7/IDH3A/ATP5F1C/HAGH/NDUFA7/NDUFB5/IDH3G/NDUFS3/NDUFA1/NDUFA13/TACO1/COX7C/NDUFA2/MT-CO1/ETFDH/NDUFA9/MT-ND4/NDUFV2/NDUFB2/NDUFAF7/FAHD1/NDUFB7/NDUFC2/NDUFA11/ETFA/NDUFV3/MDH2/NDUFV1/ETFB/MPC1/GSTZ1/BSG/MT-ND5/NDUFS6/NDUFA6/MT-ND1/NDUFS2/NDUFA3/NDUFB4/SCO1/NDUFS1/NDUFB9/COX7B/NDUFAF6/COA1/NDUFB3/NDUFAF1
heart	REACTOME_TNFR2_NON_CANONICAL_NF_KB_PATHWAY	1.54091	0.00837256	0.155023	PSMA1/PSMB2/PSMB3/PSMA6/PSMB1/PSMB4/PSMA5/PSMB5/PSME2/PSMA4/PSME1/PSMA2/PSMB6/TRAF2/PSMD7/PSMB5/FBXW11/CD40/PSMA3
heart	REACTOME_TRANSCRIPTIONAL_REGULATION_BY_RUNX2	1.62779	0.00198749	0.103513	CDK1/YAP1/WWTR1/PSMA1/PSMB2/PSMB3/PSMA6/PSMB1/SMAD4/GSK3B/PSMB4/DLX6/PSMA5/PSMB5/PSME2/PSMA4/PSME1/PSMA2/PSMB6/PSMD7/YES1/MAPK1/PSMB5/RBM14/SMURF1/PSMA3/ABL1/PSMA7/CCNB1/SRC/CDK4/PSMD9
intestine	HALLMARK_E2F_TARGETS	1.64441	0.000327336	0.0521186	MCM2/NASP/SPAG5/RACGAP1/MCM4/SMC4/MCM7/MCM5/MCM6/EED/DCTPP1/POLD3/BUB1B/STMN1/UNG/UBR7/TACC3/JPT1/RFC1/PSIP1/CTPS1/DCK/POLD1/CDK4/GINS1/NAP1L1/ESPL1/NOLC1/CSE1L/POLE/EZH2/PAICS/TRIP13/MTHFD2/IPO7/CKS1B/TMPO
intestine	HALLMARK_OXIDATIVE_PHOSPHORYLATION	-1.60281	0.000351263	0.0521186	ALDH6A1/NDUFS3/TIMM13/SLC25A12/ATP5MG/PDP1/UQCRH/ACADSB/SLC25A6/ECI1/NDUFAB1/GOT2/VDAC3/NDUFB8/UQCRFS1/NDUFA6/NDUFS8/ACAA1/ATP5PD/SDHD/AIFM1/GLUD1/NDUFB2/HSPA9/LDHA/NDUFS6/NDUFV2/NDUFS7/NDUFB4/FDX1/MRPS12/NDUFA5/PDHB/SDHA/TIMM8B/MFN2/ATP5F1D/UQCRC2/ATP5F1B/DECR1/UQCRQ/UQCRB/ATP6AP1/COX4I1/BCKDHA/MTX2/ATP6V0C/NDUFS2/NDUFS4/IDH3G/ACAT1/COX6A1/NDUFB7/POR/NDUFA8/NDUFV1/ATP6V1G1/SDHB/RHOT1/NDUFB5/UQCR…
intestine	KEGG_ALZHEIMERS_DISEASE	-1.51654	0.00652031	0.237571	NDUFAB1/NDUFB8/UQCRFS1/NDUFA6/NDUFS8/ATP5PD/SDHD/NDUFB2/CASP8/NDUFS6/NDUFV2/NDUFS7/NDUFB4/NDUFA5/SDHA/PPP3CC/ATP5F1D/UQCRC2/ATP5F1B/UQCRQ/UQCRB/COX4I1/ITPR1/NDUFA10/NDUFS2/NDUFS4/COX6A1/NDUFB7/APOE/NDUFA8/NDUFV1/SDHB/NDUFB9/NDUFB5/UQCR10/GAPDH/CYC1/SDHC/NDUFS5/NDUFV3/COX5B/NDUFA9/COX5A/UQCRC1/NDUFS1/CYCS/COX6B1/COX7B/COX6C/MT-CO3/COX7A2/COX8A/APP/MT-CO1
intestine	KEGG_BASE_EXCISION_REPAIR	-1.58538	0.00649373	0.237571	NTHL1/POLD4
intestine	KEGG_DILATED_CARDIOMYOPATHY	1.66117	0.00465282	0.218853	TPM2/TPM1/ITGA4/TPM2/TPM1/CACNA2D1/TPM4/ITGA5/MYH7
intestine	KEGG_FOCAL_ADHESION	1.53325	0.00479375	0.218853	LAMC3/MYLK/ITGA4/MYL9/ACTN2/PAK2/CRKL/MYLPF/ITGA5/THBS4/ACTN1/VWF/THBS1/PRKCB/VCL/PARVG/ZYX/TNC/VAV1/RAF1/BIRC2/LAMC2/COL6A2/FLNA/COL6A3/COL6A1/PAK1/FLT1/COL11A1/TNXB/COL1A2/TLN1
intestine	KEGG_HOMOLOGOUS_RECOMBINATION	-1.65102	0.00179157	0.163584	SSBP1/POLD4
intestine	KEGG_HYPERTROPHIC_CARDIOMYOPATHY_HCM	1.63896	0.00650848	0.237571	TPM2/TPM1/ITGA4/TPM2/TPM1/CACNA2D1/TPM4/ITGA5/MYH7
intestine	KEGG_MISMATCH_REPAIR	-1.6315	0.00374743	0.21005	SSBP1/POLD4
intestine	KEGG_NUCLEOTIDE_EXCISION_REPAIR	-1.68232	0.00363683	0.21005	CDK7/GTF2H3/POLD4
intestine	KEGG_OXIDATIVE_PHOSPHORYLATION	-1.77921	0.000233033	0.0521186	NDUFAB1/NDUFB8/UQCRFS1/NDUFA6/NDUFS8/ATP5PD/SDHD/NDUFB2/NDUFA11/NDUFS6/MT-ND6/NDUFV2/NDUFS7/NDUFB4/PPA2/NDUFA5/SDHA/ATP5F1D/MT-ND5/UQCRC2/ATP5F1B/UQCRQ/UQCRB/ATP6AP1/COX4I1/NDUFA10/ATP6V0C/NDUFS2/NDUFS4/COX6A1/NDUFB7/NDUFA8/NDUFV1/ATP6V1G1/SDHB/NDUFB9/NDUFB5/UQCR10/ATP5MF/CYC1/SDHC/NDUFS5/NDUFV3/COX5B/NDUFA9/COX5A/UQCRC1/MT-ND4/NDUFS1/COX11/COX6B1/COX7B/COX6C/MT-CO3/COX7A2/COX8A/MT-CO1
intestine	KEGG_PARKINSONS_DISEASE	-1.71289	0.000701286	0.0924919	NDUFAB1/VDAC3/NDUFB8/UQCRFS1/NDUFA6/NDUFS8/ATP5PD/SDHD/NDUFB2/NDUFS6/MT-ND6/NDUFV2/NDUFS7/NDUFB4/NDUFA5/SDHA/ATP5F1D/MT-ND5/UQCRC2/ATP5F1B/UQCRQ/UQCRB/COX4I1/NDUFA10/NDUFS2/LRRK2/NDUFS4/COX6A1/NDUFB7/NDUFA8/NDUFV1/SDHB/NDUFB9/NDUFB5/UQCR10/CYC1/SDHC/NDUFS5/NDUFV3/COX5B/NDUFA9/COX5A/UQCRC1/MT-ND4/NDUFS1/CYCS/COX6B1/COX7B/COX6C/MT-CO3/COX7A2/COX8A/MT-CO1
intestine	KEGG_VALINE_LEUCINE_AND_ISOLEUCINE_DEGRADATION	-1.63228	0.00814409	0.276201	ACADSB/AOX1/AUH/ACAA1/HMGCL/BCKDHA/PCCB/ACAT1/HIBADH/MMUT/ALDH9A1/IVD/HMGCS2/BCKDHB/MCCC2/ALDH3A2/DLD/ALDH2
intestine	KEGG_VASCULAR_SMOOTH_MUSCLE_CONTRACTION	1.62225	0.0060182	0.237571	MYLK/MYL9/CALD1/PRKCE/ACTG2/PRKCB/PLCB3/ARAF/GUCY1B1/MYL6/RAF1/PLCB2/PLA2G4A/MYL6/MYH11/ARHGEF12/ROCK2/ARHGEF11
intestine	REACTOME_ACTIVATION_OF_ATR_IN_RESPONSE_TO_REPLICATION_STRESS	1.70434	0.0016678	0.163584	RAD17/MCM2/MCM4/MCM7/MCM5/MCM6
intestine	REACTOME_BASE_EXCISION_REPAIR	-1.67916	0.00376907	0.21005	NTHL1/POLD4
intestine	REACTOME_COMPLEX_I_BIOGENESIS	-1.7065	0.00150127	0.162001	NDUFAB1/NDUFB8/NDUFA6/NDUFS8/NDUFB2/NDUFA11/NDUFS6/MT-ND6/NDUFV2/NDUFS7/NDUFB4/NDUFA5/MT-ND5/NDUFA10/NDUFS2/NDUFS4/NDUFB7/NDUFA8/NDUFV1/NDUFB9/NDUFB5/NDUFS5/NDUFV3/NDUFA9/MT-ND4/NDUFS1
intestine	REACTOME_DNA_DAMAGE_BYPASS	-1.66533	0.0059552	0.237571	RAD18/RCHY1/POLD4
intestine	REACTOME_DNA_REPLICATION_PRE_INITIATION	1.5447	0.00861102	0.276251	MCM2/POLA1/MCM4/MCM7/MCM5/MCM6
intestine	REACTOME_DUAL_INCISION_IN_GG_NER	-1.67081	0.00382975	0.21005	GTF2H2/GTF2H3/POLD4
intestine	REACTOME_GAP_FILLING_DNA_REPAIR_SYNTHESIS_AND_LIGATION_IN_GG_NER	-1.60569	0.00846636	0.276251	RFC4/POLD4
intestine	REACTOME_GLOBAL_GENOME_NUCLEOTIDE_EXCISION_REPAIR_GG_NER	-1.58206	0.00683028	0.238457	CDK7/GTF2H3/POLD4
intestine	REACTOME_METABOLISM_OF_AMINO_ACIDS_AND_DERIVATIVES	-1.32086	0.00968289	0.27978	ASRGL1/NDUFAB1/GOT2/AUH/RPS15/GLUD1/RPS15A/RPS16/PSMB8/SCLY/FAH/PHYKPL/PDHB/GCSH/PSMD5/NQO1/BCKDHA/GOT1/BHMT2/ALDH4A1/DARS1/ACAT1/BHMT/HGD/HIBADH/TYR/ALDH9A1/DMGDH/SHMT1/IVD/RIDA/PSAT1/RPS29/TST/BCKDHB/MCCC2/SLC25A13/GLUD2/SARDH/SLC3A2/SLC25A44/SLC44A1/DLD/HAO1/ASPA/FOLH1/SLC7A5/TMLHE/HAAO
intestine	REACTOME_MISMATCH_REPAIR	-1.61731	0.00440706	0.217966	RPA2/POLD4
intestine	REACTOME_MUSCLE_CONTRACTION	1.62478	0.00294072	0.205331	TPM2/TPM1/MYLK/TPM2/ACTA1/MYL9/MYBPC1/CALD1/ACTN2/LMOD1/PAK2/TPM1/MYLPF/TPM4/ATP2A3/ACTG2/VCL/GUCY1B1/MYL6/ANXA6
intestine	REACTOME_PCNA_DEPENDENT_LONG_PATCH_BASE_EXCISION_REPAIR	-1.63662	0.00407004	0.21005	POLB/POLD4
intestine	REACTOME_PROCESSIVE_SYNTHESIS_ON_THE_C_STRAND_OF_THE_TELOMERE	-1.60203	0.00660474	0.237571	WRN/POLD4
intestine	REACTOME_PROTEIN_METHYLATION	-1.58842	0.00211224	0.179088	EEF2/EEF1AKMT1
intestine	REACTOME_REGULATION_OF_TP53_ACTIVITY_THROUGH_PHOSPHORYLATION	1.57605	0.00969547	0.27978	STK11/RAD17/PIN1
intestine	REACTOME_RESOLUTION_OF_ABASIC_SITES_AP_SITES	-1.63552	0.00617254	0.237571	NTHL1/POLD4
intestine	REACTOME_RESOLUTION_OF_AP_SITES_VIA_THE_MULTIPLE_NUCLEOTIDE_PATCH_REPLACEMENT_PATHWAY	-1.66469	0.0025089	0.186129	PARG/POLD4
intestine	REACTOME_RESPIRATORY_ELECTRON_TRANSPORT	-1.9024	9.80193e-06	0.00581745	NDUFAB1/NDUFB8/UQCRFS1/NDUFA6/NDUFS8/SDHD/NDUFB2/NDUFA11/NDUFS6/MT-ND6/NDUFV2/NDUFS7/NDUFB4/NDUFA5/SDHA/MT-ND5/UQCRC2/UQCRQ/UQCRB/COX4I1/NDUFA10/NDUFS2/NDUFS4/COX6A1/NDUFB7/NDUFA8/NDUFV1/SDHB/NDUFB9/NDUFB5/UQCR10/CYC1/SDHC/NDUFS5/NDUFV3/COX5B/NDUFA9/COX5A/UQCRC1/MT-ND4/NDUFS1/COX11/CYCS/COX6B1/COX7B/COX6C/MT-CO3/COX8A/MT-CO1
intestine	REACTOME_RESPIRATORY_ELECTRON_TRANSPORT_ATP_SYNTHESIS_BY_CHEMIOSMOTIC_COUPLING_AND_HEAT_PRODUCTION_BY_UNCOUPLING_PROTEINS	-1.94594	1.04245e-06	0.00123738	NDUFAB1/NDUFB8/UQCRFS1/NDUFA6/NDUFS8/ATP5PD/SDHD/NDUFB2/NDUFA11/NDUFS6/MT-ND6/NDUFV2/NDUFS7/NDUFB4/NDUFA5/SDHA/ATP5F1D/MT-ND5/UQCRC2/ATP5F1B/UQCRQ/UQCRB/COX4I1/NDUFA10/NDUFS2/NDUFS4/COX6A1/NDUFB7/NDUFA8/NDUFV1/SDHB/NDUFB9/NDUFB5/UQCR10/ATP5MF/CYC1/SDHC/NDUFS5/NDUFV3/COX5B/NDUFA9/COX5A/UQCRC1/MT-ND4/NDUFS1/COX11/CYCS/COX6B1/COX7B/COX6C/MT-CO3/COX8A/MT-CO1
intestine	REACTOME_SMOOTH_MUSCLE_CONTRACTION	1.69715	0.001464	0.162001	TPM2/TPM1/MYLK/TPM2/MYL9/CALD1/LMOD1/PAK2/TPM1/MYLPF/TPM4/ACTG2/VCL/GUCY1B1/MYL6/ANXA6
intestine	REACTOME_STRIATED_MUSCLE_CONTRACTION	1.75157	0.000189595	0.0521186	TPM2/TPM1/TPM2/ACTA1/MYBPC1/ACTN2/TPM1/TPM4
intestine	REACTOME_TERMINATION_OF_TRANSLESION_DNA_SYNTHESIS	-1.62873	0.00406902	0.21005	USP10/UBA7/POLD4
intestine	REACTOME_THE_CITRIC_ACID_TCA_CYCLE_AND_RESPIRATORY_ELECTRON_TRANSPORT	-1.78542	3.91157e-05	0.0154768	NDUFAB1/NDUFB8/UQCRFS1/NDUFA6/NDUFS8/ATP5PD/SDHD/NDUFB2/LDHA/NDUFA11/NDUFS6/MT-ND6/NDUFV2/NDUFS7/NDUFB4/NDUFA5/PDHB/SDHA/ATP5F1D/MT-ND5/UQCRC2/ATP5F1B/UQCRQ/PDPR/UQCRB/COX4I1/NDUFA10/NDUFS2/NDUFS4/IDH3G/COX6A1/NDUFB7/NDUFA8/NDUFV1/SDHB/NDUFB9/NDUFB5/UQCR10/ATP5MF/CYC1/SDHC/NDUFS5/NDUFV3/COX5B/NDUFA9/COX5A/UQCRC1/MT-ND4/NDUFS1/COX11/CYCS/COX6B1/COX7B/COX6C/DLD/MT-CO3/COX8A/MT-CO1
intestine	REACTOME_TP53_REGULATES_METABOLIC_GENES	-1.77961	0.000344153	0.0521186	COX5B/COX5A/COX11/CYCS/TSC2/COX6B1/COX7B/COX6C/SFN/MT-CO3/COX8A/MT-CO1/TNRC6A
intestine	REACTOME_TRANSLESION_SYNTHESIS_BY_Y_FAMILY_DNA_POLYMERASES_BYPASSES_LESIONS_ON_DNA_TEMPLATE	-1.66348	0.00236296	0.186129	RCHY1/POLD4
kidney	HALLMARK_OXIDATIVE_PHOSPHORYLATION	-1.54211	0.001522	0.177997	ATP5F1C/ACADSB/OGDH/ATP1B1/NDUFA4/NDUFAB1/HSD17B10/TIMM10/MRPL15/NDUFA2/NDUFS6/ACAT1/COX15/ACO2/SUPV3L1/COX17/CYB5R3/GLUD1/SLC25A3/NDUFS7/DLST/MRPL34/COX7C/NDUFC2/UQCR11/ATP5F1E/ATP5MG/ALDH6A1/SLC25A11/NDUFA7/SDHD/ATP6AP1/FH/ETFB/HCCS/MGST3/ETFA/NDUFA3/SLC25A5/COX8A/TCIRG1/SDHC/SLC25A4/SLC25A6
kidney	HALLMARK_REACTIVE_OXYGEN_SPECIES_PATHWAY	-1.67684	0.00261911	0.208403	MBP/GCLM/ATOX1/OXSR1/PDLIM1/PRDX1/SOD2/LSP1/FTL/PRDX6/G6PD/SRXN1/GSR/PRDX2/ABCC1/CAT/MPO
kidney	KEGG_ALZHEIMERS_DISEASE	-1.51589	0.00524425	0.249278	CAPN1/ATP5PF/NAE1/COX6A1/NDUFV3/GAPDH/ATP5F1C/NDUFA4/NDUFAB1/HSD17B10/NDUFA2/NDUFS6/MT-CO1/BID/NDUFS7/MT-ATP6/PSEN2/PPP3CB/FAS/COX7C/NDUFC2/COX7A1/UQCR11/ATP5F1E/APOE/CAPN2/NDUFA7/CALML5/SDHD/PLCB2/PLCB3/NDUFA3/COX8A/MAPT/SDHC
kidney	KEGG_CALCIUM_SIGNALING_PATHWAY	-1.58614	0.00824506	0.270942	ATP2B4/MYLK/PPP3CB/GNA11/PHKG2/CALML5/PHKA2/PLCB2/PLCB3/ADCY3/BST1/EGFR/SLC25A5/SLC25A4/PHKB/SLC25A6
kidney	KEGG_CITRATE_CYCLE_TCA_CYCLE	-1.55845	0.00967531	0.293484	OGDH/ACO2/DLST/SDHD/FH/SDHC
kidney	KEGG_GAP_JUNCTION	-1.58995	0.00785553	0.270942	MAP2K5/TUBB6/GNA11/GNAI3/LPAR1/TUBB1/PLCB2/PLCB3/ADCY3/EGFR/MAPK7/PRKG1/TUBA8
kidney	KEGG_HUNTINGTONS_DISEASE	-1.53714	0.003989	0.233047	ATP5F1C/NDUFA4/TAF4/NDUFAB1/NDUFA2/NDUFS6/HTT/MT-CO1/NDUFS7/SOD2/SIN3A/MT-ATP6/COX7C/NDUFC2/COX7A1/UQCR11/ATP5F1E/NDUFA7/SDHD/PLCB2/PLCB3/TFAM/TGM2/NDUFA3/SLC25A5/COX8A/SDHC/SLC25A4/SLC25A6
kidney	KEGG_PPAR_SIGNALING_PATHWAY	1.55275	0.0063866	0.258172	FABP4/APOA2/PLIN1/CD36/RXRB
kidney	REACTOME_ANTIMICROBIAL_PEPTIDES	-1.8128	0.000124385	0.0490491	CTSG/LCN2/LTF/PRTN3/S100A8/PGLYRP1/DEFA3/S100A9/BPI/ELANE
kidney	REACTOME_CA2_PATHWAY	-1.61293	0.00551205	0.249278	AGO2/GNB4/GNG7/PPP3CB/LEF1/PLCB2/PLCB3/GNB2/PRKG1/TNRC6A/GNG5
kidney	REACTOME_CYTOSOLIC_IRON_SULFUR_CLUSTER_ASSEMBLY	-1.60576	0.00350032	0.217941	NUBP2/CIAO3/RTEL1
kidney	REACTOME_ELASTIC_FIBRE_FORMATION	-1.69052	0.00129316	0.169978	MFAP2/ELN/FBLN1/MFAP5/FBN1/ELN/EFEMP1/LOXL2/LOX/ITGA5/EFEMP2/LTBP3/LTBP2/LTBP1/FBLN2
kidney	REACTOME_EPIGENETIC_REGULATION_OF_GENE_EXPRESSION	1.68712	0.000642021	0.151902	ARID4B/MTA3/POLR1B/BAZ1B/CDK7/GTF2H2/SAP130/SAP30/SUZ12/GTF2H1/MNAT1/POLR1F/POLR1E/EED/POLR1H/MYO1C/H2BU1/GATAD2B/RRP8/GTF2H3/H2AC20
kidney	REACTOME_ERYTHROPOIETIN_ACTIVATES_RAS	-1.68853	0.000167823	0.0496337	HRAS/RAPGEF1
kidney	REACTOME_EUKARYOTIC_TRANSLATION_ELONGATION	1.47829	0.00814618	0.270942	RPL39/RPL4/RPS27A/EEF1D/EEF1B2/RPL27/RPL23/EEF1A1/RPL13/RPL3L/RPL6/RPLP2/RPL18/EEF1D/RPS19/RPL24/EEF2/RPL36/RPL34/RPS21/RPS18/RPS13/RPL35/RPL27A/RPS27/RPL21/RPL17/RPL19/RPL12/RPS24/RPL11/RPS4Y1/EEF1G/RPL8/RPL23A/RPS16/RPS14/RPL28/RPS12/RPL10A/RPS29/RPS8/RPL29/RPS28/RPS2/RPL5
kidney	REACTOME_INTERACTIONS_OF_VPR_WITH_HOST_CELLULAR_PROTEINS	-1.67549	0.00294464	0.208403	NUP54/HMGA1/SLC25A5/NUP35/SLC25A4/SLC25A6
kidney	REACTOME_MEMBRANE_TRAFFICKING	1.32817	0.0029948	0.208403	COG1/STON1/PACSIN1/KIF11/TMED3/KIF3B/VPS54/VPS52/PIK3C2A/GRK3/IGF2R/COG8/PIP5K1C/CLINT1/TRAPPC6A/KIFAP3/PUM1/DCTN5/SEC24A/COG4/RPS27A/KIF22/YWHAG/AGFG1/AP1G2/PRKAG1/EPS15/RAB33B/BLOC1S3/TF/AP1S2/DAB2/VPS51/COG2/TMEM115/TFRC/CLINT1/STX4/TRAPPC11/GAPVD1/HIP1R/RALGAPA2/LMAN2L/ARRB1/GRK2/LRP2/TXNDC5/MADD/GOSR2/VPS4B/SYS1/TUBB2A/USO1/TBC1D2/APP/GAK/VPS4A/LMAN1/HPS4/AP4E1/ALS2/CHMP2A/MYO1C/TSG101/CYTH3…
kidney	REACTOME_MET_ACTIVATES_RAP1_AND_RAC1	-1.54955	0.00720542	0.266375	RAP1A/RAPGEF1
kidney	REACTOME_MITOCHONDRIAL_CALCIUM_ION_TRANSPORT	-1.66134	0.0017782	0.177997	MICU2/SMDT1/MCU/PARL/MICU1
kidney	REACTOME_MOLECULES_ASSOCIATED_WITH_ELASTIC_FIBRES	-1.6379	0.00673686	0.258172	MFAP2/ELN/FBLN1/MFAP5/FBN1/ELN/EFEMP1/EFEMP2/LTBP3/LTBP2/LTBP1/FBLN2
kidney	REACTOME_NEGATIVE_EPIGENETIC_REGULATION_OF_RRNA_EXPRESSION	1.61443	0.00433393	0.233047	ARID4B/POLR1B/CDK7/GTF2H2/SAP130/SAP30/GTF2H1/MNAT1/POLR1F/POLR1E/POLR1H/H2BU1/RRP8/GTF2H3/H2AC20
kidney	REACTOME_NEUTROPHIL_DEGRANULATION	-1.73626	8.32549e-08	9.84905e-05	AGL/ILF2/PSMB1/STK10/VAT1/PADI2/CPPED1/DPP7/CD300A/METTL7A/ALDOC/GAA/CYB5R3/LYZ/ITGB2/VAMP8/FTH1/TMC6/NCKAP1L/DEGS1/HRNR/PLAUR/CEP290/ADGRE5/CYBB/FTL/PPBP/PRDX6/SLC2A3/S100A11/CTSB/DOCK2/GRN/FUCA1/HMGB1/CMTM6/CAMP/PIGR/PGM2/RAB5B/S100P/NDUFC2/PECAM1/RAB27A/FABP5/HBB/RAB31/CAT/ENPP4/CD93/DSG1/LAMP2/SLC15A4/BRI3/PTPRC/MANBA/CALML5/CTSG/PSMB7/KCNAB2/FGR/UNC13D/GSTP1/FCN1/LTA4H/BST2/CAB39/VCL/BST1/DY…
kidney	REACTOME_NONSENSE_MEDIATED_DECAY_NMD	1.48675	0.00550723	0.249278	RPL39/RPL4/RPS27A/CASC3/UPF1/RPL27/RPL23/RPL13/UPF2/RPL3L/RPL6/NCBP2/RPLP2/RPL18/RPS19/RPL24/DCP1A/SMG9/RPL36/RPL34/RPS21/RPS18/RPS13/RPL35/RPL27A/RPS27/SMG1/RPL21/RPL17/RPL19/RPL12/RPS24/NCBP1/RPL11/RPS4Y1/RPL8/RPL23A/RPS16/RPS14/RPL28/RPS12/RPL10A/PPP2R1A/ETF1/RPS29/PPP2R2A/RPS8/RPL29/RPS28/RPS2/RPL5
kidney	REACTOME_POSITIVE_EPIGENETIC_REGULATION_OF_RRNA_EXPRESSION	1.56144	0.00568936	0.249278	MTA3/POLR1B/BAZ1B/POLR1F/POLR1E/POLR1H/MYO1C/H2BU1/GATAD2B/H2AC20/DDX21/MTA1
kidney	REACTOME_PROCESSING_OF_SMDT1	-1.61506	0.0029738	0.208403	MICU2/SMDT1/MCU/PARL/MICU1
kidney	REACTOME_REGULATION_OF_LIPID_METABOLISM_BY_PPARALPHA	1.62732	0.00195601	0.177997	ABCA1/APOA2/MED29/CD36/RXRB/MED12/HDAC3/FADS1
kidney	REACTOME_RNA_POLYMERASE_I_PROMOTER_ESCAPE	1.61239	0.00345498	0.217941	POLR1B/CDK7/GTF2H2/GTF2H1/MNAT1/POLR1F/POLR1E/POLR1H/H2BU1/GTF2H3/H2AC20
kidney	REACTOME_RNA_POLYMERASE_I_TRANSCRIPTION	1.70631	0.00121944	0.169978	MTA3/POLR1B/CDK7/GTF2H2/GTF2H1/MNAT1/POLR1F/POLR1E/POLR1H/H2BU1/GATAD2B/GTF2H3/H2AC20
kidney	REACTOME_RNA_POLYMERASE_I_TRANSCRIPTION_INITIATION	1.65131	0.0019081	0.177997	MTA3/POLR1B/CDK7/GTF2H2/GTF2H1/MNAT1/POLR1F/POLR1E/POLR1H/GATAD2B/GTF2H3
kidney	REACTOME_RNA_POLYMERASE_I_TRANSCRIPTION_TERMINATION	1.58303	0.00676529	0.258172	POLR1B/CDK7/GTF2H2/GTF2H1/MNAT1/POLR1F/POLR1E/POLR1H/GTF2H3
kidney	REACTOME_RRNA_MODIFICATION_IN_THE_NUCLEUS_AND_CYTOSOL	1.70946	0.000823356	0.162338	HEATR1/UTP3/WDR46/BMS1/WDR36/NOP14/IMP3/MPHOSPH10/RCL1/NAT10/DDX47/IMP4
kidney	REACTOME_RRNA_PROCESSING	1.74245	6.97783e-06	0.00412739	HEATR1/UTP3/RIOK2/RPL39/WDR46/BMS1/WDR36/RPL4/NOP14/RPS27A/NOB1/RIOK1/WDR12/IMP3/EXOSC9/MPHOSPH10/RCL1/NCL/NOL12/RPP30/NAT10/RPL27/RPL23/DDX47/IMP4/CSNK1E/RPL13/RPL3L/RPL6/PES1/NOL11/EXOSC6/PDCD11/RPLP2/RPL18/DDX21/RPS19/RRP1/RPL24/DDX49/EXOSC10/NOP2/RPL36/RPL34/FCF1/UTP4/RPS21/RPS18/RPS13/RPL35/EXOSC5/RPL27A/LTV1/KRR1/RPP40/RPS27
kidney	REACTOME_TNFR1_INDUCED_NFKAPPAB_SIGNALING_PATHWAY	1.56686	0.00782346	0.270942	TNFAIP3/CYLD/TRAF1/RPS27A
kidney	REACTOME_TRANS_GOLGI_NETWORK_VESICLE_BUDDING	1.49644	0.00935896	0.291359	PIK3C2A/IGF2R/CLINT1/PUM1/AP1G2/BLOC1S3/AP1S2/TFRC/CLINT1/STX4/HIP1R/ARRB1/TXNDC5/APP/GAK/AP4E1/CHMP2A/AP1M1/TPD52L1/HSPA8/AP1G1
kidney	REACTOME_TRANSCRIPTIONAL_REGULATION_OF_WHITE_ADIPOCYTE_DIFFERENTIATION	1.60414	0.00475453	0.244548	FABP4/PLIN1/MED29/CD36/MED12/HDAC3/ADIRF
kidney	REACTOME_TRANSMISSION_ACROSS_CHEMICAL_SYNAPSES	-1.50111	0.00871065	0.278506	EPB41L1/PRKACA/CAMK2G/NSF/VAMP2/LIN7C/SRC/GNB4/GNG7/UNC13B/TUBB6/RPS6KA1/GRIP2/NPTN/MYO6/GNAI3/TUBB1/PLCB2/PLCB3/MAOA/ADCY3/ACTN2/GNB2/MAPT/TUBA8/GNG5
kidney	REACTOME_TRIGLYCERIDE_CATABOLISM	1.59103	0.00604883	0.255563	FABP4/PLIN1/ABHD5
kidney	REACTOME_TRIGLYCERIDE_METABOLISM	1.62762	0.00424443	0.233047	FABP4/PLIN1/ABHD5
kidney	REACTOME_TRNA_MODIFICATION_IN_THE_NUCLEUS_AND_CYTOSOL	-1.67745	0.00122898	0.169978	TPRKB/OSGEP/CTU2/TRIT1/TYW5/TYW1/TRMT61A/LAGE3/NSUN6
liver	HALLMARK_BILE_ACID_METABOLISM	1.69484	0.000516339	0.0305931	AGXT/ACSL1/IDH2/HSD17B4/SLC27A5/RBP1/EPHX2/PECR/IDH1/HAO1/PEX12/ACSL5/ABCD3/CYP27A1/GSTK1/HACL1/PIPOX/SCP2/SLC27A2/AMACR/ALDH1A1/MLYCD/HSD17B11/FDXR/OPTN
liver	HALLMARK_ESTROGEN_RESPONSE_LATE	1.57637	0.00361688	0.0974093	HMGCS2/TST/ASS1/DCXR/IDH2/SORD/UGDH/ALDH3A2/CPE/ETFB/SLC27A2/KRT19/RNASEH2A
liver	HALLMARK_FATTY_ACID_METABOLISM	1.79122	3.20187e-08	1.26474e-05	HMGCS2/FABP1/ADH1C/EHHADH/ACSL1/ACAA1/ECHS1/HSD17B4/ACADS/ACAA2/REEP6/HMGCL/ACADVL/CRAT/ETFDH/ACOX1/CPT1A/UGDH/ALDH3A2/ECI2/IDH1/PCBD1/HADHB/HSDL2/GRHPR/CPT2/ACSL5/DECR1/CRYZ/ACOT2/SDHA/NTHL1/SDHC/HIBCH/SDHD/AUH/GCDH/ECI1/BCKDHB/EPHX1/ACOX1/ALDH1A1/SUCLG2/MLYCD/HSD17B11/VNN1/HSD17B10
liver	HALLMARK_GLYCOLYSIS	1.49988	0.00710268	0.14856	ALDOB/PC/CYB5A/FBP2/GOT1/SLC37A4/IDH1/AK4/SDHC/ENO1/AKR1A1/AK3/NT5E/GALK1/UGP2/ANG/GNE/GLRX/SLC25A10/COL5A1/B3GAT3/P4HA1/GOT2/SDC1/ANGPTL4/COPB2/SLC25A13/GALE/ZNF292/PMM2/PLOD2/PAM/CTH/MERTK
liver	HALLMARK_OXIDATIVE_PHOSPHORYLATION	1.70813	3.2289e-07	7.77009e-05	CYB5A/ACADSB/ACAA1/ECHS1/IDH2/ALDH6A1/ACAA2/ACAT1/GLUD1/ACADVL/ETFDH/CPT1A/SLC25A20/IDH1/HADHA/HADHB/PRDX3/DECR1/POR/ETFA/SDHA/SDHC/ETFB/FDX1/MAOB/AIFM1/BCKDHA/SDHD/MPC1/SDHB/ECI1/HSD17B10/NNT/SUCLG1/GOT2
liver	HALLMARK_PEROXISOME	1.62031	0.00230043	0.0717371	EHHADH/ACSL1/ACAA1/SOD2/IDH2/HSD17B4/HMGCL/CRAT/ACOX1/ECI2/EPHX2/IDH1/ACSL5/ABCD3/GSTK1/SCP2/SLC27A2/ACOX1/ALDH1A1/MLYCD/HSD17B11
liver	HALLMARK_XENOBIOTIC_METABOLISM	1.79818	4.87979e-09	2.89128e-06	FABP1/PC/HSD11B1/CES1/ARG1/ADH1C/CYB5A/AOX1/CYP2E1/DCXR/ENTPD5/FBP1/ALDH2/ASL/ETFDH/ACOX1/UGDH/MT2A/PTGR1/IDH1/FAH/MTHFD1/SHMT2/SERPINE1/NINJ1/PDLIM5/KYNU/CYP27A1/POR/GSTM4/TKFC/HACL1/REG1A/DHRS7/MAN1A1/CRP/ENPEP/SAR1B/MCCC2
liver	KEGG_ALANINE_ASPARTATE_AND_GLUTAMATE_METABOLISM	1.68081	0.000217259	0.0160907	CPS1/AGXT/ASS1/ABAT/ALDH4A1/GOT1/GLUD1/ASL
liver	KEGG_ARGININE_AND_PROLINE_METABOLISM	1.6618	0.00130874	0.0534777	CPS1/ASS1/ARG1/ALDH4A1/GOT1/ALDH2/GLUD1/ASL/ALDH3A2/ACY1/GAMT/LAP3/MAOB/ALDH1B1
liver	KEGG_BUTANOATE_METABOLISM	1.67293	0.000400577	0.0249833	HMGCS2/EHHADH/ABAT/ECHS1/BDH1/ACADS/HMGCL/ACAT1/ALDH2/ALDH3A2/HADHA
liver	KEGG_CITRATE_CYCLE_TCA_CYCLE	1.62377	0.00425326	0.102059	PC/PCK2/IDH2/IDH1/SDHA/SDHC/ACO1/SDHD/SDHB/SUCLG2/SUCLG1
liver	KEGG_DRUG_METABOLISM_CYTOCHROME_P450	1.62942	0.003501	0.096481	ADH4/ADH1C/ADH1A/AOX1/CYP2E1/ADH1B/MGST1/GSTK1/GSTM4/CYP2A6/MAOB/UGT2B4
liver	KEGG_FATTY_ACID_METABOLISM	1.73079	2.46275e-05	0.00224489	ADH4/ADH1C/EHHADH/ADH1A/ACSL1/ACADSB/ACAA1/ECHS1/ADH1B/ACADS/ACAA2/ACAT1/ALDH2/ACADVL/ACOX1/CPT1A/ALDH3A2/ECI2/HADHA/HADHB/CPT2/ACSL5
liver	KEGG_FRUCTOSE_AND_MANNOSE_METABOLISM	1.67111	0.000921024	0.0434455	ALDOB/FBP2/FBP1/SORD
liver	KEGG_GLYCINE_SERINE_AND_THREONINE_METABOLISM	1.56555	0.00515245	0.115201	AGXT/BHMT/GLDC/SHMT1/SARDH/SHMT2/GAMT/PIPOX/MAOB
liver	KEGG_GLYCOLYSIS_GLUCONEOGENESIS	1.77264	1.4209e-05	0.00153069	ADH4/ALDOB/ADH1C/ADH1A/PCK2/ADH1B/FBP2/FBP1/ALDH2/ALDH3A2/ENO1/AKR1A1/PKLR
liver	KEGG_METABOLISM_OF_XENOBIOTICS_BY_CYTOCHROME_P450	1.6329	0.00338527	0.0955129	ADH4/ADH1C/ADH1A/CYP2E1/ADH1B/MGST1/AKR1C1/GSTK1/GSTM4/UGT2B4/EPHX1/MGST2/ALDH3B1/AKR1C3/GSTO1/GSTA1
liver	KEGG_MISMATCH_REPAIR	-1.53081	0.00994384	0.187039	RPA1/MSH6/MLH1/POLD1/LIG1/MSH2/MSH3/POLD2/POLD3
liver	KEGG_NITROGEN_METABOLISM	1.56726	0.00851982	0.165508	CPS1/GLUD1
liver	KEGG_PENTOSE_PHOSPHATE_PATHWAY	1.62914	0.00101129	0.0434455	ALDOB/H6PD/FBP2/FBP1/RBKS/RPIA
liver	KEGG_PEROXISOME	1.78172	4.43434e-06	0.000583855	AGXT/EHHADH/ACSL1/ACAA1/SOD2/IDH2/HSD17B4/DECR2/HMGCL/DHRS4/CRAT/ACOX1/ECI2/EPHX2/PECR/IDH1/HAO1/PEX12/ACSL5/ABCD3/GSTK1/HACL1/PEX3/PIPOX/SCP2/SLC27A2
liver	KEGG_PPAR_SIGNALING_PATHWAY	1.66388	0.00102656	0.0434455	HMGCS2/FABP1/EHHADH/PCK2/ACSL1/ACAA1/SLC27A5/ACOX1/CPT1A/CPT2/ACSL5/CYP27A1/GK/SCP2/SLC27A2
liver	KEGG_PROPANOATE_METABOLISM	1.61871	0.00432465	0.102059	EHHADH/ABAT/ECHS1/ALDH6A1/ACAT1/PCCB/ALDH2/PCCA/ACSS3/ALDH3A2/HADHA/MMUT/HIBCH/ALDH1B1/SUCLG2/MLYCD/SUCLG1/ACAT2
liver	KEGG_PYRUVATE_METABOLISM	1.63513	0.00334924	0.0955129	PC/PCK2/ACAT1/ALDH2/ALDH3A2/GRHPR/LDHD/PKLR/ALDH1B1
liver	KEGG_RETINOL_METABOLISM	1.57618	0.00164305	0.0604642	ADH4/ADH1C/ADH1A/ADH1B/DHRS4/CYP2A6
liver	KEGG_SPLICEOSOME	-1.66569	0.000345915	0.0227728	SNRPC/SNRNP40/CCDC12/SNRNP27/CTNNBL1/SNRPD1/SRSF4/DHX15/RBM8A/TCERG1/PUF60/PPIL1/DDX46/SNU13/PRPF18/SF3B2/HSPA1A/SNRPB2/SRSF2/SRSF3/SNRPD2/BCAS2/SART1/SNRPA/LSM2/PPIH/TRA2B/HNRNPC/SNRPB/BUD31/PRPF3/SMNDC1/SNRPD3/SRSF9/XAB2/PRPF8/DDX42/ACIN1/SNRNP70/NCBP2/U2AF2/LSM8/SNRPA1/LSM6/RBMX/THOC2/SRSF5/LSM7/HNRNPA1/LSM3/PQBP1/THOC1/WBP11/SNW1/DHX8
liver	KEGG_TERPENOID_BACKBONE_BIOSYNTHESIS	1.56605	0.00410409	0.102059	HMGCS2/ACAT1
liver	KEGG_TRYPTOPHAN_METABOLISM	1.58674	0.00639874	0.137864	EHHADH/AOX1/ECHS1/ACAT1/ALDH2/HAAO/ALDH3A2/HADHA/KYNU/MAOB/ALDH1B1/GCDH
liver	KEGG_TYROSINE_METABOLISM	1.64146	0.00138099	0.0536343	ADH4/ADH1C/ADH1A/AOX1/HPD/ADH1B/GOT1/HGD/FAH/TRMT11/MAOB
liver	KEGG_VALINE_LEUCINE_AND_ISOLEUCINE_DEGRADATION	1.7453	0.000105912	0.00896468	HMGCS2/EHHADH/ACADSB/AOX1/ABAT/ACAA1/ECHS1/ALDH6A1/ACADS/ACAA2/HMGCL/ACAT1/PCCB/ALDH2/PCCA/ALDH3A2/HADHA/HADHB/MMUT/IVD/MCCC1/HIBCH/MCCC2/BCKDHA/ALDH1B1/AUH/BCKDHB
liver	REACTOME_BIOLOGICAL_OXIDATIONS	1.74477	2.53623e-06	0.00037568	ADH4/CES1/ADH1C/ADH1A/CYP2E1/MAT1A/CES2/ADH1B/MGST1/AADAC/ACSM2B/ALDH2/AKR7A3/UGDH/ACY1/MTARC2/NNMT/CYP27A1/GSTK1/POR/GSTM4/GGT5/CYP2A6/AKR1A1/FDX1/CYP4F3/MAOB/UGP2/ALDH1B1/UGT2B4/N6AMT1/EPHX1/SULT1A1/ALDH1A1/MGST2
liver	REACTOME_BRANCHED_CHAIN_AMINO_ACID_CATABOLISM	1.57211	0.00434814	0.102059	ACADSB/ECHS1/ALDH6A1/ACAT1/IVD/MCCC1/HIBCH/MCCC2/BCKDHA/AUH/BCKDHB/HSD17B10
liver	REACTOME_DISEASES_OF_METABOLISM	1.56526	0.00213901	0.0704092	ALDOB/PC/MAT1A/DCXR/PCCB/PCCA/SLC37A4/IDH1/MMUT/ACY1/CYP27A1/RPIA/ADAMTS4/MCCC1/FDX1/POMT2/ALG13/GALT/GALK1/MCCC2/POMGNT1/MMAA/GAA/GNE/PGM1/ALG3/PRELP/THBS2/FDXR/B3GAT3/SDC1/THBS1/GYG2/GALE/GGT1/ALG8/BGN/PMM2
liver	REACTOME_DNA_REPAIR	-1.39147	0.00761545	0.155531	RPA1/CCNH/SMARCA5/BRCC3/HMGN1/MSH6/RAD23A/FTO/NHEJ1/CETN2/POLR2K/RAD50/XRCC6/RAD17/ERCC2/MDC1/POLR2D/MLH1/COPS7B/POLR2L/XAB2/NFRKB/CHD1L/XRCC5/POLR2B/PPP4R2/PARP1/RAD9A/TERF2/SUMO3/XPC/RPS27A/POLR2E/TERF2IP/HUS1/TDP2/ERCC5/NSD2/PARG/POLD1/H2BC12/H2AC20/ACTR8/UBE2B/UBE2I/TP53BP1/LIG1/ATM/BAZ1B/RAD23A/KDM4B/EYA3/MSH2/POLK/PNKP/MNAT1/H2AZ1/TCEA1/MSH3/APBB1/GTF2H3/POLD2/POLB/ASCC3/XRCC1/UIMC1/SMUG1/P…
liver	REACTOME_DNA_STRAND_ELONGATION	-1.71602	0.00173484	0.0604642	POLD1/LIG1/POLD2/POLD3/GINS3/PRIM2/GINS1
liver	REACTOME_ETHANOL_OXIDATION	1.53448	0.0080235	0.158464	ADH4/ADH1C/ADH1A/ADH1B/ALDH2
liver	REACTOME_FATTY_ACID_METABOLISM	1.69939	1.98284e-05	0.00195805	EHHADH/ACSL1/ACAA1/ECHS1/HSD17B4/ACADS/ACAA2/DECR2/PCCB/PCCA/ACADVL/CRAT/ACOX1/CPT1A/ALDH3A2/ECI2/EPHX2/PTGR1/PECR/SLC25A20/HADHA/HADHB/MMUT/CPT2/ACSL5/DECR1/GGT5/ACOT2/HACL1/SCP2/ACOT1/SLC27A2/CYP4F3/ACAD11/MMAA/ECI1/AMACR/ACOX1/MLYCD/PRKAB2/AKR1C3/PTGR2/PON2/GGT1/MCEE/ACADM/ACOX3/CBR4
liver	REACTOME_GLUCONEOGENESIS	1.64628	0.00220256	0.0705413	ALDOB/PC/PCK2/FBP2/FBP1/GOT1/SLC37A4/ENO1
liver	REACTOME_GLUCOSE_METABOLISM	1.64954	0.00242225	0.0735991	ALDOB/PC/PCK2/FBP2/FBP1/GOT1/SLC37A4/ENO1/PKLR
liver	REACTOME_INSERTION_OF_TAIL_ANCHORED_PROTEINS_INTO_THE_ENDOPLASMIC_RETICULUM_MEMBRANE	1.57398	0.00377848	0.0995	CYB5A/ALDH3A2
liver	REACTOME_LAGGING_STRAND_SYNTHESIS	-1.63559	0.0046634	0.106272	POLD1/LIG1/POLD2/POLD3/PRIM2
liver	REACTOME_M_PHASE	-1.42951	0.00209512	0.0704092	LMNA/SMC3/ANAPC10/ANAPC4/CSNK2A2/SIRT2/MAD2L1/RPS27A/NUP93/PRKAR2B/PDS5B/NUP35/PPP1CC/H2BC12/H2AC20/NUMA1/UBE2I/VPS4A/ENSA/KNTC1/CDK5RAP2/KIF2A/TMPO/CEP135/ODF2/NUP42/HAUS8/SDCCAG8/TUBGCP3/H2AZ1/NCAPG2/ARPP19/NDE1/KIF2A/MZT2B/NUMA1/KIF20A/NUP98/HAUS3/TUBGCP2/SPAST/VRK1/MAU2/NUP153/POM121/BUB1/CEP131/MIS12
liver	REACTOME_METABOLISM_OF_AMINO_ACIDS_AND_DERIVATIVES	1.8305	1.48328e-15	1.75768e-12	CPS1/AGXT/TST/ASS1/ARG1/ACADSB/HPD/MAT1A/ALDH4A1/ECHS1/RIDA/BHMT2/ALDH6A1/GOT1/BHMT/ACAT1/GLDC/HAAO/GLUD1/MPST/ASL/SDSL/SUOX/HGD/SHMT1/PCBD1/SARDH/FAH/HAO1/GRHPR/HNMT/NNMT/KYNU/GAMT/IVD/SQOR/FTCD/PIPOX/MCCC1/SEPHS2/SCLY/HIBCH/MCCC2/BCKDHA/AUH/GCDH/PSME2/GPT/SLC25A15/BCKDHB/PSMA1/SLC25A10/DARS1
liver	REACTOME_METABOLISM_OF_CARBOHYDRATES	1.52885	0.00140309	0.0536343	ALDOB/PC/PCK2/DCXR/FBP2/FBP1/GOT1/SORD/SLC37A4/RBKS/TKFC/RPIA/ENO1/AKR1A1/PKLR/GALT/GALK1/UGP2/ST3GAL4/CRYL1/GAA/PGM1/XYLB/SLC25A10/PRELP/ALDH1A1/B3GAT3/GOT2/SDC1/GYG2/SLC25A13/GALE/NUP54
liver	REACTOME_METABOLISM_OF_LIPIDS	1.57159	3.93422e-07	7.77009e-05	HMGCS2/FABP1/HSD11B1/EHHADH/ACSL1/CYP2E1/ACAA1/HSD17B13/ECHS1/HSD17B4/BDH1/ACADS/ACAA2/DECR2/HMGCL/ACAT1/PCCB/PCCA/NCOR1/SLC27A5/ACADVL/CRAT/AKR1C1/ACOX1/ACSS3/CPT1A/ALDH3A2/ECI2/EPHX2/PTGR1/PECR/SLC25A20/HADHA/HADHB/MMUT/CPT2/ACSL5/CYP27A1/DECR1/GSTM4/FHL2/LPCAT3/GGT5/ACOT2/HACL1/GK/SCP2/PTEN/GPS2/ACOT1/SLC27A2/FDX1/CYP4F3/PI4K2A/SGPL1/ARSD/ACAD11/SAR1B/STARD10/MMAA/CCNC/ECI1/AMACR/MED13L/ARSA/A…
liver	REACTOME_METABOLISM_OF_PORPHYRINS	1.58444	0.00439241	0.102059	FABP1/FECH
liver	REACTOME_METABOLISM_OF_VITAMINS_AND_COFACTORS	1.62295	0.000578767	0.032659	PC/CYB5A/AOX1/NADK2/ALDH1L1/PCCB/PCCA/PNPO/AKR1C1/RBP1/SHMT1/IDH1/MTHFS/MMUT/MTHFD1/SHMT2/NNMT/COQ3/GCHFR/NAMPT/PNLIP/MCCC1/NT5E/MCCC2/ACP5/MMAA
liver	REACTOME_METABOLISM_OF_WATER_SOLUBLE_VITAMINS_AND_COFACTORS	1.65428	0.000748987	0.0385891	PC/CYB5A/AOX1/NADK2/ALDH1L1/PCCB/PCCA/PNPO/SHMT1/MTHFS/MMUT/MTHFD1/SHMT2/NNMT/NAMPT/MCCC1/NT5E/MCCC2/ACP5/MMAA
liver	REACTOME_MITOCHONDRIAL_FATTY_ACID_BETA_OXIDATION	1.62229	0.000955005	0.0434455	ECHS1/ACADS/ACAA2/PCCB/PCCA/ACADVL/HADHA/HADHB/MMUT/DECR1/ACOT2/ACOT1/ACAD11/MMAA/ECI1
liver	REACTOME_MRNA_SPLICING	-1.80041	1.01433e-05	0.00120198	SNRNP27/POLR2A/CTNNBL1/SNRPD1/POLR2C/SRSF4/DHX15/POLR2F/RBM8A/PUF60/PPIL1/PPIL3/DDX46/SNU13/HNRNPD/SF3B2/SNRPB2/SRSF2/HNRNPA2B1/HNRNPH2/SRSF3/SNRPD2/BCAS2/NUDT21/CWC22/SART1/SF1/HNRNPL/SNRPA/LSM2/PPIH/TRA2B/POLR2K/HNRNPC/ELAVL1/SNRPB/CLP1/BUD31/PRPF3/PRCC/POLR2D/SMNDC1/SNRPD3/POLR2L/SRSF9/UPF3B/XAB2/SUGP1/PRPF8/DDX42/POLR2B/CPSF4/SNRNP70/NCBP2/CSTF2T/CSTF2/SRRT/SRSF11/HNRNPR/U2AF2/HNRNPR/POLR2E/L…
liver	REACTOME_ONCOGENE_INDUCED_SENESCENCE	-1.60426	0.00966594	0.184744	RPS27A/CDKN2C/TNRC6B
liver	REACTOME_OXIDATIVE_STRESS_INDUCED_SENESCENCE	-1.78144	0.000312118	0.0217565	RING1/EED/RPS27A/CDKN2C/EZH2/H2BC12/H2AC20/H2AZ1/MAP2K6/MAP2K7/SUZ12/TNRC6B/CBX8
liver	REACTOME_PEROXISOMAL_LIPID_METABOLISM	1.58647	0.00432376	0.102059	EHHADH/ACAA1/HSD17B4/DECR2/CRAT/ACOX1/ALDH3A2/ECI2/PECR/HACL1/SCP2/SLC27A2/AMACR/ACOX1/MLYCD
liver	REACTOME_PEROXISOMAL_PROTEIN_IMPORT	1.74457	0.000113849	0.00899405	AGXT/EHHADH/ACAA1/HSD17B4/DECR2/HMGCL/DHRS4/CRAT/ACOX1/ECI2/EPHX2/PECR/IDH1/HAO1/PEX12/GSTK1/ACOT2/HACL1/PIPOX/SCP2/SLC27A2
liver	REACTOME_PHASE_I_FUNCTIONALIZATION_OF_COMPOUNDS	1.71165	0.000667338	0.0359452	ADH4/CES1/ADH1C/ADH1A/CYP2E1/CES2/ADH1B/AADAC/ALDH2/MTARC2/CYP27A1/POR/CYP2A6/FDX1/CYP4F3/MAOB/ALDH1B1/EPHX1/ALDH1A1
liver	REACTOME_PROCESSING_OF_CAPPED_INTRON_CONTAINING_PRE_MRNA	-1.87236	6.26906e-07	0.000106126	AAAS/SNRPB2/SRSF2/HNRNPA2B1/HNRNPH2/SRSF3/SNRPD2/BCAS2/NUDT21/NUP50/CWC22/SART1/SF1/HNRNPL/TPR/SNRPA/LSM2/PPIH/TRA2B/POLR2K/HNRNPC/RANBP2/ELAVL1/NUP88/SNRPB/CLP1/BUD31/PRPF3/PRCC/POLR2D/POLDIP3/SMNDC1/SNRPD3/POLR2L/SRSF9/UPF3B/XAB2/NUP85/SUGP1/POM121C/PRPF8/DDX42/POLR2B/CPSF4/SNRNP70/NCBP2/CSTF2T/CSTF2/SRRT/SRSF11/HNRNPR/U2AF2/HNRNPR/POLR2E/NUP93/NUP35/LSM8/CPSF1/SNRPA1/LSM6/RBMX/THOC2/SRSF5/LSM7…
liver	REACTOME_PROTEIN_LOCALIZATION	1.75224	3.40458e-07	7.77009e-05	AGXT/CYB5A/EHHADH/ACAA1/HSD17B4/DECR2/HMGCL/DHRS4/CRAT/ACOX1/ALDH3A2/ECI2/EPHX2/PECR/IDH1/HAO1/PEX12/ABCD3/GSTK1/ACOT2/HACL1/PEX3/LDHD/PIPOX/SCP2/SLC27A2/GFER
liver	REACTOME_RA_BIOSYNTHESIS_PATHWAY	1.58172	0.00171375	0.0604642	ADH4/ADH1C/ADH1A/DHRS4
liver	REACTOME_RNA_POLYMERASE_II_TRANSCRIPTION_TERMINATION	-1.58536	0.00525942	0.115415	SRSF2/SRSF3/NUDT21/SNRPB/CLP1/POLDIP3/SNRPD3/SRSF9/UPF3B/CPSF4/NCBP2/CSTF2T/CSTF2/SRSF11/U2AF2/CPSF1/THOC2/SRSF5/CHTOP/THOC1/WDR33/SARNP
liver	REACTOME_SULFUR_AMINO_ACID_METABOLISM	1.63176	0.00327304	0.0955129	TST/MAT1A/BHMT2/GOT1/BHMT/MPST/SUOX/SQOR
liver	REACTOME_SUMOYLATION	-1.61163	0.000980769	0.0434455	SIN3A/AAAS/RPA1/RXRA/NUP50/TPR/UBA2/CETN2/HNRNPC/RANBP2/NUP88/MDC1/HDAC2/NUP85/POM121C/RING1/NSMCE3/SMC5/CHD3/RAD21/MRTFA/PML/SMC3/PARP1/SUMO3/HDAC4/XPC/NUP93/NSMCE4A/NUP35/DNMT3A/UBE2I/TP53BP1/NUP42/SP100/NUP98/MTA1/NUP153/SUZ12/POM121/TFAP2A/SP3/CBX8
liver	REACTOME_TELOMERE_C_STRAND_LAGGING_STRAND_SYNTHESIS	-1.61632	0.00774372	0.155531	TERF2/TERF2IP/POLD1/LIG1/POLD2/POLD3/PRIM2
liver	REACTOME_TRANSPORT_OF_MATURE_TRANSCRIPT_TO_CYTOPLASM	-1.51425	0.00714593	0.14856	AAAS/SRSF2/SRSF3/NUP50/TPR/RANBP2/NUP88/POLDIP3/SRSF9/UPF3B/NUP85/POM121C/CPSF4/NCBP2/SRSF11/U2AF2/NUP93/NUP35/CPSF1/THOC2/SRSF5/CHTOP/NUP42/THOC1/NUP98/WDR33/NUP153/SARNP/POM121
lung	HALLMARK_DNA_REPAIR	1.58043	0.000529778	0.0520731	POLR2E/POLB/USP11/ERCC1/RALA/GMPR2/TARBP2/XPC/RFC4/GTF2H5/GTF2H1/RPA2/TAF9/POLD4/SUPT5H/APRT/POLD3/RPA3/BCAM/POLR2A/GTF2H3/SRSF6/SF3A3/POLD1/POLR2C/POLR2G/VPS28/POLR2K/AK1/SUPT4H1/POLR2I/NT5C3A/SSRP1/ERCC5/NCBP2/GUK1
lung	HALLMARK_MYC_TARGETS_V1	1.55275	0.000432654	0.0520731	KPNA2/EIF3D/TRA2B/RFC4/COX5A/HNRNPA1/EIF4H/VBP1/YWHAE/SRSF1/HNRNPC/HNRNPA2B1/HNRNPC/FBL/SNRPD3/DEK/SRSF3/SMARCC1/SRSF7/TARDBP/HNRNPR/PSMC4/HNRNPU/H2AZ1/PSMD14/SNRPD2/PPM1G/COPS5/HNRNPR/NCBP2/PSMD7/SNRPG/PTGES3/XRCC6/HNRNPD/CBX3/SNRPA/C1QBP/SF3B3/PSMA2/ETF1/HSP90AB1/GLO1/GOT2/SNRPD1/NAP1L1/EIF4H/POLD2/EIF3B/G3BP1/RPL22/PSMD3/PWP1/MAD2L1/HNRNPA1/DUT/HNRNPA3/EIF4A1/ILF2/HDAC2/ORC2/CAD/RPL18/UBE2E1/P…
lung	KEGG_COMPLEMENT_AND_COAGULATION_CASCADES	-1.80544	0.000592234	0.0520731	C1R/C2/F2R/C8B/SERPINF2/KNG1/KNG1/SERPINE1/CFD/PLG/C4A/F12/F2/C8A/F10/SERPINC1/F13A1/F9/F11
lung	KEGG_ECM_RECEPTOR_INTERACTION	-1.75404	0.00143385	0.0709158	COL5A1/VTN/COL4A1/TNC/LAMA2/ITGA7/COL2A1/ITGA9/LAMA3/AGRN/LAMB1/LAMC2/COL1A2/ITGA2B/COL1A1/SPP1/TNXB/HSPG2/THBS1/FN1/TNC/LAMA4/COL5A2/COL6A6/COL11A1
lung	KEGG_HUNTINGTONS_DISEASE	1.5076	0.00196662	0.0753023	POLR2E/COX7C/TGM2/NDUFC1/COX8A/COX5A/MT-CO1/COX7B/COX6B1/SLC25A6/COX7A2/COX4I1/TBPL1/POLR2A/POLR2B/POLR2C/POLR2G/UQCR11/POLR2K/PLCB4/POLR2I/CASP9/COX6A1/EP300/SLC25A4/SIN3A/NDUFA4/AP2A1/POLR2J/GPX1/COX6C/HDAC2/MT-CO2/PPID/SDHB
lung	KEGG_LYSOSOME	1.65985	0.000152208	0.0301118	AP4B1/CTSH/CTSA/TPP1/AP1G1/GLB1/CTSD/PPT1/IDUA/SGSH/GALC/LGMN/GM2A/CTSK/CTSL/AP4M1/GBA/GNS/GGA1/AP1S2/PSAP/CTSS/ATP6V0C/PPT2/ATP6V0A2/NPC2/SORT1/CD63/CTSZ/ASAH1/GAA/ATP6V0A1/ACP5/GGA2/ATP6AP1/MAN2B1/CTSF/DNASE2
lung	KEGG_SPLICEOSOME	1.60134	0.000412764	0.0520731	TRA2B/PPIL1/LSM8/SNRNP70/HNRNPA1/DHX16/PRPF38A/PRPF40A/SNRPB/HNRNPK/SRSF10/CDC5L/SRSF1/HNRNPC/SYF2/SRSF4/LSM3/HNRNPC/SNRPD3/SRSF6/SF3A3/SRSF3/SRSF7/DHX38/DDX46/HNRNPU/CHERP/SNRPD2/DDX42/DDX39B/SF3B4/MAGOH/SF3B1/TRA2A/NCBP2/SF3B5/SNRPG/SRSF5/PHF5A/SNW1/SNRPA/SF3B3/BUD31/SNRPD1/EIF4A3/DDX5/SF3A2/HNRNPA1/RBM17/HNRNPA3/ACIN1/XAB2/SNU13/TCERG1/PRPF8/LSM6
lung	KEGG_STARCH_AND_SUCROSE_METABOLISM	-1.718	0.00888615	0.176312	UXS1/UGT2B4/AMY2A
lung	REACTOME_AFLATOXIN_ACTIVATION_AND_DETOXIFICATION	-1.66259	0.00602776	0.152233	GGT1/MGST2/AKR7A3/GGT5
lung	REACTOME_APOPTOSIS	1.46381	0.00396291	0.111999	DSG2/TRADD/DSG1/PSMD5/PSMB7/PSMB8/YWHAE/GSDMD/H1-5/PSMD9/DYNLL2/STK26/STAT3/PSMF1/PSMC4/DYNLL1/PSMD14/PSMC1/CASP9/VIM/PSMD7/LMNB1/YWHAG/MAGED1/PSMD11/MAPK3/C1QBP/PSMA2/FADD/PSMD6/PSMD3/PSMD12/AKT1/PSMC5/ACIN1/AKT2
lung	REACTOME_ASSEMBLY_OF_COLLAGEN_FIBRILS_AND_OTHER_MULTIMERIC_STRUCTURES	-1.6945	0.00995638	0.187591	COL6A1/COL6A2/COL6A3/BMP1/PCOLCE/LOX/COL6A3/MMP9/PXDN/COL5A1/COL4A1/COL2A1/PLEC/LAMA3/COL15A1/LAMC2/COL1A2/COL1A1/COL18A1/COL14A1/COL5A2/COL12A1/COL4A3/COL6A6/COL11A1
lung	REACTOME_CELLULAR_RESPONSE_TO_HEAT_STRESS	1.50932	0.00394558	0.111999	HSPA4L/ATM/RPA1/NUP160/NDC1/NUP37/NUP133/NUP205/RPA2/NUP155/YWHAE/NUP62/ST13/RPA3/DNAJC2/HSPB1/NUP35/TPR/HDAC6/NUP43/RANBP2/SERPINH1/EP300/RPS19BP1/PTGES3/NUP98/MAPK3/BAG1/BAG5/HSP90AB1/HIKESHI/NUP42/HSPA13/DNAJC7
lung	REACTOME_CLASS_I_MHC_MEDIATED_ANTIGEN_PROCESSING_PRESENTATION	1.42385	0.00216718	0.0803887	HLA-E/RBBP6/UBE3B/LMO7/ITCH/NEDD4L/HERC4/HERC1/TRIM41/CDC16/IKBKG/PSMD5/STUB1/PSMB7/FBXL8/RNF123/PSMB8/CTSL/SEC22B/PSMD9/HECTD3/UBR2/PSMF1/RBCK1/PSMC4/PSMD14/UBE2E2/PSMC1/CTSS/DTX3L/TAP2/NPEPPS/SMURF1/PSMD7/FBXO7/FBXO4/KLHL22/PSMD11/PSMA2/MRC2/UBE2H/PSMD6/HLA-B/BLMH/UBE3A/HLA-F/ANAPC7/PSMD3/CDC34/PSMD12/UBA3/RNF126/FBXL20/BTK/VAMP3/PSMC5/TAP1/TLR2/UBE2G1/UBE2E1/UBA7/ANAPC1/PSMD1/UFL1/FBXW11
lung	REACTOME_COLLAGEN_BIOSYNTHESIS_AND_MODIFYING_ENZYMES	-1.8211	0.00180536	0.0720003	COL6A1/COL6A2/PLOD2/COL6A3/BMP1/PCOLCE/COL6A3/P4HB/COL5A1/COL4A1/COL2A1/COL15A1/COL16A1/COL1A2/COL1A1/COL18A1/COL14A1/COL5A2/COL12A1/COL22A1/COL4A3/COL6A6/COL11A1
lung	REACTOME_COLLAGEN_CHAIN_TRIMERIZATION	-1.79076	0.00181972	0.0720003	COL2A1/COL15A1/COL16A1/COL1A2/COL1A1/COL18A1/COL14A1/COL5A2/COL12A1/COL22A1/COL4A3/COL6A6/COL11A1
lung	REACTOME_COLLAGEN_DEGRADATION	-1.67077	0.00838886	0.171682	COL2A1/COL15A1/COL16A1/COL1A2/COL1A1/ADAM9/COL18A1/PHYKPL/COL14A1/COL5A2/COL12A1/COL4A3/COL6A6/COL11A1
lung	REACTOME_DEFECTS_OF_CONTACT_ACTIVATION_SYSTEM_CAS_AND_KALLIKREIN_KININ_SYSTEM_KKS	-1.7682	0.000812605	0.05593	F12/F2/F10/F9/F11
lung	REACTOME_DISEASES_OF_SIGNAL_TRANSDUCTION_BY_GROWTH_FACTOR_RECEPTORS_AND_SECOND_MESSENGERS	1.47888	0.000541238	0.0520731	SPRED1/MAP2K1/POLR2E/KAT2B/LMO7/EIF2AK3/CDC37/HDAC5/TSC2/PORCN/ZC3HAV1/PRKAR1A/PSMD5/ETV6/PSMB7/STRN/RICTOR/ZFYVE9/PSMB8/ZC3HC1/HDAC4/GAB2/PSMD9/MAP3K11/STAT1/FGF2/PPP2R5C/POLR2A/HDAC3/NRAS/STAT3/PSMF1/POLR2B/RAF1/POLR2C/POLR2G/PPP2R5D/TPR/PSMC4/POLR2K/HDAC6/PSMD14/PSMC1/POLR2I/CASP9/RANBP2/GTF2F2/CLCN6/NCBP2/PSMD7/EP300/PIK3R1/SNW1/PSMD11/MAPK3/NCSTN/PSMA2/APH1A/FIP1L1/CDKN1B/PSMD6/PPP2CB/STAT5A…
lung	REACTOME_DNA_REPAIR	1.43288	0.00703371	0.157529	KPNA2/POLR2E/POLB/ATM/PARP2/RAD17/MSH2/CDK7/ERCC1/XRCC1/LIG3/RPA1/PNKP/TDP1/XPC/RFC4/SIRT6/GTF2H5/TERF2/TRIM25/GTF2H1/RPA2/POLD4/CCNH/UBE2I/POLD3/RFC1/RPA3/POLR2A/GTF2H3/ACTR8/COPS7A/POLR2B/GTF2H4/POLD1/POLR2C/MSH3/POLR2G/SMARCA5/USP7/POLR2K/H2AZ1/POLR2I/RAD23A/COPS5/FTO/ERCC5/EP300/XRCC6/ABL1/ATRIP/XRCC5/COPS2/DDB1/POLD2/PARP1/PPP5C/COPS3/POLR2J/H2BC12/PMS2/XRCC4/MGMT/H2AC20/PPP4R2/APBB1/UIMC1/X…
lung	REACTOME_ECM_PROTEOGLYCANS	-1.78173	0.0014286	0.0709158	COL5A1/VTN/COL4A1/TNC/LAMA2/ITGA7/COL2A1/ITGA9/LAMA3/AGRN/FMOD/LAMB1/SERPINE1/COL1A2/ITGA2B/COL1A1/TNXB/HSPG2/FN1/TNC/LAMA4/COL5A2/ITGAX/PTPRS/ASPN/COL4A3/COL6A6
lung	REACTOME_ESR_MEDIATED_SIGNALING	1.49444	0.00324486	0.102784	KPNA2/POLR2E/KAT2B/SPHK1/CTSD/AGO3/STRN/POLR2A/NRAS/POLR2B/HSPB1/POLR2C/USF2/POLR2G/POLR2K/H2AZ1/GNAI3/POLR2I/GTF2F2/MED1/EP300/PIK3R1/PTGES3/MAPK3/STAG2/HSP90AB1/CDKN1B/PRMT1/PPP5C/POLR2J/H2BC12/DDX5/H2AC20/AKT1/AKT2/PPID/H2BU1
lung	REACTOME_ESTROGEN_DEPENDENT_GENE_EXPRESSION	1.52889	0.00554966	0.146388	KPNA2/POLR2E/KAT2B/CTSD/AGO3/POLR2A/POLR2B/POLR2C/USF2/POLR2G/POLR2K/H2AZ1/POLR2I/GTF2F2/MED1/EP300/PTGES3/STAG2/HSP90AB1/PRMT1/POLR2J/H2BC12/DDX5/H2AC20
lung	REACTOME_EUKARYOTIC_TRANSLATION_INITIATION	1.4669	0.00578951	0.149394	EIF3D/RPS19/FAU/RPL31/EIF4H/EIF2B5/EIF2B2/RPL36/RPS15/RPL32/EIF4G1/RPL27/RPS25/EIF4H/EIF3B/RPL13/RPL22/RPSA/RPS26/RPS14/RPL5/EIF4A1/EIF3C/RPL10A/RPL18/RPS29/EIF4A2/RPL34/RPL10/RPS15A/RPL12/RPS21/RPL38/RPL23/RPL36AL/RPS20/RPL39/EIF3M/RPL8/RPS17/RPL18A/RPL24/RPS2/RPL23A/UBA52/RPL35/RPS8/RPL26/RPL21/EIF2B1/EIF2B3/EIF3A/RPS7/RPL7A/RPS3/RPL19/EIF3F/EIF3L/EIF2S3/RPLP0/RPS5/RPL15/RPL27A/RPL35A/RPS4Y1/PA…
lung	REACTOME_FORMATION_OF_FIBRIN_CLOT_CLOTTING_CASCADE	-1.73469	0.0038055	0.111999	KNG1/KNG1/F12/F2/F10/SERPINC1/F13A1/F9/F11
lung	REACTOME_FORMATION_OF_INCISION_COMPLEX_IN_GG_NER	1.63393	0.00178533	0.0720003	PARP2/CDK7/ERCC1/RPA1/XPC/GTF2H5/GTF2H1/RPA2/CCNH/UBE2I/RPA3/GTF2H3/GTF2H4/RAD23A/ERCC5
lung	REACTOME_FORMATION_OF_RNA_POL_II_ELONGATION_COMPLEX	1.60991	0.00224004	0.0805737	POLR2E/CDK7/GTF2H5/GTF2H1/SUPT6H/SUPT5H/SUPT16H/CCNH/POLR2A/GTF2H3/POLR2B/GTF2H4/POLR2C/POLR2G/POLR2K/SUPT4H1/POLR2I/SSRP1/GTF2F2/NCBP2/WDR61
lung	REACTOME_FORMATION_OF_TC_NER_PRE_INCISION_COMPLEX	1.61176	0.00240181	0.0814925	POLR2E/CDK7/GTF2H5/GTF2H1/CCNH/POLR2A/GTF2H3/COPS7A/POLR2B/GTF2H4/POLR2C/POLR2G/USP7/POLR2K/POLR2I/COPS5/EP300/COPS2/DDB1/COPS3/POLR2J
lung	REACTOME_FORMATION_OF_THE_EARLY_ELONGATION_COMPLEX	1.63052	0.000987427	0.05593	POLR2E/CDK7/GTF2H5/GTF2H1/SUPT5H/CCNH/POLR2A/GTF2H3/POLR2B/GTF2H4/POLR2C/POLR2G/POLR2K/SUPT4H1/POLR2I/GTF2F2/NCBP2
lung	REACTOME_HIV_ELONGATION_ARREST_AND_RECOVERY	1.51358	0.00977716	0.187185	POLR2E/SUPT5H/SUPT16H/POLR2A/POLR2B/POLR2C/POLR2G/POLR2K/SUPT4H1/POLR2I/SSRP1/GTF2F2/POLR2J/NELFCD
lung	REACTOME_HIV_INFECTION	1.58466	0.000101951	0.0242031	POLR2E/CHMP6/CDK7/NEDD4L/AP1G1/NUP160/NDC1/NUP37/VPS37C/PSMD5/NUP133/GTF2H5/PSMB7/NUP205/SLC25A6/GTF2H1/TAF9/PSMB8/SUPT5H/NUP155/SUPT16H/CCNH/NUP62/PSMD9/POLR2A/GTF2H3/UBAP1/PSMF1/POLR2B/GTF2H4/POLR2C/NUP35/AP1S2/POLR2G/VPS28/TPR/PSMC4/POLR2K/PSMD14/PSMC1/NUP43/SUPT4H1/POLR2I/RANBP2/SSRP1/GTF2F2/NCBP2/PSMD7/VPS4A/SLC25A4/XRCC6/NUP98/PSMD11/PSMA2/XRCC5/AP2A1/PSMD6/TAF1/NUP42/BANF1/PSMD3/POLR2J/NEL…
lung	REACTOME_HIV_LIFE_CYCLE	1.55672	0.00120128	0.0648147	POLR2E/CHMP6/CDK7/NEDD4L/NUP160/NDC1/NUP37/VPS37C/NUP133/GTF2H5/NUP205/GTF2H1/TAF9/SUPT5H/NUP155/SUPT16H/CCNH/NUP62/POLR2A/GTF2H3/UBAP1/POLR2B/GTF2H4/POLR2C/NUP35/POLR2G/VPS28/TPR/POLR2K/NUP43/SUPT4H1/POLR2I/RANBP2/SSRP1/GTF2F2/NCBP2/VPS4A/XRCC6/NUP98/XRCC5/TAF1/NUP42/BANF1/POLR2J/NELFCD/SEH1L/XRCC4
lung	REACTOME_HIV_TRANSCRIPTION_ELONGATION	1.67156	0.000586839	0.0520731	POLR2E/CDK7/GTF2H5/GTF2H1/SUPT5H/SUPT16H/CCNH/POLR2A/GTF2H3/POLR2B/GTF2H4/POLR2C/POLR2G/POLR2K/SUPT4H1/POLR2I/SSRP1/GTF2F2/NCBP2
lung	REACTOME_HIV_TRANSCRIPTION_INITIATION	1.5385	0.0083237	0.171682	POLR2E/CDK7/GTF2H5/GTF2H1/TAF9/CCNH/POLR2A/GTF2H3/POLR2B/GTF2H4/POLR2C/POLR2G/POLR2K/POLR2I/GTF2F2
lung	REACTOME_INFLUENZA_INFECTION	1.52503	0.000906143	0.05593	CPSF4/KPNA2/POLR2E/RPS19/FAU/NUP160/NDC1/RPL31/NUP37/NUP133/NUP205/SLC25A6/NUP155/NUP62/POLR2A/POLR2B/POLR2C/NUP35/POLR2G/TPR/POLR2K/NUP43/POLR2I/RANBP2/RPL36/EIF2AK2/GTF2F2/RPS15/KPNA4/RPL32/NUP98/RPL27/RPS25/NUP42/PARP1/RPL13/RPL22/POLR2J/RPSA/SEH1L/RPS26/RPS14/RPL5/PABPN1/RPL10A/RPL18/NUP85/RPS29/RPL34/RPL10/RPS15A/RPL12/RPS21/XPO1/RPL38/RPL23/RPL36AL/RPS20/RPL39/RPL8/RPS17/RPL18A/RPL24/RPS2/G…
lung	REACTOME_INTEGRIN_CELL_SURFACE_INTERACTIONS	-1.95671	4.25802e-05	0.0126357	COL6A3/F11R/FGB/COL5A1/VTN/COL4A1/TNC/ITGA7/COL2A1/ITGA9/AGRN/COL16A1/ITGAM/COL1A2/ITGA2B/COL1A1/SPP1/COL18A1/HSPG2/THBS1/BSG/FN1/TNC/COL5A2/ITGAX/ITGAE/ICAM3/ITGAL/COL4A3/COL6A6
lung	REACTOME_INTRACELLULAR_SIGNALING_BY_SECOND_MESSENGERS	1.37663	0.00932793	0.181512	KPNA2/SUZ12/HDAC5/RING1/TSC2/PRKAR1A/PSMD5/AGO3/STUB1/PSMB7/STRN/RICTOR/PSMB8/PHC3/GAB2/PSMD9/FGF2/PRKACA/PPP2R5C/HDAC3/PIP4K2C/PSMF1/PPP2R5D/PSMC4/USP7/CBX8/PSMD14/PSMC1/GATAD2A/CASP9/PSMD7/PIK3R1/PSMD11/MAPK3/PSMA2/IRAK4/TRIM27/CDKN1B/PSMD6/PPP2CB/RRAGD/PSMD3/PSMD12/MBD3/FOXO1/AKT1/PSMC5/HDAC2/AKT2/PHC2/PSMD1/PRKACB/CSNK2A2/WWP2/PPP2R5A/AGO1/PSMD4/SRC/EED/RHEB/GSK3B/PML/PTEN/PSMB4/PRKCE/UBA52/P…
lung	REACTOME_INTRINSIC_PATHWAY_OF_FIBRIN_CLOT_FORMATION	-1.77025	0.000989494	0.05593	KNG1/KNG1/F12/F2/F10/SERPINC1/F9/F11
lung	REACTOME_LAMININ_INTERACTIONS	-1.78631	0.00163716	0.0720003	COL4A1/LAMA2/ITGA7/LAMA3/LAMB1/LAMC2/NID1/COL18A1/HSPG2/LAMA4/NID2/COL4A3
lung	REACTOME_MEMBRANE_TRAFFICKING	1.36342	0.00322655	0.102784	TBC1D1/AP4B1/RAB9A/RHOQ/CHMP6/SPTBN2/FCHO2/RAB38/GABARAP/MON1B/BIN1/PAFAH1B3/TBC1D24/AP1G1/RAB32/MAN1A2/RALA/TSC2/GABARAPL2/VPS52/SNAPIN/TOR1B/VPS37C/TRAPPC11/TRAPPC10/RIC1/VPS25/RAB27A/YKT6/CYTH1/VPS51/DENND4C/NAA35/PACSIN3/YWHAE/SEC22B/F5/ANKRD27/RAB21/TBC1D17/AP4M1/DYNLL2/TMF1/DNM2/COPS7A/UBAP1/GOLGA1/GNS/CCZ1B/KIF2A/GGA1/AP1S2/FNBP1L/TBC1D7/VPS28/RINT1/DYNLL1/ARPC1A/DYNC1LI2/TRAPPC2L/KIF16B/C…
lung	REACTOME_MET_ACTIVATES_PTK2_SIGNALING	-1.74641	0.00329048	0.102784	COL5A1/LAMA2/COL2A1/LAMA3/LAMB1/LAMC2/COL1A2/COL1A1/FN1/LAMA4/COL5A2/COL11A1
lung	REACTOME_METABOLISM_OF_FAT_SOLUBLE_VITAMINS	-1.79178	0.00159636	0.0720003	AGRN/RBP1/HSPG2/APOA2/PNLIP/LRP2/GPC4/APOC2/APOC3
lung	REACTOME_MICRORNA_MIRNA_BIOGENESIS	1.532	0.00891216	0.176312	POLR2E/TARBP2/PRKRA/AGO3/POLR2A/POLR2B/POLR2C/POLR2G/POLR2K/POLR2I/XPO5
lung	REACTOME_MRNA_CAPPING	1.66515	0.000614173	0.0520731	POLR2E/CDK7/GTF2H5/GTF2H1/SUPT5H/CCNH/POLR2A/GTF2H3/POLR2B/GTF2H4/POLR2C/POLR2G/POLR2K/POLR2I/GTF2F2/NCBP2
lung	REACTOME_MRNA_SPLICING	1.77878	5.31526e-08	3.15461e-05	CPSF4/POLR2E/CCAR1/PRCC/TRA2B/SF1/PPIL1/LSM8/SNRNP70/HNRNPA1/DHX16/PRPF38A/PRPF40A/SNRPB/HNRNPK/SRSF10/CDC5L/SRSF1/HNRNPC/SYF2/SRSF4/HNRNPA2B1/POLR2A/LSM3/HNRNPC/SNRPD3/SRSF6/PAPOLA/SF3A3/POLR2B/HNRNPH2/SRSF3/POLR2C/HNRNPF/SRSF7/DHX38/DDX46/HNRNPR/POLR2G/CPSF2/HNRNPU/POLR2K/CHERP/SNRPD2/DDX42/HNRNPUL1/POLR2I/SF3B4/MAGOH/SF3B1/GTF2F2/HNRNPR/NCBP2/CSTF1/SF3B5/SNRPG/SRSF5/PHF5A/HNRNPD/SNW1/SNRPA/SF3…
lung	REACTOME_MRNA_SPLICING_MINOR_PATHWAY	1.5695	0.00696873	0.157529	POLR2E/SNRPB/SRSF1/POLR2A/SNRPD3/SRSF6/POLR2B/POLR2C/SRSF7/POLR2G/POLR2K/SNRPD2/DDX42/POLR2I/SF3B4/SF3B1/GTF2F2/NCBP2/SF3B5/SNRPG/SF3B3/SNRPD1/POLR2J
lung	REACTOME_MUSCLE_CONTRACTION	1.58526	0.00164658	0.0720003	MYH3/KAT2B/WWTR1/DES/TTN/MYLPF/ACTA1/PRKACA/MYL3/MYL12A/VIM/ATP1B3
lung	REACTOME_NCAM1_INTERACTIONS	-1.6544	0.00746404	0.16148	COL4A2/COL3A1/COL6A1/COL6A2/COL6A3/COL6A3/COL5A1/COL4A1/COL2A1/AGRN/COL5A2/COL4A3/COL6A6
lung	REACTOME_NEUROTRANSMITTER_RELEASE_CYCLE	-1.71832	0.00341968	0.104081	ABAT/RAB3A/SYN1
lung	REACTOME_NON_INTEGRIN_MEMBRANE_ECM_INTERACTIONS	-1.82416	0.000989145	0.05593	COL5A1/VTN/COL4A1/TNC/LAMA2/COL2A1/LAMA3/AGRN/LAMB1/LAMC2/COL1A2/COL1A1/PRKCA/HSPG2/THBS1/FN1/TNC/LAMA4/DDR2/COL5A2/COL4A3/COL11A1
lung	REACTOME_PROCESSING_OF_CAPPED_INTRON_CONTAINING_PRE_MRNA	1.7792	8.07094e-09	9.5802e-06	CPSF4/POLR2E/CCAR1/PRCC/TRA2B/SF1/PPIL1/NUP160/NDC1/LSM8/NUP37/SNRNP70/HNRNPA1/NUP133/DHX16/PRPF38A/NUP205/NUP155/PRPF40A/SNRPB/HNRNPK/SRSF10/NUP62/FYTTD1/CDC5L/SRSF1/HNRNPC/SYF2/SRSF4/HNRNPA2B1/DDX39A/POLR2A/LSM3/HNRNPC/METTL3/SNRPD3/SRSF6/PAPOLA/SF3A3/POLR2B/HNRNPH2/SRSF3/POLR2C/NUP35/HNRNPF/SRSF7/DHX38/DDX46/HNRNPR/POLR2G/CPSF2/TPR/HNRNPU/POLR2K/CHERP/SNRPD2/METTL14/NUP43/DDX42/HNRNPUL1/POLR2I…
lung	REACTOME_PROGRAMMED_CELL_DEATH	1.53412	0.000902824	0.05593	DSG2/TRADD/CHMP6/DSG1/CDC37/PSMD5/STUB1/PSMB7/PSMB8/YWHAE/GSDMD/H1-5/PSMD9/DYNLL2/STK26/STAT3/PSMF1/PSMC4/DYNLL1/PSMD14/PSMC1/CASP9/VIM/PSMD7/LMNB1/YWHAG/MAGED1/PSMD11/MAPK3/C1QBP/PSMA2/FADD/FLOT2/FLOT1/PSMD6/OGT/PSMD3/PSMD12/AKT1/PSMC5/ACIN1/AKT2
lung	REACTOME_RAB_REGULATION_OF_TRAFFICKING	1.47239	0.00647061	0.153612	RAB9A/RAB38/GABARAP/MON1B/TBC1D24/RAB32/TSC2/GABARAPL2/TRAPPC11/TRAPPC10/RIC1/RAB27A/DENND4C/YWHAE/ANKRD27/RAB21/TBC1D17/CCZ1B/GGA1/TBC1D7/TRAPPC2L
lung	REACTOME_REGULATION_OF_EXPRESSION_OF_SLITS_AND_ROBOS	1.42409	0.00748223	0.16148	RPS19/FAU/RPL31/PSMD5/PSMB7/PSMB8/PSMD9/PSMF1/PSMC4/PSMD14/PSMC1/MAGOH/RPL36/NCBP2/PSMD7/RPS15/RPL32/EIF4G1/RPL27/PSMD11/PSMA2/ETF1/PSMD6/RPS25/RPL13/RPL22/PSMD3/EIF4A3/PSMD12/RPSA/RPS26/RPS14/RPL5/PSMC5/RPL10A/RPL18/RPS29/PSMD1/RPL34/RPL10/RPS15A/RPL12/RPS21/CUL2/RPL38/RPL23/RBM8A/RPL36AL/RPS20/RPL39/PSMD4/RPL8/RPS17/RPL18A/RPL24/UPF2/PSMB4/RPS2/RPL23A/UBA52/RPL35/RPS8/PSMA6/RPL26/RPL21/PSMD13/N…
lung	REACTOME_REGULATION_OF_HSF1_MEDIATED_HEAT_SHOCK_RESPONSE	1.49248	0.00626992	0.153612	HSPA4L/ATM/RPA1/NUP160/NDC1/NUP37/NUP133/NUP205/RPA2/NUP155/YWHAE/NUP62/ST13/RPA3/DNAJC2/HSPB1/NUP35/TPR/NUP43/RANBP2/SERPINH1/RPS19BP1/NUP98/MAPK3/BAG1/BAG5/HIKESHI/NUP42/HSPA13/DNAJC7/SEH1L
lung	REACTOME_RNA_POLYMERASE_II_TRANSCRIBES_SNRNA_GENES	1.55937	0.00511267	0.137926	RPAP2/POLR2E/CDK7/TAF9/INTS10/SUPT5H/POLR2A/RPRD2/POLR2B/RPRD1B/POLR2C/POLR2G/POLR2K/SUPT4H1/POLR2I/PHAX/GTF2F2/NCBP2/INTS5/RPRD1A/POLR2J/INTS1
lung	REACTOME_SENSORY_PERCEPTION	-1.90711	3.13966e-05	0.0124226	CLIC5/RBP1/TWF1/RDH10/PRKCA/HSPG2/APOA2/EPB41L1/PNLIP/LRP2/ADCY3/RAB3A/GPC4/RLBP1/APOC2/EPS8L2/SYN1/APOC3
lung	REACTOME_SPHINGOLIPID_METABOLISM	1.57023	0.0043496	0.120069	CTSA/PRKD3/SPHK1/GLB1/GALC/SPTLC1/GM2A/SMPD4/SPHK2/GBA/PSAP
lung	REACTOME_TP53_REGULATES_TRANSCRIPTION_OF_DNA_REPAIR_GENES	1.68438	0.000460535	0.0520731	POLR2E/ATM/MSH2/CDK7/GTF2H5/GTF2H1/SUPT5H/SUPT16H/CCNH/POLR2A/GTF2H3/POLR2B/GTF2H4/POLR2C/POLR2G/POLR2K/SUPT4H1/POLR2I/SSRP1/GTF2F2
lung	REACTOME_TRANSCRIPTION_OF_THE_HIV_GENOME	1.55665	0.00646609	0.153612	POLR2E/CDK7/GTF2H5/GTF2H1/TAF9/SUPT5H/SUPT16H/CCNH/POLR2A/GTF2H3/POLR2B/GTF2H4/POLR2C/POLR2G/POLR2K/SUPT4H1/POLR2I/SSRP1/GTF2F2/NCBP2
lung	REACTOME_TRANSCRIPTIONAL_REGULATION_BY_RUNX1	1.43937	0.00699368	0.157529	KAT2B/ITCH/CDK7/RING1/SMARCE1/NFATC2/PSMD5/AGO3/PSMB7/KMT2B/PSMB8/PHC3/CTSK/KMT2C/CCNH/CTSL/SMARCC2/PSMD9/SMARCA2/SIN3B/PSMF1/SMARCC1/PSMC4/LGALS3/PF4/H2AZ1/CBX8/PSMD14/PSMC1/KMT2A/PSMD7/EP300/ABL1/PSMD11/SMARCA4/ELF1/SMARCB1/PSMA2/SIN3A/SETD1A/PSMD6/PRMT1/PSMD3/H2BC12/PSMD12/H2AC20/PSMC5/PHC2/H2BU1/PSMD1/CSNK2A2/CBFB/AGO1/PSMD4/SRC/CBFB/PML/PSMB4/CDK6/UBA52/PBRM1/PSMA6
lung	REACTOME_TRANSCRIPTIONAL_REGULATION_BY_RUNX2	1.44448	0.00835507	0.171682	WWTR1/PSMD5/STUB1/PSMB7/PSMB8/HDAC4/PSMD9/STAT1/HDAC3/PSMF1/PSMC4/LGALS3/HDAC6/PSMD14/PSMC1/SMURF1/PSMD7/ABL1/PSMD11/MAPK3/PSMA2/PSMD6/RB1/PSMD3/PSMD12/AKT1/PSMC5/AKT2/CDK1/PSMD1/CUL1/DLX6/YES1/CCNB1/CBFB/PSMD4/SRC/GSK3B/CBFB/PSMB4/UBA52/CDK4/PSMA6/SKP1/PSMD13/NR3C1
lung	REACTOME_TRANSLATION	1.42105	0.0024029	0.0814925	MRPL52/EIF3D/RPS19/CHCHD1/FAU/RPL31/MRPL41/MRPL44/MRPL30/EIF4H/RARS2/MRPS21/MRPS23/EIF2B5/MRPS12/MRPL24/MRPS34/MRPL4/SRP19/EIF2B2/MRPL22/MRPS33/CARS2/WARS2/TRAM1/MRPL15/RPL36/WARS1/TSFM/RPS15/MRPL57/MRPL55/RPL32/SPCS2/EIF4G1/RPL27/N6AMT1/MRPS18A/MRPS9/ETF1/MRPL35/RPS25/SSR1/EIF4H/EIF3B/RPL13/RPL22/MRPS16/RPSA/DARS2/RPS26/RPS14/RPL5/EIF4A1/EIF3C/RPL10A/RPL18/SRP14/RPS29/EIF4A2/MRPL1/RPL34/RPL10/KA…
lung	REACTOME_VISUAL_PHOTOTRANSDUCTION	-1.83017	0.000889495	0.05593	AGRN/RBP1/RDH10/PRKCA/HSPG2/APOA2/PNLIP/LRP2/GPC4/RLBP1/APOC2/APOC3
lymph node	HALLMARK_MYOGENESIS	-1.61164	0.00168309	0.85365	NCAM1/ACTC1/GPX3/FGF2/CNN3/TPM2/EPHB3/MYH9/MYH11/SPHK1/BAG1/CD36/LAMA2/FLII/DMD/SMTN/BIN1/TPM2/MYO1C/FLII/SIRT2/TAGLN/MB/COL4A2/AKT2/LDB3/CKB/NOTCH1/SCD/NAV2/PTGIS/CKM/MYH9/MYLPF/MYH3/FHL1/MYL3/ACTN2
lymph node	KEGG_FOCAL_ADHESION	-1.48891	0.00843638	0.85365	ITGA4/SRC/THBS2/PTEN/ACTB/ACTG1/ROCK2/TLN1/MET/EGFR/PAK4/LAMA2/TNXB/PIP5K1C/ACTN4/ARHGAP35/COL4A1/MYL9/COL5A2/ACTN1/VTN/COL4A2/CRK/AKT2/PARVB/LAMA5/VASP/VCL/ILK/MYLPF/ITGA1/ACTN2/VAV2/LAMC2
lymph node	REACTOME_ANCHORING_FIBRIL_FORMATION	-1.57386	0.00661066	0.85365	COL4A1/BMP1/COL4A2/LAMC2
lymph node	REACTOME_CELL_CYCLE	1.36473	0.00765978	0.85365	HAUS1/SFN/KIF2C/NUP54/NCAPH/CSNK1D/ENSA/NME7/DYRK1A/ARPP19/LMNA/RTEL1/PPP1R12B/CENPI/BUB1/WRN/AURKB/KIF23/POLE/PSMD10/GINS1/TUBGCP6/NBN/MAPK1/NUP50/POLA1/SKP1/HAUS5/POLD4/TERF2IP/NUP35/TOP3A/TUBB2B/TUBAL3/MRE11/LPIN3/POM121C/DYNLL2/PDS5A
lymph node	REACTOME_MISCELLANEOUS_TRANSPORT_AND_BINDING_EVENTS	-1.65312	0.00444906	0.85365	AZGP1/NIPA2/PIP/LRRC8C/LRRC8A
lymph node	REACTOME_MITOCHONDRIAL_TRANSLATION	1.61142	0.00254985	0.85365	MRPS7/GADD45GIP1/MRPL38/MRPL13/MRPL53/MRPL22/MRPL14/MRPL27/MRPL39/MRPL55/MRPL30/MRPL34/MRPL19/MRPL12/MRPL9/MRPL47/OXA1L/MRPL11/MRPL50/MRPS36/MRPS6/MRPL17/MRPL45/MRPL35/MRPL54/MRPL3/MRPL18/MRPS26/MRPL20/MRPL16/MRPL58/MRPL46/MRPS16/MRPS22/MRPL23
lymph node	REACTOME_PEROXISOMAL_LIPID_METABOLISM	1.71727	0.00139271	0.85365	ACOX2/ACBD4/ACBD5
spleen	HALLMARK_COAGULATION	1.64686	0.00195848	0.180395	PF4/LAMP2/F11/MSRB2/PLEK/S100A1/CPB2/APOC3/ACOX2/PLG/LGMN/PROZ/THBS1/PREP/F10/SERPING1/F12/SIRT2/MMP9/LAMP2/C8A/C3/ITGB3/TIMP3
spleen	KEGG_GLYCOSAMINOGLYCAN_DEGRADATION	1.53707	0.00997052	0.357813	GALNS/ARSB/HEXA/HEXB/SGSH/GNS/GLB1/NAGLU/GUSB
spleen	KEGG_HISTIDINE_METABOLISM	-1.63701	0.00159328	0.171929	BUD23/ALDH3A2/MAOB/ALDH3B1/ASPA/FTCD
spleen	KEGG_LYSOSOME	1.91951	9.21603e-07	0.00109394	LAMP2/GALNS/ASAH1/GM2A/ARSB/LIPA/LAMP1/HEXA/ARSA/HEXB/DNASE2/CLN3/FUCA1/SGSH/CD63/GALC/GNS/CTSL/ATP6V0C/PPT2/GLA/ATP6AP1/SORT1/LGMN/ACP2/ATP6V0D1/GLB1/CTSS/ACP5/NPC1/PSAP/MAN2B1/LAMP2/CLN5/CTSC/NAGLU/PPT1/SLC11A2/GGA3/AP4E1/GUSB/CTSG/ATP6V0A1/M6PR/SCARB2/TPP1
spleen	KEGG_ONE_CARBON_POOL_BY_FOLATE	-1.67157	0.000613199	0.122894	DHFR/ALDH1L1/FTCD
spleen	KEGG_SMALL_CELL_LUNG_CANCER	1.60024	0.00690901	0.304844	COL4A4/LAMA2/PIK3CB/LAMA1/CDK2/COL4A1/COL4A2/PIK3R1/ITGA2B/LAMC2/PIK3R2/TRAF3/CDK4/CHUK/LAMB3/ITGA6
spleen	KEGG_TYROSINE_METABOLISM	-1.63346	0.00679712	0.304844	BUD23/ADH1A/MAOB/ADH4/ALDH3B1/HGD/ADH1C
spleen	REACTOME_ACTIVATION_OF_GENE_EXPRESSION_BY_SREBF_SREBP	-1.69004	0.00427884	0.270843	MED1/ACACA/DHCR7/CHD9/TBL1X/TBL1XR1/MVD/NFYA/LSS/FDFT1/SCD
spleen	REACTOME_BBSOME_MEDIATED_CARGO_TARGETING_TO_CILIUM	-1.64978	0.00089712	0.13311	ARL6/BBS2
spleen	REACTOME_BIOLOGICAL_OXIDATIONS	-1.52984	0.00948388	0.357813	CBR3/UGP2/CYP1B1/CYP2D6/AKR1A1/FDX2/CES1/CYB5R3/CES2/GGT5/ADH1A/EPHX1/ARNT/CYP2E1/MAOB/NNMT/AKR7A3/GSTT2B/TPST1/PTGS1/PTGIS/ADH4/SLC26A2/PAPSS2/CYP4F3/ADH1C/GSTA1
spleen	REACTOME_CELL_JUNCTION_ORGANIZATION	-1.7324	0.000422078	0.122894	CTNND1/PALS1/CADM1/CD151/PARVA/CDH2/PARD3/AFDN/ITGB4
spleen	REACTOME_CELLULAR_RESPONSE_TO_CHEMICAL_STRESS	-1.53856	0.00536346	0.276801	PSME3/GPX1/PSME4/SOD2/MED1/HM13/CHD9/TBL1X/UBA52/TBL1XR1/COX7A2L/SOD3/FABP1
spleen	REACTOME_COLLAGEN_CHAIN_TRIMERIZATION	1.71333	0.00203291	0.180395	COL4A4/COL4A3/COL22A1/COL18A1/COL4A1/COL4A2
spleen	REACTOME_COLLAGEN_DEGRADATION	1.72981	0.000621198	0.122894	COL4A4/COL4A3/COL18A1/COL4A1/COL4A2/ELANE/CTSL/MMP9/COL6A6/COL15A1/COL5A2
spleen	REACTOME_COMPLEMENT_CASCADE	1.58542	0.00470787	0.270843	CFHR1/CRP/CPB2/VTN/ELANE/CPN2/IGKV3D-20/IGHV2-5/SERPING1/FCN1/C5/IGKV4-1/CFHR4/IGHV4-34/C8A/C3/CFHR2/CFHR3/IGLV3-19/CPN1/IGHG2/IGLV6-57/C6/C9/C8B/C4BPA/CFD/C1QB/C4A/PROS1/C1QC/C7/IGLV3-21
spleen	REACTOME_DEGRADATION_OF_THE_EXTRACELLULAR_MATRIX	1.62191	0.00300169	0.222688	COL4A4/COL4A3/COL18A1/COL4A1/COL4A2/ELANE/CTSL/PLG/LAMC2/CTSS/MMP9/COL6A6/CAPN7/NCSTN/COL15A1/COL5A2/HSPG2/CTSG/LAMB3/NID1
spleen	REACTOME_FORMATION_OF_FIBRIN_CLOT_CLOTTING_CASCADE	1.70326	0.00501984	0.270843	PF4/F11/PRCP/PRTN3/SERPINE2/F10/SERPIND1/SERPING1/F12/SERPINE2/FGB/C1QBP/KNG1
spleen	REACTOME_INTRINSIC_PATHWAY_OF_FIBRIN_CLOT_FORMATION	1.57319	0.00793685	0.314035	F11/PRCP/SERPINE2/F10/SERPIND1/SERPING1/F12/SERPINE2/C1QBP/KNG1
spleen	REACTOME_METABOLISM_OF_PORPHYRINS	-1.67702	0.00126303	0.16658	GSTA1/FABP1
spleen	REACTOME_MITOCHONDRIAL_TRANSLATION	1.75426	0.0001492	0.0590333	MRPL40/MRPS21/GFM2/MRPS16/MRPL15/MRPL32/MRPS18A/MRPS18C/MRPS25/MRPL18/MRPL57/MRPS22/MRPL10/MRPL58/MRPS35/MRPS15/MRPL23/MRPS27/TUFM/MRPL16/MRPS26/MRPS10/GADD45GIP1/MRPL24/MRPS9/MRPS2/MRPS11/MRPL55/OXA1L/MRPL46/MRPL41/MRPL4/TSFM/MRPS6/MRPS12/MRPS14/MRPL14/MRPL38/MRPL1/MRPL42/MRPL28/MRPL17/MRPL37/MRPL35/DAP3/MRPS30/MRPL45/MRPL2
spleen	REACTOME_NCAM_SIGNALING_FOR_NEURITE_OUT_GROWTH	1.57212	0.00719092	0.304844	COL4A4/COL4A3/COL4A1/COL4A2
spleen	REACTOME_NEUTROPHIL_DEGRANULATION	1.60823	5.33271e-06	0.00316496	PPBP/GGH/LAMP2/GALNS/ASAH1/HLA-B/GM2A/ARSB/LAMP1/CEACAM1/ARSA/SDCBP/PRCP/GRN/HEXB/PRTN3/CREG1/DPP7/FUCA1/CD36/CEP290/MPO/CALML5/SLC2A3/RNASET2/CD63/SDCBP/ELANE/GNS/ATP6V0C/KCNAB2/LYZ/GLA/SYNGR1/FTL/RNASE3/PGLYRP1/AHSG/CPNE1/CANT1/GLB1/CTSS/S100A12/KCNAB2/FTH1/PRG2/PSAP/MAN2B1/FCN1/NHLRC3/MMP9/FABP5/LAMP2/CTSC/DGAT1/SLC44A2/CSNK2B/BST2/S100A8/MME/CD300A/LAMTOR2/IMPDH2/DERA/GPI/NCSTN/C3/GUSB/DSN1/E…
spleen	REACTOME_PEPTIDE_LIGAND_BINDING_RECEPTORS	1.55536	0.00769014	0.314035	PPBP/PF4/NLN/AGT/HEBP1/PSAP/C5/C3/KNG1/APP
spleen	REACTOME_PHASE_I_FUNCTIONALIZATION_OF_COMPOUNDS	-1.57455	0.00698704	0.304844	CYP2U1/CBR3/CYP1B1/CYP2D6/FDX2/CES1/CYB5R3/CES2/ADH1A/EPHX1/ARNT/CYP2E1/MAOB/PTGS1/PTGIS/ADH4/CYP4F3/ADH1C
spleen	REACTOME_PHOSPHOLIPID_METABOLISM	1.53406	0.00444564	0.270843	PLD3/PITPNM1/MTM1/PIK3CB/LPIN2/SYNJ1/PCTP/PIK3R1/TNFAIP8L2/PLEKHA5/CPNE1/PIK3C2A/PI4K2A/PIK3R2/DGAT1/MTMR10/SLC44A2/ARF1/CSNK2B
spleen	REACTOME_REGULATION_OF_CHOLESTEROL_BIOSYNTHESIS_BY_SREBP_SREBF	-1.65069	0.00284501	0.222688	SEC24D/MED1/SEC24C/ACACA/SEC24A/DHCR7/CHD9/TBL1X/TBL1XR1/MVD/NFYA/LSS/FDFT1/SCD
spleen	REACTOME_RESPONSE_TO_ELEVATED_PLATELET_CYTOSOLIC_CA2	1.55408	0.00496385	0.270843	PPBP/PF4/LAMP2/PLEK/CD36/CD63/ITGA2B/PLG/AHSG/ITIH4/THBS1/PCYOX1L/ANXA5/LGALS3BP/SERPING1/PSAP/SELENOP/LAMP2/FGB/ITGB3/TIMP3/A1BG/TGFB1/KNG1/ORM2/APP
spleen	REACTOME_RHOA_GTPASE_CYCLE	-1.63991	0.00212766	0.180395	SCFD1/BCR/MYO9B/VAV1/PCDH7/STBD1/DAAM1/RACGAP1/PLEKHG4/ARHGAP9/VAPB/VAMP3/PLD1/KTN1/PKN1/STARD13/TJP2/SOWAHC/ARHGEF25/ARHGAP18/TEX2/VAV2/ARHGAP21
spleen	REACTOME_RHOB_GTPASE_CYCLE	-1.66473	0.00582094	0.287894	MYO9B/PCDH7/DAAM1/RACGAP1/VAMP3/PKN1/STARD13/TJP2/SOWAHC/ARHGEF25/VAV2/ARHGAP21
spleen	REACTOME_RHOC_GTPASE_CYCLE	-1.71514	0.00083675	0.13311	DAAM1/RACGAP1/VAPB/VAMP3/PKN1/STARD13/TJP2/ARHGEF25/ARHGAP18/VAV2/ARHGAP21
spleen	REACTOME_RHOQ_GTPASE_CYCLE	-1.60293	0.00452486	0.270843	PAK1/PAK2/WWP2/TRIP10/SLC4A7/VAMP3/ITSN1/WASL/CDC42EP1/ARHGAP21
spleen	REACTOME_SIGNALING_BY_PDGF	1.69247	0.00157242	0.171929	COL4A4/PIK3CB/COL4A3/BCAR1/COL4A1/COL4A2/PIK3R1/PLG/THBS1/PIK3R2/COL6A6/PDGFRB/COL5A2/STAT5A/NRAS
