# Supplementary material for: Distant metastases of melanoma exhibit varying extent of intrapatient proteogenomic heterogeneity
Source: Clin Transl Med. 2025 Sep 28;15(10):e70477. doi: 10.1002/ctm2.70477 (PMC12477065; doi:10.1002/ctm2.70477)
Supplement: Supplementary file 9 — Supporting Information [file CTM2-15-e70477-s008.xlsx]

## Sheet: Table S7 README
Table S7. Proteomic cluster characterization.
Table S7A: Cluster assignments and the metastases' single-sample scores calculated from RNA-Seq data.
Table S7B: Enriched metastasis annotations in the clusters. P<0.05 filter.
Table S7C: Overexpressed proteins in each cluster. Adj.p<0.05 filter.
Table S7D: Enriched pathways (overrepresentation analysis, ORA) for the overexpressed proteins. Adj.p<0.05 filter.
Table S7E: Enriched non-reference peptides (NRPs) in the clusters. P<0.05 filter.
Table S7F: Pathway involvement for the enriched NRPs in the clusters.
Table S7G: Proteins ranked based on differential expression results between clusters, followed by pre-ranked GSEA. Adj.p<0.05 filter.
Table S7H: Pre-ranked GSEA results based on mixed effects Cox regression analysis results. P<0.01 filter.
Sheet	Column name	Description
A	Sample	Sample ID
A	Patient	Patient ID
A	Cluster	Cluster assignment
A	Immune subtype (TCGA) score	Immune subtype (TCGA) score
A	Keratin subtype (TCGA) score	Keratin subtype (TCGA) score
A	MITF-low subtype (TCGA) score	MITF-low subtype (TCGA) score
A	Mesenchymal score	Mesenchymal score
A	TIDE score	TIDE score
B	Cluster	In which cluster were the clinical data enrichments tested.
B	Trait	Which clinical data was tested for enrichment
B	Statistics	Fisher test statistics
B	P.value	How many samples in the cluster contained the trait (In group) and how many samples not from the cluster contained the trait (Out group)
B	GroupRatio	Fisher test p-value
B	P.adj	Fisher test adjusted p-value
C	Accession	In which cluster was the protein overexpressed.
C	Cluster	Protein group accession number(s) (UniProt)
C	Gene.Name	Gene name
C	druggable	Whether the protein is druggable according the Human Protein Atlas
C	AveExpr	Average expression of the protein
C	Coef.c2 - c1	log2 fold change (FC) for cluster 2 vs 1
C	Coef.c3 - c1	log2FC for cluster 3 vs 1
C	Coef.c4 - c1	log2FC for cluster 4 vs 1
C	Coef.c3 - c2	log2FC for cluster 3 vs 2
C	Coef.c4 - c2	log2FC for cluster 4 vs 2
C	Coef.c4 - c3	log2FC for cluster 4 vs 3
C	t.c2 - c1	T-statistic for cluster 2 vs 1
C	t.c3 - c1	T-statistic for cluster 3 vs 1
C	t.c4 - c1	T-statistic for cluster 4 vs 1
C	t.c3 - c2	T-statistic for cluster 3 vs 2
C	t.c4 - c2	T-statistic for cluster 4 vs 2
C	t.c4 - c3	T-statistic for cluster 4 vs 3
C	P.value.c2 - c1	P-value for cluster 2 vs 1
C	P.value.c3 - c1	P-value for cluster 3 vs 1
C	P.value.c4 - c1	P-value for cluster 4 vs 1
C	P.value.c3 - c2	P-value for cluster 3 vs 2
C	P.value.c4 - c2	P-value for cluster 4 vs 2
C	P.value.c4 - c3	P-value for cluster 4 vs 3
C	P.value.adj.c2 - c1	Adjusted p-value for cluster 2 vs 1
C	P.value.adj.c3 - c1	Adjusted p-value for cluster 3 vs 1
C	P.value.adj.c4 - c1	Adjusted p-value for cluster 4 vs 1
C	P.value.adj.c3 - c2	Adjusted p-value for cluster 3 vs 2
C	P.value.adj.c4 - c2	Adjusted p-value for cluster 4 vs 2
C	P.value.adj.c4 - c3	Adjusted p-value for cluster 4 vs 3
C	F	F-statistic
C	F.p.value	F test p-value
C	Protein.Descriptions	Protein description(s) (UniProt)
D	cluster	In which cluster were the proteins overexpressed
D	pathway	Gene set ID
D	pval	ORA p-value
D	padj	ORA adjusted p-value
D	overlap	Overlap between the target gene list and the gene set
D	size	Size of the gene set
D	genes	Genes in the target gene list present in the gene set
E	Cluster	In which cluster were the NRP enrichments tested.
E	main_peptide	The shortest peptide sequence associated with a genetic variation. Isoleucines and leucines are replaced with symbol J
E	Statistics	Fisher test statistics
E	GroupRatio	How many samples in the cluster contained the genetic variation (In group) and how many samples not from the cluster contained the genetic variation (Out group)
E	P.value	Fisher test p-value
E	P.adj	Fisher test adjusted p-value
F	cluster	In which cluster were the NRPs enriched
F	pathway	Gene set ID
F	pval	ORA p-value
F	padj	ORA adjusted p-value
F	overlap	Overlap between the target gene list and the gene set
F	size	Size of the gene set
F	genes	Genes in the target gene list present in the gene set
G	Data	Comparison
G	ID	Gene set ID
G	setSize	The number of genes in the gene set after filtering out those genes that are not present in the dataset
G	enrichmentScore	Enrichment score for the gene set
G	NES	Normalized enrichment score for the gene set
G	pvalue	P-value
G	p.adjust	Adjusted p-value
G	qvalue	Q-value
G	rank	Rank
G	leading_edge	The three statistics (tags, list, signal) used to define the leading edge subset
G	core_enrichment	Core enrichment genes
H	ID	Gene set ID
H	setSize	The number of genes in the gene set after filtering out those genes that are not present in the dataset
H	enrichmentScore	Enrichment score for the gene set
H	NES	Normalized enrichment score for the gene set
H	pvalue	P-value
H	p.adjust	Adjusted p-value
H	qvalue	Q-value
H	rank	Rank
H	leading_edge	The three statistics (tags, list, signal) used to define the leading edge subset
H	core_enrichment	Core enrichment genes

## Sheet: Table S7A
Sample	Patient	Cluster	Immune subtype (TCGA) score	Keratin subtype (TCGA) score	MITF-low subtype (TCGA) score	Mesenchymal score	TIDE score
MF01B	MF01	1	-0.406722	-0.0299921	-0.380138	-0.357255	0.0750309
MF01F	MF01	1	-0.279119	-0.0483171	-0.368792	-0.2937	0.151332
MF13B	MF13	1	-0.387367	0.135417	-0.325702	-0.166877	-1.5999
MF13C	MF13	2	-0.258875	0.152572	-0.428224	-0.238405	-0.94654
MF13D	MF13	1	-0.289111	-0.0373679	-0.33892	-0.397759	-1.50644
MF13E	MF13	1	-0.171476	0.081847	-0.352894	-0.319354	-1.37704
MF13F	MF13	2	0.107804	0.0578869	-0.221866	-0.03363	-0.615577
MF16B	MF16	2	0.00979472	0.130225	-0.20678	-0.191342	-0.669743
MF17B	MF17	1
MF18B	MF18	2
MF19G	MF19	1	-0.0793212	-0.0352809	-0.510624	-0.193211	0.0752093
MF19I	MF19	1	-0.185692	-0.0250952	-0.598327	-0.23857	-0.028443
MF20B	MF20	3	-0.15264	0.0945473	-0.398422	-0.167744	0.504855
MF20C	MF20	3	-0.21667	0.110393	-0.214047	-0.228712	-1.62551
MF20D	MF20	3	-0.249067	0.15894	-0.281314	-0.17069	-0.924027
MF20E	MF20	1	-0.272128	0.117342	-0.333735	-0.229724	0.658246
MF27B	MF27	3	-0.193115	0.019277	-0.151542	-0.394559	-0.383642
MF27C	MF27	3	-0.091932	0.0701036	-0.368543	-0.267701	0.12621
MF28B	MF28	1	0.103814	0.0341814	-0.162482	-0.145273	-1.38538
MF28C	MF28	3	-0.215533	-0.087655	-0.0987162	-0.219097	-0.573212
MF28E	MF28	2	-0.296608	-0.115962	0.0973311	-0.096382	-0.00300936
MF28F	MF28	2	0.283318	0.021756	-0.0473666	-0.0023994	-1.1023
MF29B	MF29	1	-0.137138	-0.18912	0.276511	0.378093	2.33847
MF29D	MF29	1	-0.00349547	-0.0372916	-0.188956	0.021766	-1.36145
MF29E	MF29	3	0.0432178	-0.107711	0.338905	0.395424	-0.448448
MF30C	MF30	1	-0.146958	-0.212372	-0.159409	-0.188136	0.0219743
MF30D	MF30	1	-0.0954151	0.0141663	-0.255776	-0.280333	-0.215748
MF30E	MF30	1	-0.022245	-0.190581	-0.244489	-0.1226	-0.0014568
MF31C	MF31	2
MF31D	MF31	2	0.0867938	-0.000900983	-0.139744	0.185262	-0.418565
MF32A	MF32	2	0.0887083	0.089569	-0.267563	-0.10406	-0.141502
MF32B	MF32	2	0.162434	-0.220955	0.141216	0.387067	0.566753
MF33D	MF33	2
MF34B	MF34	2	0.0100417	-0.191003	0.0594815	0.150998	-0.370454
MF34D	MF34	2	0.046281	-0.287678	0.0943763	0.280575	-0.147511
MF34E	MF34	1	0.227761	-0.114455	0.0797381	0.203495	-1.54546
MF34G	MF34	2	-0.0765915	-0.0824629	-0.327008	-0.134165	-0.0799751
MF35D	MF35	2	-0.255095	-0.122732	-0.498223	-0.239275	-1.6827
MF54B	MF54	1	-0.174168	-0.0141256	-0.181249	-0.216134	-0.414813
MF54C	MF54	1	-0.411514	-0.0983192	-0.340901	-0.294606	-0.324432
MF54D	MF54	2	0.115783	-0.0402185	-0.207921	0.0862902	0.418907
MF54E	MF54	2	0.0817544	-0.162997	-0.116582	-0.113387	-0.651963
MF54F	MF54	1	-0.201206	-0.104534	-0.231627	-0.284055	-0.906924
MF55B	MF55	3	-0.0663151	-0.148046	-0.491224	-0.103195	-1.69231
MF55E	MF55	1	-0.214842	-0.0207023	-0.43987	-0.119426	-0.458599
MF55F	MF55	4	-0.151207	0.0134384	-0.387019	-0.158939	0.464731
MF56B	MF56	3	-0.0816432	-0.0270295	0.0979041	-0.273908	-1.3327
MF56E	MF56	3	0.0633137	-0.0635473	-0.0861762	-0.176204	-0.518121
MF56H	MF56	3	0.00943653	-0.0171492	0.0493017	-0.196287	-0.0597198
MF56I	MF56	2	-0.430968	-0.217412	0.192467	0.528385	2.59521
MF57C	MF57	2	-0.0330896	-0.213609	0.253625	0.475581	1.03417
MF57D	MF57	4	-0.0573232	-0.138818	0.32172	0.205575	0.774001
MF57E	MF57	4	-0.111991	-0.170673	0.43999	0.446502	2.44912
MF57F	MF57	4	-0.178911	-0.194582	0.398655	0.32291	1.52651
MF57G	MF57	4	-0.207801	-0.232785	0.397009	0.356865	1.39093
MF57H	MF57	4	-0.229478	-0.237234	0.363158	0.24247	0.719722
MF57I	MF57	2	-0.0417109	-0.243724	-0.0610375	0.101	0.559678
MF57J	MF57	1
MF57K	MF57	2	0.0581754	-0.22293	0.38955	0.445677	1.94298
MF59B	MF59	4	-0.281416	-0.116313	-0.0847024	0.0102796	0.178872
MF59C	MF59	1	-0.384007	-0.0791084	0.267646	0.147498	1.44588
MF59F	MF59	2	-0.08919	-0.0536212	0.310148	0.0519965	1.17932

## Sheet: Table S7B
Cluster	Trait	Statistics	P.value	GroupRatio	P.adj
1	Patient - MF30	ConfInt: 0 - 0.8975, OddsRatio:0	0.0407	In: 3/22, Out: 0/40	1
1	immune_therapy - yes	ConfInt: 0 - 0.8975, OddsRatio:0	0.0407	In: 3/22, Out: 0/40	1
2	NRAS_mut - WT	ConfInt: 0 - 0.5371, OddsRatio:0	0.0079	In: 22/22, Out: 30/40	0.474
3	Patient - MF20	ConfInt: 0 - 0.5869, OddsRatio:0.058	0.0157	In: 3/11, Out: 1/51	0.314
3	Patient - MF27	ConfInt: 0 - 0.7117, OddsRatio:0	0.0291	In: 2/11, Out: 0/51	0.4365
3	Patient - MF56	ConfInt: 0 - 0.5869, OddsRatio:0.058	0.0157	In: 3/11, Out: 1/51	0.314
3	adjuvant_therapy - yes	ConfInt: 0 - 0.6993, OddsRatio:0.177	0.0142	In: 8/11, Out: 16/51	0.314
4	Patient - MF57	ConfInt: 0 - 0.2246, OddsRatio:0.036	0.0004	In: 5/7, Out: 4/55	0.024

## Sheet: Table S7C
Accession	Cluster	Gene.Name	druggable	AveExpr	Coef.c2 - c1	Coef.c3 - c1	Coef.c4 - c1	Coef.c3 - c2	Coef.c4 - c2	Coef.c4 - c3	t.c2 - c1	t.c3 - c1	t.c4 - c1	t.c3 - c2	t.c4 - c2	t.c4 - c3	P.value.c2 - c1	P.value.c3 - c1	P.value.c4 - c1	P.value.c3 - c2	P.value.c4 - c2	P.value.c4 - c3	P.value.adj.c2 - c1	P.value.adj.c3 - c1	P.value.adj.c4 - c1	P.value.adj.c3 - c2	P.value.adj.c4 - c2	P.value.adj.c4 - c3	F	F.p.value	Protein.Descriptions
O00148	c1	DDX39A		24.4452	-1.25433	-0.802171	-0.577839	0.452159	0.67649	0.224332	-9.87454	-5.15616	-3.16066	2.90637	3.70026	1.10131	2.15275e-14	2.7373e-06	0.00242443	0.0050481	0.000456022	0.274973	1.17368e-10	7.61416e-05	0.0139332	0.0242309	0.00389107	0.448669	33.0913	6.0538e-13	ATP-dependent RNA helicase DDX39A
O00541	c1	PES1		21.5449	-1.21599	-0.866948	-1.08867	0.349042	0.127324	-0.221719	-7.05597	-4.10747	-4.38921	1.65371	0.513336	-0.802309	1.6326e-09	0.000117991	4.45052e-05	0.103185	0.609521	0.425405	2.26295e-07	0.00138889	0.000651097	0.226066	0.750504	0.598711	18.3631	1.15721e-08	Pescadillo homolog
O00566	c1	MPHOSPH10		20.1848	-0.695368	-0.656164	-0.85306	0.0392042	-0.157692	-0.196896	-4.42114	-3.40633	-3.76846	0.20352	-0.696616	-0.780673	3.97758e-05	0.00115406	0.000365475	0.839388	0.488618	0.437933	0.000594402	0.00788134	0.00330534	0.907596	0.653755	0.61024	9.03868	4.64677e-05	U3 small nucleolar ribonucleoprotein protein MPP10
O14744	c1	PRMT5		22.3082	-1.09833	-0.529358	-0.630299	0.568968	0.468027	-0.100941	-7.17471	-2.82343	-2.86078	3.0347	2.12427	-0.411201	1.01421e-09	0.0063606	0.00573473	0.00350251	0.0375982	0.682327	1.5431e-07	0.0288103	0.0266849	0.0184292	0.108124	0.803206	17.2214	2.87151e-08	Protein arginine N-methyltransferase 5
O14776;O14776-2	c1	TCERG1		21.5505	-0.968683	-0.600064	-0.577979	0.368619	0.390704	0.0220847	-7.93245	-4.01215	-3.28854	2.46466	2.22299	0.112779	4.8285e-11	0.000162945	0.00165399	0.0164669	0.0298298	0.910566	1.5795e-08	0.0017644	0.010375	0.0582592	0.0906157	0.950034	21.2768	1.27128e-09	Transcription elongation regulator 1;Isoform 2 of Transcription elongation regulator 1
O14980	c1	XPO1	*	23.0217	-1.13957	-0.69754	-0.585382	0.442033	0.55419	0.112158	-7.9117	-3.95413	-2.82379	2.50574	2.67333	0.485591	5.2483e-11	0.000197959	0.00635429	0.0148284	0.00956258	0.62895	1.69982e-08	0.0020502	0.0287947	0.0540224	0.0391748	0.764443	21.0757	1.47346e-09	Exportin-1
O43172;O43172-2	c1	PRPF4		21.2744	-0.941771	-0.815234	-1.03635	0.126537	-0.0945764	-0.221114	-4.83299	-3.41591	-3.69522	0.530204	-0.337224	-0.707617	9.05657e-06	0.0011204	0.000463495	0.597843	0.737075	0.481805	0.000188732	0.00770658	0.00393917	0.740971	0.840711	0.648193	9.84072	2.08345e-05	U4/U6 small nuclear ribonucleoprotein Prp4;Isoform 2 of U4/U6 small nuclear ribonucleoprotein Prp4
O43264	c1	ZW10		20.2561	-0.376489	-0.32233	-0.481698	0.0541589	-0.10521	-0.159368	-3.64715	-2.54951	-3.24221	0.428376	-0.708143	-0.962756	0.00054099	0.013246	0.00190168	0.669845	0.481481	0.339369	0.00443197	0.049652	0.0115499	0.794515	0.64781	0.51685	6.13926	0.000996862	Centromere/kinetochore protein zw10 homolog
O43290	c1	SART1		21.555	-0.774357	-0.615509	-0.638932	0.158848	0.135425	-0.0234236	-4.59114	-2.97967	-2.63208	0.768982	0.557882	-0.0866057	2.17393e-05	0.00410165	0.0106703	0.444791	0.578912	0.931261	0.000374084	0.0207859	0.0424839	0.616343	0.726739	0.962266	7.79585	0.000167389	U4/U6.U5 tri-snRNP-associated protein 1
O43390	c1	HNRNPR		24.4629	-0.8524	-0.73143	-0.494958	0.12097	0.357442	0.236471	-8.45271	-5.92215	-3.41025	0.97946	2.46276	1.46232	5.98885e-12	1.45915e-07	0.00114016	0.331117	0.0165465	0.148647	3.82783e-09	7.46974e-06	0.00780761	0.508498	0.0584901	0.293136	26.2602	4.01749e-11	Heterogeneous nuclear ribonucleoprotein R
O43447	c1	PPIH		22.0237	-0.786457	-0.718945	-0.91098	0.0675119	-0.124522	-0.192034	-5.42164	-4.04675	-4.36344	0.380006	-0.596442	-0.825558	1.00447e-06	0.000144994	4.87165e-05	0.705225	0.553027	0.412185	3.43704e-05	0.00162099	0.000696815	0.819252	0.706362	0.587001	12.9745	1.07868e-06	Peptidyl-prolyl cis-trans isomerase H
O43765	c1	SGTA		22.3374	-1.06092	-0.386826	-0.623357	0.674095	0.437564	-0.236531	-8.74171	-2.60246	-3.56874	4.53512	2.50507	-1.21539	1.88709e-12	0.0115367	0.000694498	2.65568e-05	0.014854	0.228776	2.12864e-09	0.044938	0.00536445	0.000437866	0.0540915	0.395603	26.035	4.65957e-11	Small glutamine-rich tetratricopeptide repeat-containing protein alpha
O43776	c1	NARS1		23.154	-1.24598	-0.659582	-0.775016	0.586393	0.470959	-0.115434	-6.30517	-2.72528	-2.72498	2.42287	1.6559	-0.364278	3.24561e-08	0.00831702	0.00832373	0.0182992	0.102738	0.716876	2.25894e-06	0.0353012	0.0353182	0.0630772	0.225412	0.826719	13.3618	7.61651e-07	Asparagine--tRNA ligase, cytoplasmic
O43809	c1	NUDT21		22.5993	-0.901324	-0.780574	-0.700203	0.12075	0.201122	0.0803718	-7.02031	-4.96414	-3.78934	0.76792	1.08843	0.390384	1.88335e-09	5.59203e-06	0.000341384	0.445417	0.280573	0.697576	2.52187e-07	0.000130038	0.00313778	0.616893	0.455015	0.813838	18.5737	9.81317e-09	Cleavage and polyadenylation specificity factor subunit 5
O43818	c1	RRP9		21.4188	-1.08747	-0.543464	-0.679789	0.544003	0.407678	-0.136326	-6.30716	-2.57361	-2.73941	2.57616	1.64286	-0.493069	3.22019e-08	0.0124415	0.00800487	0.0123588	0.105419	0.623686	2.25894e-06	0.047484	0.0342832	0.0472732	0.229439	0.760827	13.3773	7.51116e-07	U3 small nucleolar RNA-interacting protein 2
O60231	c1	DHX16		19.6877	-1.00518	-0.890254	-1.05567	0.114925	-0.0504927	-0.165417	-6.50552	-4.70443	-4.74715	0.607304	-0.227056	-0.667625	1.46819e-08	1.44573e-05	1.23833e-05	0.545842	0.821119	0.506823	1.21897e-06	0.000271485	0.000240834	0.700487	0.896321	0.669164	17.5684	2.17256e-08	Pre-mRNA-splicing factor ATP-dependent RNA helicase DHX16
O60306	c1	AQR		19.7777	-0.741502	-0.897626	-0.746591	-0.156124	-0.00508859	0.151035	-4.2559	-4.20657	-2.97733	-0.731648	-0.0202928	0.540592	7.08606e-05	8.40243e-05	0.00412917	0.46711	0.983874	0.590704	0.000931294	0.001067	0.0208801	0.636135	0.991696	0.735726	8.92961	5.19005e-05	RNA helicase aquarius
O60814	c1	H2BC12		29.1674	-0.720515	-0.451343	-0.823049	0.269172	-0.102534	-0.371707	-5.11548	-2.6164	-4.06008	1.56037	-0.505799	-1.64572	3.18713e-06	0.0111213	0.000138597	0.123706	0.614771	0.104826	8.5517e-05	0.0438206	0.00156875	0.257357	0.7543	0.228573	10.7089	8.92971e-06	Histone H2B type 1-K
O75312	c1	ZPR1		20.8074	-0.888654	-0.74656	-0.999201	0.142094	-0.110547	-0.252641	-5.39671	-3.70183	-4.21614	0.704573	-0.466454	-0.956782	1.10436e-06	0.000453718	8.12996e-05	0.483685	0.642507	0.342352	3.72047e-05	0.00388027	0.00103963	0.649653	0.774777	0.519894	12.303	1.98995e-06	Zinc finger protein ZPR1
O75400	c1	PRPF40A		22.2408	-0.942515	-0.571564	-0.510037	0.37095	0.432478	0.0615274	-7.33651	-3.63263	-2.75847	2.35761	2.339	0.298664	5.29732e-10	0.000566727	0.00760086	0.0215273	0.0225364	0.766184	9.52121e-08	0.00458994	0.0329629	0.0711962	0.0737137	0.860308	18.108	1.41458e-08	Pre-mRNA-processing factor 40 homolog A
O75607	c1	NPM3		21.1578	-1.44844	-0.774451	-1.49135	0.673984	-0.0429188	-0.716903	-6.39333	-2.79111	-4.57376	2.42902	-0.131626	-1.97334	2.29047e-08	0.00695239	2.31345e-05	0.0180184	0.895702	0.052869	1.71907e-06	0.0308213	0.000393816	0.0623326	0.940948	0.138789	15.7394	9.72267e-08	Nucleoplasmin-3
O75934	c1	BCAS2		21.1205	-0.842905	-0.704035	-0.648391	0.138871	0.194515	0.0556441	-5.71745	-3.89917	-3.0558	0.76911	0.91673	0.235372	3.22954e-07	0.000237731	0.00329518	0.444716	0.362797	0.814687	1.40298e-05	0.00236588	0.0175671	0.616264	0.540331	0.892231	12.1276	2.33966e-06	Pre-mRNA-splicing factor SPF27
O75937	c1	DNAJC8		22.4168	-0.811918	-0.669304	-0.898421	0.142615	-0.086503	-0.229118	-5.31075	-3.57455	-4.08308	0.76166	-0.393133	-0.934576	1.52989e-06	0.000681849	0.000128194	0.449118	0.695555	0.353593	4.85147e-05	0.00529048	0.00148023	0.620346	0.812701	0.531095	11.7498	3.32491e-06	DnaJ homolog subfamily C member 8
O76021	c1	RSL1D1		22.7904	-1.44707	-0.813514	-1.10776	0.633554	0.339306	-0.294249	-7.63452	-3.50439	-4.06074	2.72917	1.2438	-0.968101	1.59926e-10	0.00085064	0.000138289	0.00822982	0.218205	0.336714	3.87517e-08	0.00626856	0.00156583	0.0350356	0.383183	0.514433	20.1913	2.84355e-09	Ribosomal L1 domain-containing protein 1
O94888	c1	UBXN7		20.5341	-0.389892	-0.661394	-0.642835	-0.271502	-0.252942	0.0185596	-2.79214	-3.86729	-3.19858	-1.58752	-1.25857	0.0828844	0.00693269	0.000264202	0.00216654	0.117425	0.21285	0.934208	0.0307501	0.00257911	0.0127697	0.247808	0.376607	0.963808	6.78761	0.000490645	UBX domain-containing protein 7
O94906	c1	PRPF6		21.8259	-0.80792	-0.620276	-0.784904	0.187645	0.0230166	-0.164628	-4.57938	-2.87063	-3.09114	0.868417	0.0906451	-0.581908	2.26746e-05	0.00557953	0.00297345	0.388478	0.928064	0.562715	0.00038753	0.0261412	0.0163009	0.564689	0.960292	0.713388	8.08047	0.000124288	Pre-mRNA-processing factor 6
O95232	c1	LUC7L3		21.2185	-1.04307	-0.685156	-0.615287	0.357914	0.427783	0.0698693	-6.64445	-3.56361	-2.72325	1.86157	1.89337	0.277552	8.4512e-09	0.000705889	0.00836255	0.0673529	0.0629259	0.782269	8.13135e-07	0.00543445	0.0354163	0.165791	0.157803	0.870868	15.0344	1.76591e-07	Luc7-like protein 3
O95602	c1	POLR1A		21.2407	-1.40037	-1.19458	-1.85877	0.20579	-0.458396	-0.664186	-4.40782	-3.07009	-4.06509	0.528881	-1.0025	-1.30371	4.16867e-05	0.00316141	0.000136262	0.598755	0.319954	0.197098	0.000618158	0.0170625	0.00154933	0.7418	0.496977	0.356879	9.21561	3.88674e-05	DNA-directed RNA polymerase I subunit RPA1
O95777	c1	LSM8		23.5679	-0.914004	-0.672552	-0.65362	0.241452	0.260384	0.0189318	-5.53788	-3.32718	-2.75161	1.19449	1.09616	0.0715321	6.44433e-07	0.00147098	0.00774416	0.236788	0.277201	0.943202	2.4399e-05	0.00948929	0.0334337	0.405157	0.451291	0.968638	10.8403	7.86963e-06	U6 snRNA-associated Sm-like protein LSm8
P06748	c1	NPM1		26.9544	-1.04422	-0.607679	-0.669815	0.436538	0.374402	-0.0621357	-5.8665	-2.78751	-2.61462	2.00246	1.46148	-0.217692	1.81218e-07	0.00702119	0.0111737	0.0495642	0.148879	0.828376	8.87425e-06	0.0310207	0.0439689	0.132274	0.293487	0.900732	11.6349	3.70267e-06	Nucleophosmin
P07947	c1	YES1	*	22.2433	-0.48114	-0.534084	-0.637445	-0.052944	-0.156305	-0.103361	-3.11417	-2.8225	-2.86667	-0.279796	-0.702924	-0.417196	0.0027799	0.00637693	0.00564141	0.780555	0.484705	0.67796	0.0154789	0.0288683	0.0263594	0.869729	0.650462	0.800111	5.09661	0.00320755	Tyrosine-protein kinase Yes
P09874	c1	PARP1	*	23.3822	-1.73619	-1.00121	-1.25698	0.734979	0.479215	-0.255764	-8.60676	-4.0525	-4.32947	2.97489	1.65058	-0.790668	3.23425e-12	0.000142199	5.48639e-05	0.00415792	0.103825	0.432119	2.74543e-09	0.00159959	0.000762408	0.0209903	0.226983	0.6047	25.4151	7.03323e-11	Poly [ADP-ribose] polymerase 1
P0C0S5;Q71UI9	c1	H2AZ1		25.0323	-1.27366	-0.647759	-1.08597	0.625903	0.187688	-0.438216	-6.20681	-2.5774	-3.67704	2.49044	0.635499	-1.33173	4.78326e-08	0.012319	0.000491466	0.0154209	0.527416	0.187772	3.08619e-06	0.0471721	0.00411067	0.0555926	0.685725	0.345156	13.735	5.46532e-07	Histone H2A.Z;Histone H2A.V
P0DPB6	c1	POLR1D		21.4398	-0.9291	-0.826103	-1.12783	0.102996	-0.198725	-0.301722	-5.43852	-3.94827	-4.58696	0.49226	-0.808232	-1.10138	9.41948e-07	0.000201876	2.20673e-05	0.624255	0.422013	0.274941	3.26409e-05	0.00208255	0.000379131	0.761055	0.595755	0.44864	13.3053	8.01121e-07	DNA-directed RNA polymerases I and III subunit RPAC2
P11802	c1	CDK4	*	20.0751	-1.14554	-0.614773	-0.795397	0.530765	0.35014	-0.180625	-6.05663	-2.65394	-2.92194	2.29128	1.28626	-0.595541	8.62729e-08	0.0100696	0.00483158	0.0253189	0.203082	0.553625	4.95116e-06	0.0406562	0.0234115	0.0802319	0.364332	0.706739	12.4821	1.68814e-06	Cyclin-dependent kinase 4
P12268	c1	IMPDH2	*	23.5325	-1.20929	-0.82591	-0.976225	0.383376	0.233061	-0.150314	-5.8873	-3.28303	-3.30219	1.52393	0.788356	-0.456353	1.67128e-07	0.00168177	0.001587	0.132554	0.433459	0.649713	8.27094e-06	0.0105109	0.0100359	0.269904	0.605979	0.779875	12.3407	1.92208e-06	Inosine-5'-monophosphate dehydrogenase 2
P12270	c1	TPR		22.0807	-1.11663	-0.670731	-0.717589	0.445899	0.399041	-0.0468577	-9.11625	-4.47105	-4.0705	2.97234	2.26355	-0.238562	4.25471e-13	3.33453e-05	0.000133788	0.00418833	0.0270724	0.812224	8.18706e-10	0.000519177	0.0015297	0.021096	0.0843503	0.890636	28.1613	1.18074e-11	Nucleoprotein TPR
P12956	c1	XRCC6		24.148	-1.08791	-0.403258	-0.73469	0.68465	0.353218	-0.331432	-9.24537	-2.79814	-4.33812	4.75068	2.08565	-1.75647	2.55146e-13	0.00681946	5.32309e-05	1.22255e-05	0.0410867	0.083892	5.96168e-10	0.0303835	0.000744141	0.000238365	0.115625	0.194767	29.5246	5.04758e-12	X-ray repair cross-complementing protein 6
P13010	c1	XRCC5		24.2127	-1.06306	-0.371164	-0.63976	0.691896	0.4233	-0.268596	-9.03924	-2.57688	-3.77969	4.80363	2.50085	-1.42425	5.77511e-13	0.0123357	0.000352323	1.00818e-05	0.0150156	0.159332	8.58706e-10	0.0472071	0.00321574	0.00020548	0.0545644	0.307623	27.9996	1.30795e-11	X-ray repair cross-complementing protein 5
P14678;P14678-2;P14678-3	c1	SNRPB		23.2469	-1.23366	-0.776529	-0.575305	0.457129	0.658353	0.201224	-8.30054	-4.26603	-2.68952	2.51134	3.07777	0.844314	1.10175e-11	6.84151e-05	0.0091571	0.0146171	0.00309162	0.401704	5.76282e-09	0.000906805	0.037951	0.0534679	0.0167633	0.576846	23.3202	2.94558e-10	Small nuclear ribonucleoprotein-associated proteins B and B';Isoform SM-B of Small nuclear ribonucleoprotein-associated proteins B and B';Isoform SM-B1 of Small nuclear ribonucleoprotein-associated proteins B and B'
P16401	c1	H1-5		26.7113	-0.917215	-1.80447	-2.52073	-0.887255	-1.60352	-0.716263	-2.68777	-4.31743	-5.13232	-2.12288	-3.26483	-1.3089	0.0092001	5.72165e-05	2.99278e-06	0.0377193	0.00177669	0.195345	0.0380713	0.0007894	8.19502e-05	0.108415	0.0109337	0.354662	11.7502	3.32349e-06	Histone H1.5
P17026	c1	ZNF22		18.948	-0.76456	-0.849031	-1.43749	-0.0844706	-0.672928	-0.588458	-3.40002	-3.08281	-4.44159	-0.306711	-2.07923	-1.63191	0.00117675	0.00304654	3.70072e-05	0.76008	0.0416924	0.107711	0.00800618	0.0165904	0.000564109	0.856533	0.116867	0.233217	8.44509	8.51908e-05	Zinc finger protein 22
P17844	c1	DDX5		24.5903	-1.27427	-0.756408	-0.493167	0.51786	0.781101	0.263242	-9.51933	-4.61377	-2.55979	3.15873	4.05432	1.22635	8.65878e-14	2.00447e-05	0.0128972	0.00243831	0.000141326	0.224655	2.25774e-10	0.000349708	0.0487513	0.0139786	0.00159086	0.390685	30.7133	2.45008e-12	Probable ATP-dependent RNA helicase DDX5
P18754-2	c1	RCC1		22.4197	-0.965605	-0.705428	-0.908838	0.260177	0.0567675	-0.20341	-6.20329	-3.70024	-4.05671	1.36473	0.253388	-0.814904	4.84996e-08	0.000456052	0.000140187	0.177217	0.800797	0.418212	3.11082e-06	0.00389107	0.00158082	0.331415	0.883646	0.592592	14.5027	2.79025e-07	Isoform 2 of Regulator of chromosome condensation
P18887	c1	XRCC1		20.5749	-1.46467	-1.14226	-0.714415	0.322403	0.75025	0.427847	-8.56523	-5.45407	-2.90279	1.53941	3.0484	1.56028	3.81831e-12	8.87732e-07	0.00509905	0.128737	0.00336661	0.123728	3.01013e-09	3.10583e-05	0.0244217	0.264424	0.0178606	0.25737	26.051	4.61055e-11	DNA repair protein XRCC1
P19338	c1	NCL		26.0753	-1.27456	-0.699321	-1.0709	0.575235	0.203652	-0.371583	-7.7304	-3.46317	-4.51293	2.84867	0.858216	-1.40544	1.08773e-10	0.00096758	2.874e-05	0.00593115	0.394042	0.164828	2.84655e-08	0.00689725	0.000467269	0.0273885	0.569921	0.315031	21.1856	1.35914e-09	Nucleolin
P21127;P21127-2;P21127-3;P21127-8	c1	CDK11B		21.3189	-0.974089	-0.597006	-0.76293	0.377083	0.211159	-0.165923	-7.42959	-3.71792	-4.04311	2.34832	1.11903	-0.789198	3.64469e-10	0.000430712	0.000146786	0.0220259	0.267396	0.43297	7.48378e-08	0.00373924	0.00163322	0.0724276	0.439903	0.605521	19.2928	5.62429e-09	Cyclin-dependent kinase 11B;Isoform SV1 of Cyclin-dependent kinase 11B;Isoform 2 of Cyclin-dependent kinase 11B;Isoform 8 of Cyclin-dependent kinase 11B
P26196	c1	DDX6		22.299	-0.790197	-0.675406	-0.542422	0.114791	0.247775	0.132984	-5.90139	-4.11849	-2.81463	0.699971	1.2857	0.619343	1.58208e-07	0.00011364	0.00651691	0.486534	0.203275	0.537935	7.92544e-06	0.00134883	0.0293557	0.651901	0.364481	0.693895	12.8648	1.1912e-06	Probable ATP-dependent RNA helicase DDX6
P27694	c1	RPA1		22.202	-0.970867	-0.644984	-0.665111	0.325883	0.305757	-0.0201262	-7.38907	-4.00805	-3.51713	2.0251	1.61685	-0.0955224	4.28912e-10	0.000165209	0.000817287	0.0471204	0.110931	0.924205	8.49382e-08	0.00178655	0.00607892	0.127368	0.238237	0.958183	18.8307	8.03431e-09	Replication protein A 70 kDa DNA-binding subunit
P28340	c1	POLD1		19.8396	-0.516699	-1.11304	-0.852118	-0.596346	-0.335419	0.260927	-3.14798	-5.53684	-3.60711	-2.96652	-1.41987	0.99135	0.00251687	6.47009e-07	0.000614815	0.00425823	0.1606	0.325325	0.014326	2.44682e-05	0.00488388	0.021384	0.309505	0.502647	11.7827	3.22397e-06	DNA polymerase delta catalytic subunit
P30876	c1	POLR2B		20.6371	-0.605301	-0.771357	-0.548466	-0.166055	0.056835	0.22289	-4.41998	-4.59895	-2.78268	-0.990048	0.288356	1.01497	3.99388e-05	2.11395e-05	0.00711468	0.325956	0.774025	0.314021	0.00059604	0.000366075	0.0313575	0.503241	0.865165	0.490721	9.86781	2.02843e-05	DNA-directed RNA polymerase II subunit RPB2
P32780	c1	GTF2H1		19.6159	-1.45921	-1.1449	-0.751499	0.314307	0.707708	0.393401	-7.27108	-4.65805	-2.60181	1.27876	2.4502	1.22245	6.8892e-10	1.70936e-05	0.0115564	0.205694	0.0170815	0.226114	1.1861e-07	0.000309959	0.0449826	0.367385	0.0598769	0.392394	18.7823	8.34168e-09	General transcription factor IIH subunit 1
P35244	c1	RPA3		22.1122	-0.842421	-0.504866	-0.608734	0.337555	0.233687	-0.103868	-6.33127	-3.09808	-3.17874	2.07138	1.22028	-0.486808	2.9276e-08	0.00291388	0.00229809	0.042444	0.226927	0.628092	2.10478e-06	0.0160405	0.0133621	0.118376	0.393243	0.763797	13.7771	5.26537e-07	Replication protein A 14 kDa subunit
P35249	c1	RFC4		21.3542	-0.554603	-0.583422	-0.692294	-0.0288194	-0.137692	-0.108872	-3.04782	-2.61785	-2.6434	-0.129314	-0.525751	-0.373111	0.00337224	0.0110789	0.0103552	0.897523	0.600916	0.710325	0.0178789	0.0436802	0.0415734	0.941996	0.74366	0.822742	4.56232	0.00591687	Replication factor C subunit 4
P35659	c1	DEK		23.1156	-1.09134	-1.06172	-0.880443	0.029619	0.210893	0.181274	-6.19313	-4.91943	-3.47151	0.137239	0.831531	0.641504	5.0478e-08	6.59453e-06	0.000942763	0.891282	0.408829	0.523533	3.20629e-06	0.000147049	0.00676012	0.938355	0.584001	0.682766	15.3968	1.29753e-07	Protein DEK
P37198	c1	NUP62		22.2192	-0.898018	-0.708938	-0.72757	0.18908	0.170448	-0.0186315	-6.74448	-4.34737	-3.79667	1.15948	0.88945	-0.0872619	5.67278e-09	5.15371e-05	0.000333293	0.250657	0.377161	0.930741	6.00544e-07	0.000725735	0.00308771	0.421132	0.554454	0.962002	16.7238	4.30248e-08	Nuclear pore glycoprotein p62
P39687	c1	ANP32A		24.7612	-1.04967	-0.470149	-0.998374	0.579521	0.0512958	-0.528225	-6.96369	-2.54669	-4.60198	3.13913	0.236447	-2.18533	2.36258e-09	0.013343	2.09109e-05	0.00258336	0.813857	0.0326086	2.95219e-07	0.0499116	0.000362885	0.0145953	0.89168	0.0969369	18.1433	1.37574e-08	Acidic leucine-rich nuclear phosphoprotein 32 family member A
P39748	c1	FEN1		22.606	-1.25457	-1.16725	-1.40396	0.0873177	-0.14939	-0.236708	-5.80778	-4.41199	-4.5158	0.330044	-0.48051	-0.683347	2.27646e-07	4.10796e-05	2.84478e-05	0.742467	0.632537	0.496905	1.05628e-05	0.000610262	0.000463669	0.844521	0.767349	0.660683	14.7128	2.32712e-07	Flap endonuclease 1
P41240	c1	CSK		21.8788	-0.666558	-0.641413	-0.671214	0.0251452	-0.00465634	-0.0298015	-4.48765	-3.52593	-3.13984	0.138226	-0.0217816	-0.125122	3.14397e-05	0.000795004	0.00257799	0.890505	0.982691	0.900828	0.00049636	0.00595072	0.0145792	0.937989	0.991023	0.944059	8.51184	7.95341e-05	Tyrosine-protein kinase CSK
P42285	c1	MTREX		20.9694	-0.728813	-0.799673	-0.619996	-0.0708597	0.108817	0.179676	-6.05485	-5.42443	-3.57883	-0.480663	0.628127	0.930874	8.68765e-08	9.93868e-07	0.000672641	0.632429	0.532202	0.355489	4.97707e-06	3.41148e-05	0.00522895	0.767293	0.689536	0.532965	16.0763	7.33811e-08	Exosome RNA helicase MTR4
P49916;P49916-3	c1	LIG3		20.3418	-1.27408	-1.22257	-1.10305	0.0515082	0.171031	0.119523	-7.88868	-6.18068	-4.74534	0.260399	0.735779	0.461499	5.75712e-11	5.30128e-08	1.24649e-05	0.795409	0.464609	0.646038	1.82842e-08	3.30315e-06	0.000242267	0.880284	0.63401	0.776984	25.1269	8.53254e-11	DNA ligase 3;Isoform 3 of DNA ligase 3
P51610	c1	HCFC1		21.8745	-0.647878	-0.537495	-0.632361	0.110383	0.0155166	-0.0948661	-5.46166	-3.69965	-3.70392	0.75978	0.0908853	-0.498719	8.6239e-07	0.000456917	0.000450652	0.450234	0.927873	0.619722	3.03993e-05	0.00389743	0.00386617	0.621227	0.96019	0.757874	11.7517	3.3189e-06	Host cell factor 1
P52434	c1	POLR2H		21.5854	-1.11401	-0.747602	-0.750907	0.366404	0.363099	-0.00330491	-6.68691	-3.66406	-3.13177	1.79578	1.51436	-0.0123712	7.13625e-09	0.000512409	0.00263995	0.0773486	0.134961	0.990169	7.24972e-07	0.00424144	0.0148437	0.183568	0.273449	0.994563	15.4185	1.27392e-07	DNA-directed RNA polymerases I, II, and III subunit RPABC3
P52597	c1	HNRNPF		23.4874	-1.04215	-0.773705	-0.95055	0.268448	0.0916034	-0.176845	-7.1284	-4.32106	-4.51753	1.49926	0.435349	-0.754338	1.22121e-09	5.64969e-05	2.82739e-05	0.138826	0.664804	0.45347	1.79947e-07	0.00078178	0.000461524	0.278903	0.790573	0.62435	18.9986	7.05473e-09	Heterogeneous nuclear ribonucleoprotein F
P52788	c1	SMS		22.324	-0.629107	-0.644679	-1.0771	-0.0155729	-0.44799	-0.432417	-3.2105	-2.68625	-3.81916	-0.0648891	-1.58848	-1.37614	0.00209093	0.00923774	0.000309603	0.948469	0.117209	0.173673	0.0124248	0.0381836	0.00292202	0.971515	0.247507	0.326918	6.57012	0.000621414	Spermine synthase
P53582	c1	METAP1		21.3788	-1.17608	-0.858512	-0.712332	0.317571	0.463752	0.14618	-8.13631	-4.84942	-3.42402	1.79384	2.22915	0.630654	2.12924e-11	8.52786e-06	0.00109265	0.0776603	0.0293958	0.530559	9.41237e-09	0.000180442	0.00757099	0.184142	0.089672	0.688159	23.0445	3.57409e-10	Methionine aminopeptidase 1
P54105	c1	CLNS1A		22.1267	-1.13451	-0.952937	-1.29988	0.18157	-0.165371	-0.346941	-5.74747	-3.94174	-4.57549	0.75105	-0.582095	-1.09607	2.87559e-07	0.000206324	2.29922e-05	0.455432	0.56259	0.27724	1.28801e-05	0.00211691	0.00039173	0.625865	0.713388	0.451311	14.1042	3.9485e-07	Methylosome subunit pICln
P55265;P55265-4	c1	ADAR		22.52	-1.34639	-0.867056	-1.03078	0.479335	0.315609	-0.163726	-6.41659	-3.37392	-3.41323	1.86521	1.04508	-0.486591	2.08889e-08	0.0012751	0.00112973	0.0668334	0.3	0.628245	1.60781e-06	0.00848995	0.00776221	0.164865	0.475619	0.76387	14.3863	3.08712e-07	Double-stranded RNA-specific adenosine deaminase;Isoform 4 of Double-stranded RNA-specific adenosine deaminase
P56182	c1	RRP1		21.2166	-1.38382	-0.677744	-1.13016	0.706081	0.253662	-0.452419	-6.87307	-2.74846	-3.9001	2.86337	0.875366	-1.40127	3.39473e-09	0.00781063	0.000237	0.0056935	0.384716	0.166063	3.93973e-07	0.0336319	0.00236149	0.0265383	0.561397	0.316657	16.6508	4.56761e-08	Ribosomal RNA processing protein 1 homolog A
P57678	c1	GEMIN4		19.2949	-0.69993	-0.632791	-0.699154	0.0671381	0.000775935	-0.0663622	-4.1525	-3.06528	-2.882	0.325221	0.0031985	-0.245521	0.000101171	0.00320582	0.00540513	0.746096	0.997458	0.806855	0.0012372	0.017253	0.0255193	0.847161	0.998729	0.887401	7.06569	0.000363529	Gem-associated protein 4
P61326	c1	MAGOH		23.2047	-0.976083	-0.727645	-0.645928	0.248438	0.330155	0.081717	-8.68787	-5.28811	-3.99462	1.80551	2.04178	0.453578	2.33936e-12	1.66653e-06	0.000172842	0.0757968	0.0453858	0.651699	2.46856e-09	5.15757e-05	0.00184711	0.180776	0.123939	0.781236	26.5528	3.31711e-11	Protein mago nashi homolog
P61962	c1	DCAF7		21.0791	-0.643211	-0.582435	-0.6387	0.0607758	0.00451031	-0.0562655	-4.86679	-3.59825	-3.35778	0.375469	0.0237116	-0.265488	8.00194e-06	0.00063241	0.00133979	0.708579	0.981158	0.791505	0.000171871	0.00498731	0.00883967	0.821776	0.990089	0.877447	9.68997	2.41896e-05	DDB1- and CUL4-associated factor 7
P61970	c1	NUTF2		23.9538	-0.69506	-0.383509	-0.605922	0.311551	0.0891371	-0.222414	-5.69823	-2.56713	-3.45144	2.08546	0.50774	-1.13708	3.47841e-07	0.0126533	0.00100356	0.0411044	0.613417	0.259831	1.48934e-05	0.0480731	0.00709732	0.115665	0.753317	0.431254	11.6445	3.66931e-06	Nuclear transport factor 2
P62258	c1	YWHAE		26.0949	-0.825867	-0.742434	-0.690386	0.083433	0.135481	0.0520478	-5.74567	-4.21738	-3.33724	0.473939	0.654897	0.225811	2.89569e-07	8.09507e-05	0.00142653	0.63719	0.514929	0.822083	1.29228e-05	0.00103561	0.00926438	0.770877	0.675883	0.896743	12.8132	1.24831e-06	14-3-3 protein epsilon
P62308	c1	SNRPG		23.9183	-0.989372	-0.70193	-0.608785	0.287442	0.380586	0.0931448	-6.97597	-4.04104	-2.98246	1.65481	1.8645	0.409559	2.24923e-09	0.000147816	0.00406913	0.10296	0.0669335	0.683525	2.82988e-07	0.00164245	0.0206678	0.225785	0.164998	0.803951	16.8402	3.91259e-08	Small nuclear ribonucleoprotein G
P62314	c1	SNRPD1		23.3856	-1.14084	-0.760327	-0.667766	0.380517	0.473078	0.0925608	-6.73841	-3.66679	-2.74044	1.8351	1.94146	0.340935	5.81176e-09	0.00050794	0.00798244	0.0712351	0.0566994	0.734293	6.07394e-07	0.00421612	0.0342202	0.172751	0.146042	0.838752	15.4941	1.19518e-07	Small nuclear ribonucleoprotein Sm D1
P62318;P62318-2	c1	SNRPD3		24.0513	-0.817818	-0.681911	-0.57836	0.135907	0.239458	0.103551	-6.95527	-4.73521	-3.4176	0.943746	1.41499	0.549191	2.44349e-09	1.29317e-05	0.00111458	0.348922	0.16202	0.584825	3.01628e-07	0.00024957	0.00767745	0.526595	0.311326	0.731608	17.7423	1.89077e-08	Small nuclear ribonucleoprotein Sm D3;Isoform 2 of Small nuclear ribonucleoprotein Sm D3
P62487	c1	POLR2G		20.6503	-0.543233	-0.495978	-0.499653	0.0472552	0.0435796	-0.00367551	-4.79844	-3.57709	-3.06653	0.340814	0.267462	-0.0202463	1.02746e-05	0.000676364	0.00319423	0.734383	0.789991	0.983911	0.000208549	0.00525245	0.0171971	0.838826	0.876452	0.991702	9.21491	3.88947e-05	DNA-directed RNA polymerase II subunit RPB7
P62875	c1	POLR2L		21.3059	-1.06035	-0.612563	-0.869657	0.447787	0.190693	-0.257093	-7.9382	-3.74437	-4.52362	2.73715	0.991913	-1.20026	4.71814e-11	0.000395298	2.76677e-05	0.00805405	0.325053	0.234553	1.56846e-08	0.00350471	0.00045311	0.0344443	0.502419	0.402323	22.2068	6.48005e-10	DNA-directed RNA polymerases I, II, and III subunit RPABC5
P62899	c1	RPL31		23.3034	-0.814494	-0.521385	-0.533593	0.293109	0.280901	-0.012208	-6.1288	-3.20332	-2.78973	1.80082	1.46861	-0.0572855	6.50039e-08	0.00213615	0.0069786	0.0765406	0.146939	0.9545	3.91603e-06	0.0126293	0.0308993	0.182147	0.290732	0.97455	12.8316	1.22765e-06	60S ribosomal protein L31
P62995	c1	TRA2B		22.8996	-1.48728	-0.600476	-0.695294	0.886804	0.791986	-0.094818	-11.0557	-3.64454	-3.59109	5.38238	4.09049	-0.439538	2.30245e-16	0.000545536	0.000646977	1.16616e-06	0.00012501	0.661783	2.51059e-12	0.00445917	0.00507692	3.90456e-05	0.00145287	0.788266	41.0487	8.44041e-15	Transformer-2 protein homolog beta
P63096	c1	GNAI1		21.1597	-1.33564	-0.920291	-2.15344	0.415346	-0.817801	-1.23315	-4.65513	-2.61892	-5.21483	1.18197	-1.98041	-2.68022	1.72745e-05	0.0110476	2.19643e-06	0.24168	0.0520491	0.00938799	0.000312373	0.0435922	6.42087e-05	0.410821	0.137353	0.0386046	12.1377	2.31786e-06	Guanine nucleotide-binding protein G(i) subunit alpha-1
P67870	c1	CSNK2B		22.755	-0.81621	-0.665371	-0.466294	0.150839	0.349916	0.199077	-8.0975	-5.38973	-3.21421	1.22185	2.412	1.23164	2.48819e-11	1.13406e-06	0.00206793	0.226339	0.0188046	0.222684	1.00989e-08	3.80776e-05	0.0123149	0.392615	0.0643447	0.38838	23.5945	2.43291e-10	Casein kinase II subunit beta
P68431	c1			28.8466	-0.569571	-0.544034	-0.602261	0.0255371	-0.0326903	-0.0582273	-4.25941	-3.32186	-3.12933	0.155929	-0.169857	-0.271544	7.00044e-05	0.00149497	0.00265894	0.87659	0.865669	0.786864	0.000924126	0.00960021	0.0149141	0.929812	0.923291	0.874407	7.79233	0.000168009	Histone H3.1
P78316	c1	NOP14		19.6406	-1.02803	-0.963238	-1.02416	0.0647921	0.00387369	-0.0609184	-5.22858	-4.00006	-3.61917	0.269063	0.0136889	-0.193214	2.08574e-06	0.000169713	0.000591618	0.788764	0.989122	0.847416	6.15111e-05	0.00182201	0.0047399	0.875694	0.994075	0.912614	11.3646	4.77602e-06	Nucleolar protein 14
P78406	c1	RAE1		21.7893	-0.587846	-0.574725	-0.492387	0.0131203	0.0954586	0.0823383	-4.57673	-3.65348	-2.66357	0.0834046	0.516383	0.399766	2.28903e-05	0.000530119	0.00981478	0.933796	0.607404	0.690687	0.000390487	0.00435601	0.0399479	0.963667	0.749166	0.809058	8.48767	8.1536e-05	mRNA export factor
P78527	c1	PRKDC		23.6654	-1.22402	-0.705417	-0.489394	0.518606	0.73463	0.216023	-9.22512	-4.34093	-2.56275	3.19135	3.84694	1.0153	2.7643e-13	5.27102e-05	0.0127984	0.00221361	0.000282558	0.313863	6.02839e-10	0.000738955	0.0484764	0.0129839	0.00272174	0.490641	28.7132	8.34741e-12	DNA-dependent protein kinase catalytic subunit
P83916	c1	CBX1		23.0468	-1.29466	-0.899434	-0.931306	0.395221	0.36335	-0.0318718	-8.15272	-4.62458	-4.07479	2.03209	1.58978	-0.12516	1.9935e-11	1.92818e-05	0.000131853	0.0463866	0.116914	0.900797	8.93306e-09	0.00033868	0.00151446	0.125915	0.247156	0.944058	23.2347	3.12723e-10	Chromobox protein homolog 1
P84103;P84103-2	c1	SRSF3		25.3331	-1.30712	-0.763017	-0.687525	0.544106	0.619598	0.075492	-11.1217	-5.30083	-4.06452	3.78001	3.66295	0.400561	1.79449e-16	1.58832e-06	0.000136528	0.000351953	0.000514255	0.690105	2.51059e-12	4.97753e-05	0.00155127	0.00321326	0.00425235	0.808637	41.4642	6.85581e-15	Serine/arginine-rich splicing factor 3;Isoform 2 of Serine/arginine-rich splicing factor 3
Q01130	c1	SRSF2		25.5278	-0.945221	-0.818017	-0.885702	0.127204	0.0595189	-0.0676852	-5.04246	-3.56308	-3.28293	0.55407	0.220612	-0.225173	4.18341e-06	0.000707055	0.00168225	0.581502	0.826111	0.822577	0.000104784	0.00543832	0.0105119	0.728843	0.899173	0.896998	10.0146	1.75518e-05	Serine/arginine-rich splicing factor 2
Q01780	c1	EXOSC10		20.2567	-0.854322	-0.852463	-0.673039	0.001859	0.181283	0.179424	-5.51642	-4.49434	-3.01954	0.00980099	0.813313	0.722485	6.99613e-07	3.07026e-05	0.00365884	0.992211	0.419116	0.472682	2.60065e-05	0.000488493	0.0190465	0.995587	0.593358	0.640928	12.3576	1.89244e-06	Exosome component 10
Q01844;Q01844-3;Q01844-5;Q01844-6	c1	EWSR1		23.2655	-0.793553	-0.452799	-0.475369	0.340753	0.318184	-0.0225696	-6.46071	-3.00999	-2.68906	2.26516	1.7999	-0.114588	1.75381e-08	0.00376068	0.00916844	0.0269675	0.0766882	0.909137	1.40271e-06	0.0194494	0.0379884	0.0840795	0.182438	0.949216	14.0257	4.22989e-07	RNA-binding protein EWS;Isoform 3 of RNA-binding protein EWS;Isoform 5 of RNA-binding protein EWS;Isoform 6 of RNA-binding protein EWS
Q04323	c1	UBXN1		21.6951	-0.620648	-0.734522	-0.863393	-0.113874	-0.242745	-0.128872	-3.8713	-3.74085	-3.74184	-0.579947	-1.05203	-0.501281	0.00026073	0.000399843	0.000398562	0.564029	0.296825	0.617929	0.00255053	0.00353314	0.00352535	0.714471	0.472287	0.756564	8.46764	8.32344e-05	UBX domain-containing protein 1
Q07666	c1	KHDRBS1		23.7961	-1.00475	-0.701281	-0.644021	0.30347	0.360731	0.0572605	-5.83819	-3.3271	-2.60007	1.43976	1.45636	0.207485	2.02297e-07	0.00147132	0.0116094	0.15491	0.150284	0.836303	9.66063e-06	0.00948929	0.0451244	0.301757	0.295189	0.905806	11.7836	3.22133e-06	KH domain-containing, RNA-binding, signal transduction-associated protein 1
Q07955	c1	SRSF1		24.559	-1.37284	-0.783366	-0.675666	0.589473	0.697173	0.107699	-11.3978	-5.31033	-3.89762	3.99595	4.02168	0.557607	6.36544e-17	1.53233e-06	0.000238957	0.00017207	0.000157798	0.579098	2.08226e-12	4.85241e-05	0.00237419	0.00184186	0.00172293	0.726833	43.488	2.53815e-15	Serine/arginine-rich splicing factor 1
Q08211	c1	DHX9		24.4781	-1.20358	-0.61941	-0.552885	0.584167	0.650692	0.0665254	-8.7724	-3.68619	-2.79991	3.47645	3.29523	0.302374	1.66973e-12	0.000477203	0.00678636	0.000928337	0.00162084	0.763368	2.02297e-09	0.0040263	0.0302817	0.00668746	0.0102062	0.858453	25.6836	5.88076e-11	ATP-dependent RNA helicase A
Q08945	c1	SSRP1		22.6528	-0.885589	-0.726754	-0.887324	0.158835	-0.00173546	-0.160571	-5.35234	-3.58635	-3.72614	0.783813	-0.00728772	-0.605188	1.30696e-06	0.000656775	0.00041939	0.436101	0.994208	0.547238	4.26679e-05	0.00512877	0.00367017	0.608476	0.996799	0.70146	11.368	4.7607e-06	FACT complex subunit SSRP1
Q12788	c1	TBL3		20.1337	-1.13384	-0.678238	-1.08221	0.455602	0.0516282	-0.403973	-7.06956	-3.45285	-4.68833	2.31943	0.223663	-1.57075	1.54606e-09	0.000999173	1.53241e-05	0.023643	0.823747	0.121274	2.17995e-07	0.0070762	0.000284271	0.0762731	0.897645	0.253603	18.5662	9.87051e-09	Transducin beta-like protein 3
Q12906	c1	ILF3		23.9728	-1.15223	-0.690072	-0.517478	0.462155	0.634748	0.172594	-9.06351	-4.43208	-2.82824	2.96825	3.46917	0.846635	5.24474e-13	3.82712e-05	0.00627669	0.00423736	0.000949671	0.400419	8.19459e-10	0.00057799	0.028529	0.0212955	0.00679922	0.575758	27.6739	1.60899e-11	Interleukin enhancer-binding factor 3
Q13185	c1	CBX3		24.1143	-1.19763	-0.859008	-0.633939	0.338625	0.563695	0.225069	-8.47888	-4.96554	-3.11836	1.95744	2.77283	0.993673	5.39343e-12	5.56322e-06	0.0027459	0.0547509	0.00730897	0.324202	3.7038e-09	0.000129618	0.0153309	0.142526	0.0320025	0.501574	24.8714	1.01372e-10	Chromobox protein homolog 3
Q13523	c1	PRPF4B		20.3607	-0.810471	-0.771431	-0.821655	0.0390404	-0.0111839	-0.0502243	-6.2242	-4.83724	-4.3843	0.244802	-0.0596765	-0.240532	4.46656e-08	8.91681e-06	4.52793e-05	0.807409	0.952603	0.810703	2.90477e-06	0.000186979	0.000657635	0.887648	0.973677	0.889376	16.3297	5.94849e-08	Serine/threonine-protein kinase PRP4 homolog
Q13610	c1	PWP1		21.4013	-0.941875	-0.620578	-0.770536	0.321298	0.17134	-0.149958	-5.79537	-3.11773	-3.29417	1.61417	0.732506	-0.5754	2.38867e-07	0.00275102	0.00162606	0.111512	0.466589	0.56708	1.09899e-05	0.0153464	0.0102292	0.239193	0.635747	0.717198	11.9396	2.78543e-06	Periodic tryptophan protein 1 homolog
Q13867	c1	BLMH		22.1703	-0.683857	-0.531132	-0.683271	0.152725	0.000585659	-0.152139	-4.29612	-2.72439	-2.98243	0.783385	0.00255636	-0.596025	6.16248e-05	0.00833703	0.00406949	0.436351	0.997968	0.553304	0.000834729	0.0353553	0.0206678	0.608674	0.998915	0.70655	7.21305	0.000310433	Bleomycin hydrolase
Q13888	c1	GTF2H2		20.1934	-1.19032	-0.858416	-0.874033	0.331901	0.316284	-0.0156175	-7.39428	-4.35397	-3.77247	1.68344	1.36513	-0.0605001	4.2003e-10	5.03605e-05	0.000360725	0.0972642	0.17709	0.95195	8.42947e-08	0.000714084	0.00327052	0.2169	0.331272	0.973222	19.3099	5.55111e-09	General transcription factor IIH subunit 2
Q13895	c1	BYSL		20.372	-0.949843	-1.10055	-1.11842	-0.150703	-0.168574	-0.0178714	-5.2373	-4.95471	-4.28474	-0.678471	-0.645821	-0.0614508	2.01845e-06	5.79024e-06	6.41132e-05	0.49997	0.520752	0.951196	6.03542e-05	0.000133012	0.00086201	0.66357	0.680561	0.972906	13.8536	4.92144e-07	Bystin
Q14103-3	c1	HNRNPD		25.5557	-1.28429	-0.870039	-0.772386	0.414255	0.511907	0.0976529	-7.36009	-4.0711	-3.07552	1.93839	2.03833	0.348993	4.8187e-10	0.000133515	0.0031119	0.0570814	0.0457399	0.728264	8.8939e-08	0.00152871	0.0168426	0.146704	0.124671	0.834752	18.5561	9.94894e-09	Isoform 3 of Heterogeneous nuclear ribonucleoprotein D0
Q14684	c1	RRP1B		20.7734	-1.2796	-0.832063	-0.827339	0.447534	0.452258	0.00472401	-5.9973	-3.18415	-2.69421	1.71263	1.47276	0.0138072	1.08821e-07	0.00226149	0.00904278	0.0917233	0.145817	0.989028	5.95276e-06	0.013208	0.0376154	0.207949	0.289335	0.994042	12.2976	1.99991e-06	Ribosomal RNA processing protein 1 homolog B
Q14690	c1	PDCD11		19.9976	-1.03238	-0.579757	-1.03959	0.452622	-0.0072131	-0.459835	-5.57361	-2.55563	-3.89964	1.9952	-0.0270573	-1.54815	5.61957e-07	0.0130374	0.000237357	0.050371	0.9785	0.12662	2.19889e-05	0.0490997	0.00236329	0.133886	0.988594	0.261573	11.8168	3.1229e-06	Protein RRP5 homolog
Q14692	c1	BMS1		20.0053	-0.702088	-0.759306	-0.826542	-0.0572183	-0.124454	-0.0672362	-4.49913	-3.97291	-3.68016	-0.299382	-0.554131	-0.268691	3.01847e-05	0.000185906	0.000486552	0.765639	0.58146	0.78905	0.000483546	0.00195793	0.00407896	0.860026	0.728819	0.875854	9.77125	2.23167e-05	Ribosome biogenesis protein BMS1 homolog
Q14974	c1	KPNB1		24.3221	-1.15937	-0.636177	-0.552903	0.523197	0.606471	0.0832736	-8.03791	-3.60124	-2.66338	2.96169	2.92142	0.360031	3.16088e-11	0.000626425	0.0098196	0.0043172	0.00483859	0.720034	1.16178e-08	0.00494847	0.0399526	0.0215905	0.0234315	0.828803	21.59	1.01151e-09	Importin subunit beta-1
Q15046;Q15046-2	c1	KARS1		22.6417	-1.04241	-0.513471	-0.702155	0.528943	0.340259	-0.188683	-7.36239	-2.96107	-3.44569	3.05029	1.66976	-0.831046	4.77439e-10	0.00432476	0.00102165	0.00334819	0.0999533	0.409101	8.8939e-08	0.0216065	0.00718402	0.0177773	0.221014	0.584288	18.3817	1.14047e-08	Lysine--tRNA ligase;Isoform Mitochondrial of Lysine--tRNA ligase
Q15050	c1	RRS1		21.5927	-1.38066	-0.962468	-0.998431	0.418187	0.382225	-0.0359625	-6.67432	-3.79894	-3.35355	1.65062	1.28382	-0.108414	7.50333e-09	0.000330824	0.00135721	0.103817	0.203928	0.914014	7.50608e-07	0.00307092	0.00892568	0.226983	0.365128	0.952209	15.5934	1.09917e-07	Ribosome biogenesis regulatory protein homolog
Q15061	c1	WDR43		21.6579	-1.08174	-0.767757	-0.913619	0.313981	0.168118	-0.145862	-6.87509	-3.98414	-4.03447	1.62935	0.742397	-0.578113	3.36736e-09	0.000179033	0.000151132	0.108254	0.460619	0.565258	3.93403e-07	0.00190394	0.00166965	0.233979	0.630424	0.71553	17.1247	3.10501e-08	WD repeat-containing protein 43
Q15233	c1	NONO		23.5159	-1.58853	-0.767063	-0.683136	0.821468	0.905396	0.0839272	-9.67898	-3.81609	-2.89205	4.08676	3.83298	0.318896	4.62579e-14	0.000312735	0.00525511	0.000126605	0.000295851	0.750865	1.68132e-10	0.00294546	0.0249753	0.00146757	0.00282236	0.850466	31.3129	1.71216e-12	Non-POU domain-containing octamer-binding protein
Q15269	c1	PWP2		20.3549	-1.30396	-0.778916	-1.02567	0.525043	0.278288	-0.246755	-8.29872	-4.04755	-4.53545	2.72832	1.23057	-0.979321	1.10986e-11	0.0001446	2.6526e-05	0.00824876	0.22308	0.331185	5.76282e-09	0.00161881	0.00043771	0.035098	0.388841	0.508531	24.0549	1.76935e-10	Periodic tryptophan protein 2 homolog
Q15276	c1	RABEP1		20.7653	-0.935818	-0.576167	-0.538047	0.359651	0.397771	0.0381202	-7.54457	-3.79268	-3.0139	2.36744	2.22813	0.191651	2.296e-10	0.00033768	0.00371871	0.0210107	0.0294672	0.848635	5.14429e-08	0.00311599	0.0192906	0.0699473	0.0898184	0.913296	19.2054	6.01506e-09	Rab GTPase-binding effector protein 1
Q15813	c1	TBCE		20.3481	-1.09455	-0.694599	-0.871509	0.399955	0.223045	-0.17691	-5.84226	-3.02714	-3.23207	1.74305	0.827183	-0.588855	1.99123e-07	0.00357969	0.00196039	0.0862278	0.41127	0.558074	9.5649e-06	0.0187568	0.011834	0.198918	0.586132	0.710146	12.008	2.61382e-06	Tubulin-specific chaperone E
Q16629;Q16629-4	c1	SRSF7		24.1806	-1.13043	-0.587509	-0.634122	0.542917	0.496304	-0.0466125	-9.69498	-4.11409	-3.7787	3.80183	2.95745	-0.249299	4.34449e-14	0.000115358	0.000353464	0.000327712	0.00436947	0.803945	1.68132e-10	0.00136368	0.00322345	0.00304982	0.0217622	0.885673	31.3981	1.62763e-12	Serine/arginine-rich splicing factor 7;Isoform 4 of Serine/arginine-rich splicing factor 7
Q16777;Q6FI13	c1	H2AC20		28.9689	-0.880379	-0.558652	-0.942127	0.321726	-0.0617483	-0.383475	-4.94355	-2.56133	-3.67573	1.47506	-0.240913	-1.34282	6.03362e-06	0.0128457	0.000493541	0.1452	0.810409	0.18417	0.000136684	0.0486014	0.00412381	0.28846	0.889241	0.34041	9.62127	2.58987e-05	Histone H2A type 2-C;Histone H2A type 2-A
Q1KMD3	c1	HNRNPUL2		23.6111	-0.808272	-0.479787	-0.73873	0.328485	0.0695421	-0.258943	-5.9305	-2.87433	-3.76603	1.9679	0.354524	-1.18481	1.41245e-07	0.00552219	0.00036838	0.0535061	0.724136	0.240563	7.29923e-06	0.0259319	0.00332458	0.140023	0.831847	0.409518	12.8396	1.21875e-06	Heterogeneous nuclear ribonucleoprotein U-like protein 2
Q2NL82	c1	TSR1		20.5546	-1.18377	-0.896916	-1.29238	0.286849	-0.108613	-0.395462	-5.51492	-3.41177	-4.18339	1.09114	-0.351576	-1.14892	7.0365e-07	0.00113484	9.10022e-05	0.279385	0.726335	0.254952	2.60973e-05	0.00778419	0.00113794	0.453741	0.833394	0.425814	12.3468	1.91135e-06	Pre-rRNA-processing protein TSR1 homolog
Q2TAY7	c1	SMU1		21.4157	-0.735751	-0.778387	-0.466375	-0.0426362	0.269376	0.312012	-6.61439	-5.71359	-2.91313	-0.312963	1.68261	1.74922	9.52524e-09	3.27805e-07	0.00495302	0.755348	0.097425	0.0851472	8.8772e-07	1.42029e-05	0.0238761	0.853121	0.217125	0.197066	18.2194	1.29559e-08	WD40 repeat-containing protein SMU1
Q5JVF3;Q5JVF3-2;Q5JVF3-3	c1	PCID2		20.599	-0.767674	-0.70026	-0.794578	0.0674136	-0.026904	-0.0943176	-4.11951	-3.06819	-2.96258	0.295373	-0.100311	-0.315627	0.000113247	0.00317886	0.00430626	0.768685	0.920417	0.753334	0.00134597	0.017137	0.0215557	0.862112	0.95604	0.852111	7.07981	0.000358058	PCI domain-containing protein 2;Isoform 2 of PCI domain-containing protein 2;Isoform 3 of PCI domain-containing protein 2
Q5RKV6	c1	EXOSC6		21.1841	-0.737548	-1.17068	-0.647788	-0.433128	0.0897598	0.522888	-4.41997	-5.72823	-2.69729	-2.11934	0.373746	1.95412	3.99401e-05	3.0978e-07	0.0089683	0.0380288	0.709854	0.0551513	0.00059604	1.35732e-05	0.0373531	0.109046	0.822498	0.143274	12.7656	1.30348e-06	Exosome complex component MTR3
Q5SY16	c1	NOL9		20.4242	-0.845802	-0.808198	-0.871633	0.0376043	-0.0258305	-0.0634348	-3.75749	-2.93157	-2.69046	0.136402	-0.0797308	-0.175739	0.00037878	0.00470192	0.009134	0.891941	0.936705	0.861065	0.00338281	0.0229463	0.0378868	0.938685	0.965117	0.920927	6.00055	0.00116218	Polynucleotide 5'-hydroxyl-kinase NOL9
Q5T1V6	c1	DDX59		19.1483	-0.885798	-0.726334	-1.05645	0.159464	-0.170657	-0.33012	-3.80837	-2.54973	-3.15588	0.559784	-0.509791	-0.885093	0.000320765	0.0132382	0.00245893	0.577622	0.611988	0.379488	0.00300225	0.0496388	0.014076	0.725915	0.752183	0.556449	6.30916	0.000826768	Probable ATP-dependent RNA helicase DDX59
Q5VW32	c1	BROX		22.1514	-0.681349	-0.619898	-0.860988	0.0614514	-0.179639	-0.241091	-4.19189	-3.11397	-3.68046	0.308693	-0.767903	-0.924982	8.83814e-05	0.00278151	0.000486086	0.758579	0.445427	0.358522	0.0011123	0.0154822	0.00407609	0.8555	0.616893	0.536258	8.18082	0.00011197	BRO1 domain-containing protein BROX
Q68E01-2	c1	INTS3		19.6942	-0.996724	-0.884304	-0.66664	0.11242	0.330084	0.217664	-5.67969	-4.11439	-2.63941	0.523056	1.30689	0.773479	3.73638e-07	0.00011524	0.0104654	0.602779	0.196023	0.442145	1.57506e-05	0.00136288	0.0418429	0.745205	0.355489	0.613951	12.0934	2.41483e-06	Isoform 2 of Integrator complex subunit 3
Q6DKI1	c1	RPL7L1		21.1052	-1.39338	-0.978957	-1.2209	0.414426	0.172482	-0.241944	-8.03805	-4.61103	-4.89357	1.95201	0.691336	-0.870379	3.15907e-11	2.02428e-05	7.25273e-06	0.0554065	0.491906	0.387413	1.16178e-08	0.0003526	0.000158804	0.143652	0.656277	0.563849	23.6139	2.40025e-10	60S ribosomal protein L7-like 1
Q6DKJ4	c1	NXN		20.211	-1.26813	-0.944586	-0.764543	0.323547	0.503591	0.180043	-6.18858	-3.76376	-2.59235	1.28919	1.70753	0.547918	5.13903e-08	0.00037112	0.0118468	0.202067	0.0926712	0.585694	3.24533e-06	0.00333702	0.0458673	0.363068	0.209341	0.732218	13.3995	7.36415e-07	Nucleoredoxin
Q6N069	c1	NAA16		21.7298	-0.925231	-0.646208	-0.784907	0.279022	0.140324	-0.138699	-5.52407	-3.15018	-3.25606	1.3602	0.58211	-0.51641	6.79434e-07	0.00250058	0.00182421	0.178638	0.56258	0.607385	2.54589e-05	0.0142457	0.0111503	0.33312	0.713388	0.749166	11.0392	6.50565e-06	N-alpha-acetyltransferase 16, NatA auxiliary subunit
Q6P2Q9	c1	PRPF8		22.0905	-1.08002	-0.593177	-0.482783	0.486843	0.597237	0.110394	-8.22272	-3.68742	-2.55388	3.02641	3.15933	0.524134	1.50529e-11	0.000475309	0.0130966	0.00358725	0.00243393	0.602033	7.46078e-09	0.00401144	0.0492565	0.0187724	0.0139647	0.74462	22.6316	4.78538e-10	Pre-mRNA-processing-splicing factor 8
Q7LBR1	c1	CHMP1B		22.0775	-0.89944	-0.680565	-0.865314	0.218875	0.0341265	-0.184748	-5.9194	-3.65704	-3.9568	1.17613	0.156049	-0.758227	1.47487e-07	0.0005241	0.000196202	0.243989	0.876496	0.451156	7.51497e-06	0.0043163	0.00203816	0.413585	0.92979	0.622211	13.4076	7.3112e-07	Charged multivesicular body protein 1b
Q7Z2T5	c1	TRMT1L		20.0552	-1.07534	-0.909614	-1.01028	0.165727	0.065064	-0.100663	-7.00446	-4.83771	-4.57229	0.881407	0.294465	-0.408895	2.00679e-09	8.90151e-06	2.32568e-05	0.381464	0.769375	0.68401	2.58635e-07	0.000186979	0.000395003	0.55827	0.86238	0.80426	19.1854	6.10813e-09	TRMT1-like protein
Q86VN1	c1	VPS36		20.9476	-0.56944	-0.509051	-0.857344	0.0603886	-0.287904	-0.348293	-4.14582	-3.02606	-4.33693	0.358981	-1.45638	-1.58132	0.000103513	0.00359079	5.34522e-05	0.720815	0.150277	0.118837	0.00125692	0.0187849	0.000745959	0.829352	0.295189	0.249977	9.2187	3.87466e-05	Vacuolar protein-sorting-associated protein 36
Q86W42	c1	THOC6		20.6816	-0.677529	-0.663986	-0.57083	0.0135422	0.106698	0.0931559	-4.95367	-3.96381	-2.89982	0.0808434	0.542027	0.424739	5.81246e-06	0.000191655	0.00514177	0.935824	0.589721	0.672481	0.000133243	0.00200204	0.024557	0.964726	0.734949	0.796123	9.96796	1.83768e-05	THO complex subunit 6 homolog
Q86XP3	c1	DDX42		20.8926	-1.0192	-0.609833	-0.742274	0.409366	0.276925	-0.132442	-6.82172	-3.33273	-3.45195	2.23718	1.28784	-0.552805	4.16782e-09	0.00144631	0.00100197	0.0288383	0.202535	0.582363	4.68515e-07	0.00936529	0.00708988	0.0883624	0.36381	0.729531	16.0131	7.73456e-08	ATP-dependent RNA helicase DDX42
Q8IWA0	c1	WDR75		20.5955	-0.853109	-0.774762	-1.11132	0.078347	-0.258207	-0.336554	-4.26201	-3.16033	-3.85756	0.319585	-0.89628	-1.04852	6.93757e-05	0.00242678	0.000272836	0.750345	0.373532	0.298423	0.000917307	0.0139419	0.00265073	0.850083	0.550691	0.474059	8.63892	6.98101e-05	WD repeat-containing protein 75
Q8IY67-2	c1	RAVER1		21.4043	-0.914113	-0.704228	-0.541702	0.209885	0.372412	0.162526	-7.15199	-4.49878	-2.94477	1.3408	2.02449	0.792981	1.111e-09	3.02225e-05	0.00452953	0.184824	0.0471848	0.430779	1.66711e-07	0.000483678	0.0223614	0.34126	0.127504	0.603497	18.0619	1.46712e-08	Isoform 2 of Ribonucleoprotein PTB-binding 1
Q8IY81	c1	FTSJ3		20.858	-1.01231	-0.923806	-1.13544	0.0885086	-0.123124	-0.211633	-4.5442	-3.38592	-3.54136	0.324401	-0.384016	-0.59243	2.57108e-05	0.00122893	0.000757268	0.746715	0.702266	0.555693	0.000429328	0.00826309	0.00573258	0.847643	0.817224	0.708084	8.9499	5.08425e-05	pre-rRNA processing protein FTSJ3
Q8IZQ5	c1	SELENOH		22.2344	-1.5305	-0.732297	-0.889933	0.798198	0.640562	-0.157636	-8.53696	-3.33513	-3.449	3.63527	2.48255	-0.548327	4.27523e-12	0.00143576	0.00101119	0.00056197	0.0157346	0.585414	3.22812e-09	0.00931505	0.00713502	0.00456041	0.0563757	0.732037	24.4031	1.39356e-10	Selenoprotein H
Q8N163;Q8N163-2	c1	CCAR2		22.728	-1.35228	-0.872405	-0.686717	0.479879	0.665567	0.185688	-7.7535	-4.08416	-2.73573	2.24655	2.65147	0.663937	9.91269e-11	0.000127728	0.00808517	0.0281997	0.0101358	0.509165	2.6579e-08	0.00147641	0.0345362	0.0869268	0.0408682	0.671118	20.3817	2.46542e-09	Cell cycle and apoptosis regulator protein 2;Isoform 2 of Cell cycle and apoptosis regulator protein 2
Q8N684;Q8N684-2;Q8N684-3	c1	CPSF7		21.3218	-0.895245	-0.634117	-0.830317	0.261129	0.064928	-0.196201	-5.68869	-3.28998	-3.66589	1.35481	0.28666	-0.777471	3.60884e-07	0.00164677	0.000509411	0.180339	0.775318	0.439805	1.53623e-05	0.0103356	0.00422177	0.335279	0.86636	0.611792	12.068	2.47243e-06	Cleavage and polyadenylation specificity factor subunit 7;Isoform 2 of Cleavage and polyadenylation specificity factor subunit 7;Isoform 3 of Cleavage and polyadenylation specificity factor subunit 7
Q8N6R0	c1	EEF1AKNMT		20.057	-1.71971	-1.36302	-1.29537	0.356687	0.424341	0.0676536	-8.08251	-5.23056	-4.23009	1.36878	1.38571	0.198288	2.64257e-11	2.07029e-06	7.7478e-05	0.175953	0.170746	0.843462	1.04149e-08	6.14334e-05	0.000998999	0.329824	0.323082	0.910004	23.7331	2.20968e-10	Methyltransferase-like protein 13
Q8N7H5	c1	PAF1		20.335	-0.774432	-0.736385	-0.634511	0.0380471	0.139922	0.101874	-5.04886	-3.91985	-2.87418	0.202528	0.63381	0.414178	4.08515e-06	0.000221943	0.00552451	0.840159	0.52851	0.680157	0.000102874	0.00223607	0.0259391	0.908066	0.686512	0.801574	10.1307	1.56619e-05	RNA polymerase II-associated factor 1 homolog
Q8NAV1	c1	PRPF38A		20.7548	-0.997633	-0.568891	-0.501787	0.428742	0.495845	0.0671033	-7.46707	-3.47667	-2.60954	2.62017	2.57864	0.313211	3.13505e-10	0.000927711	0.0113239	0.0110112	0.0122791	0.75516	6.65933e-08	0.00668505	0.0443868	0.0435022	0.047073	0.853027	18.6604	9.17173e-09	Pre-mRNA-splicing factor 38A
Q8NE71	c1	ABCF1		22.2234	-1.61155	-0.839691	-1.1459	0.771863	0.46565	-0.306213	-9.99756	-4.25327	-4.93927	3.9097	2.00712	-1.18464	1.33299e-14	7.15082e-05	6.12974e-06	0.000229557	0.0490524	0.240632	8.72097e-11	0.000938674	0.000138382	0.00230205	0.13132	0.409552	34.1336	3.34317e-13	ATP-binding cassette sub-family F member 1
Q8NI36	c1	WDR36		21.2375	-0.645903	-0.542384	-0.623012	0.103519	0.0228902	-0.0806288	-4.29731	-2.94639	-2.87999	0.562347	0.105815	-0.334528	6.13706e-05	0.00450879	0.00543548	0.575885	0.916067	0.739097	0.000831975	0.0222797	0.0256058	0.724468	0.953708	0.842211	7.27062	0.000291917	WD repeat-containing protein 36
Q8TAQ2	c1	SMARCC2		22.0035	-0.913858	-0.752464	-0.422767	0.161395	0.491092	0.329697	-7.99906	-5.37775	-2.57114	1.15346	2.98667	1.79965	3.69463e-11	1.18687e-06	0.0125217	0.253099	0.00402041	0.0767278	1.31368e-08	3.94964e-05	0.047701	0.423843	0.0204535	0.182487	23.2382	3.11961e-10	SWI/SNF complex subunit SMARCC2
Q8TED0	c1	UTP15		20.1406	-1.0408	-0.771742	-0.978671	0.26906	0.0621317	-0.206929	-5.6824	-3.44025	-3.71249	1.19941	0.23569	-0.704526	3.69748e-07	0.00103904	0.000438341	0.234882	0.814441	0.483714	1.56471e-05	0.00728287	0.0037954	0.40273	0.892051	0.649665	12.1991	2.1901e-06	U3 small nucleolar RNA-associated protein 15 homolog
Q8WUM0	c1	NUP133		21.1031	-1.08493	-0.764198	-0.629596	0.320729	0.455331	0.134602	-8.6177	-4.95622	-3.4747	2.0801	2.51295	0.666739	3.09598e-12	5.75789e-06	0.000933416	0.0416104	0.0145568	0.507385	2.74543e-09	0.000132549	0.00671474	0.116707	0.0533179	0.669555	25.6038	6.20101e-11	Nuclear pore complex protein Nup133
Q8WVC0	c1	LEO1		20.3938	-1.37245	-0.595211	-0.65202	0.777243	0.720435	-0.0568082	-8.17303	-2.89408	-2.69781	3.77917	2.98088	-0.210964	1.83744e-11	0.00522527	0.00895582	0.000352925	0.00408747	0.833599	8.54825e-09	0.0248653	0.0373058	0.00322033	0.0207398	0.904033	22.3462	5.86462e-10	RNA polymerase-associated protein LEO1
Q8WVV9;Q8WVV9-4	c1	HNRNPLL		23.0895	-1.109	-0.812426	-0.595638	0.296578	0.513366	0.216788	-9.51028	-5.68851	-3.54901	2.0766	3.05881	1.15933	8.97245e-14	3.61139e-07	0.000739211	0.041943	0.0032666	0.250716	2.25774e-10	1.53623e-05	0.00562482	0.117348	0.0174631	0.421191	31.4546	1.57405e-12	Heterogeneous nuclear ribonucleoprotein L-like;Isoform 4 of Heterogeneous nuclear ribonucleoprotein L-like
Q8WWY3	c1	PRPF31		21.6315	-0.988647	-0.551553	-0.715049	0.437094	0.273598	-0.163496	-6.41244	-2.92095	-3.22243	2.31479	1.23299	-0.661306	2.12352e-08	0.00484508	0.00201776	0.0239122	0.222182	0.510839	1.62681e-06	0.0234525	0.0120733	0.0768764	0.387711	0.672406	14.0899	3.99829e-07	U4/U6 small nuclear ribonucleoprotein Prp31
Q8WX92	c1	NELFB		21.0398	-1.11184	-0.768175	-0.648974	0.34366	0.462861	0.119201	-7.36381	-4.15409	-2.98644	1.85843	2.12999	0.492326	4.74729e-10	0.000100622	0.00402306	0.0678039	0.0371039	0.624208	8.8939e-08	0.00123156	0.0204606	0.166679	0.106957	0.761027	18.6234	9.44023e-09	Negative elongation factor B
Q8WXX5	c1	DNAJC9		21.5554	-0.713954	-0.710097	-0.845933	0.00385751	-0.131979	-0.135836	-4.01303	-3.25892	-3.30372	0.0177037	-0.515432	-0.476136	0.000162463	0.00180856	0.00157965	0.985931	0.608064	0.635632	0.00176093	0.0110831	0.0100078	0.992424	0.749635	0.769676	7.4591	0.000238861	DnaJ homolog subfamily C member 9
Q92522	c1	H1-10		23.1563	-0.86418	-0.917346	-1.06488	-0.0531665	-0.200698	-0.147532	-3.55126	-3.07799	-3.04049	-0.178391	-0.573044	-0.378075	0.000733973	0.00308964	0.00344441	0.858991	0.568664	0.706652	0.0055978	0.0167599	0.0181908	0.919746	0.718591	0.82005	6.17627	0.000956977	Histone H1x
Q92841	c1	DDX17		23.4685	-1.14823	-0.621408	-0.617635	0.526826	0.530599	0.00377303	-9.19592	-4.06346	-3.43686	3.44498	2.95254	0.0188438	3.10304e-13	0.00013702	0.00105005	0.00102391	0.00443081	0.985026	6.34416e-10	0.0015547	0.00734586	0.00719529	0.0220007	0.99195	28.2406	1.12312e-11	Probable ATP-dependent RNA helicase DDX17
Q92843-2	c1	BCL2L2		22.7414	-1.13236	-0.556394	-0.543064	0.575964	0.589294	0.0133302	-8.5978	-3.44938	-2.86497	3.5707	3.10886	0.0631182	3.3521e-12	0.00101001	0.00566826	0.000690211	0.00282346	0.949873	2.74543e-09	0.00713006	0.0264583	0.00534015	0.0156344	0.972284	24.6471	1.18017e-10	Isoform 3 of Bcl-2-like protein 2
Q92879-4	c1	CELF1		21.6259	-0.888514	-0.764297	-0.720512	0.124218	0.168003	0.0437849	-6.58953	-4.62814	-3.71275	0.752191	0.865707	0.202501	1.05155e-08	1.90365e-05	0.00043797	0.454751	0.389951	0.840181	9.60847e-07	0.000336169	0.00379319	0.625369	0.565856	0.908066	16.4425	5.41979e-08	Isoform 4 of CUGBP Elav-like family member 1
Q92922	c1	SMARCC1		20.1164	-1.35426	-1.39848	-1.32141	-0.0442202	0.0328548	0.077075	-6.95384	-5.86318	-4.71437	-0.185394	0.117216	0.246802	2.45754e-09	1.83572e-07	1.39464e-05	0.853518	0.907064	0.805868	3.02222e-07	8.94935e-06	0.000265241	0.91599	0.947862	0.886908	21.0175	1.53793e-09	SWI/SNF complex subunit SMARCC1
Q93034	c1	CUL5		20.9055	-0.770456	-0.436899	-0.603064	0.333557	0.167392	-0.166165	-7.19838	-3.3329	-3.91485	2.54455	1.08664	-0.968142	9.22344e-10	0.00144555	0.000225662	0.0134173	0.281355	0.336693	1.49365e-07	0.00936529	0.00226925	0.0501319	0.455922	0.514433	18.0416	1.49083e-08	Cullin-5
Q96AE4	c1	FUBP1		24.0999	-0.877132	-0.619454	-0.561294	0.257677	0.315838	0.0581605	-6.63201	-3.82423	-2.94874	1.59078	1.65924	0.274234	8.8802e-09	0.000304487	0.00447894	0.116688	0.102061	0.784806	8.39564e-07	0.00288305	0.0221858	0.24679	0.224386	0.87289	15.2406	1.48132e-07	Far upstream element-binding protein 1
Q96AX1	c1	VPS33A		21.1194	-0.743841	-0.670384	-0.823255	0.0734573	-0.0794135	-0.152871	-4.94522	-3.63901	-3.80281	0.398745	-0.36683	-0.633787	5.99649e-06	0.000555271	0.000326658	0.691436	0.714981	0.528526	0.00013622	0.00452292	0.00304261	0.809531	0.825514	0.686512	10.4774	1.11702e-05	Vacuolar protein sorting-associated protein 33A
Q96CB8	c1	INTS12		19.4734	-1.18304	-0.531595	-0.641096	0.651448	0.541947	-0.109501	-7.04476	-2.58465	-2.65249	3.16738	2.24227	-0.406629	1.70759e-09	0.012088	0.0101083	0.0023767	0.0284898	0.685665	2.33718e-07	0.0465695	0.0407773	0.0137216	0.0875305	0.805368	16.6021	4.75333e-08	Integrator complex subunit 12
Q96EP5	c1	DAZAP1		22.2224	-0.704363	-0.592152	-0.546295	0.112212	0.158068	0.0458567	-5.17131	-3.5497	-2.78674	0.672661	0.806332	0.209952	2.58624e-06	0.00073761	0.00703608	0.503635	0.423099	0.834386	7.2932e-05	0.00561655	0.0310823	0.666764	0.596693	0.904478	9.95846	1.85496e-05	DAZ-associated protein 1
Q96FW1	c1	OTUB1		23.2368	-0.894509	-0.537951	-1.30791	0.356558	-0.413405	-0.769964	-6.96337	-3.41926	-7.07423	2.26631	-2.23602	-3.73782	2.36553e-09	0.00110887	1.51742e-09	0.0268929	0.0289183	0.0004038	2.95219e-07	0.0076413	2.16759e-07	0.0839269	0.0885578	0.00356329	24.3902	1.40589e-10	Ubiquitin thioesterase OTUB1
Q96GQ7	c1	DDX27		21.2357	-1.36507	-0.73346	-0.871949	0.631612	0.493124	-0.138489	-6.21681	-2.72736	-2.7591	2.34864	1.56039	-0.393314	4.59847e-08	0.0082702	0.00758775	0.0220084	0.123702	0.695422	2.97871e-06	0.0351637	0.0329235	0.0724065	0.257357	0.812655	13.0226	1.03281e-06	Probable ATP-dependent RNA helicase DDX27
Q96LR5	c1	UBE2E2		20.5502	-0.8263	-0.629676	-0.913609	0.196624	-0.087309	-0.283933	-4.59332	-2.85799	-3.5287	0.892441	-0.33722	-0.984277	2.15702e-05	0.00577951	0.000788103	0.375569	0.737078	0.328762	0.000371567	0.0268424	0.00591083	0.552863	0.840711	0.506022	8.63443	7.01321e-05	Ubiquitin-conjugating enzyme E2 E2
Q96P70	c1	IPO9		21.6959	-0.82709	-0.601519	-1.01524	0.225571	-0.18815	-0.413721	-4.86191	-2.88707	-4.14656	1.08266	-0.768465	-1.51661	8.14646e-06	0.00532888	0.00010325	0.283106	0.445096	0.134391	0.000174742	0.0252379	0.00125605	0.457897	0.616609	0.272624	10.2741	1.36134e-05	Importin-9
Q96SY0	c1	INTS14		20.1779	-1.13933	-0.822413	-0.646853	0.316919	0.492479	0.175561	-7.4418	-4.38604	-2.93561	1.69017	2.23502	0.715101	3.47017e-10	4.50045e-05	0.00464858	0.0959626	0.0289877	0.477201	7.18458e-08	0.000655179	0.0227335	0.2147	0.0887255	0.644107	19.1926	6.07449e-09	Integrator complex subunit 14
Q96T37-3	c1	RBM15		20.206	-1.1086	-0.522552	-0.726582	0.586047	0.382018	-0.20403	-7.26623	-2.79652	-3.3089	3.13633	1.73973	-0.83395	7.02472e-10	0.00684982	0.00155503	0.00260478	0.0868128	0.407475	1.19684e-07	0.0304817	0.0098748	0.0146935	0.199861	0.582779	17.8688	1.70967e-08	Isoform 3 of RNA-binding protein 15
Q99848	c1	EBNA1BP2		21.8276	-1.12989	-0.657638	-0.798286	0.472252	0.331603	-0.140648	-5.43482	-2.5828	-2.66792	1.85472	1.10824	-0.421888	9.553e-07	0.0121465	0.00970154	0.0683405	0.271992	0.67455	3.30229e-05	0.046729	0.0396151	0.167608	0.445093	0.797494	10.0997	1.6146e-05	Probable rRNA-processing protein EBP2
Q9BQ67	c1	GRWD1		21.8123	-1.26755	-1.34282	-0.9895	-0.0752716	0.278046	0.353317	-5.91175	-5.11356	-3.20651	-0.286641	0.901018	1.02761	1.51954e-07	3.21004e-06	0.00211593	0.775333	0.371027	0.30808	7.65902e-06	8.579e-05	0.0125315	0.86636	0.548294	0.484323	14.7531	2.24766e-07	Glutamate-rich WD repeat-containing protein 1
Q9BQG0;Q9BQG0-2	c1	MYBBP1A		21.2587	-1.61003	-1.27338	-1.41228	0.33665	0.19775	-0.1389	-7.16417	-4.62641	-4.36634	1.22311	0.611384	-0.385431	1.05804e-09	1.91553e-05	4.8225e-05	0.225866	0.543156	0.701223	1.59496e-07	0.000337249	0.000691598	0.392068	0.697949	0.816517	19.2494	5.8148e-09	Myb-binding protein 1A;Isoform 2 of Myb-binding protein 1A
Q9BRG1	c1	VPS25		21.774	-1.07247	-0.534739	-0.798881	0.537727	0.273585	-0.264143	-7.08388	-2.88392	-3.66636	2.90004	1.25558	-1.08803	1.45984e-09	0.00537605	0.000508644	0.00513862	0.213927	0.280749	2.10372e-07	0.0254075	0.00421875	0.0245501	0.377882	0.455185	17.2948	2.70654e-08	Vacuolar protein-sorting-associated protein 25
Q9BTE6	c1	AARSD1		20.4976	-0.963626	-0.689858	-0.806438	0.273768	0.157188	-0.11658	-4.9093	-2.86963	-2.85461	1.1388	0.556411	-0.370381	6.84505e-06	0.00559514	0.00583404	0.259118	0.579911	0.712347	0.000151189	0.0261881	0.0270278	0.430443	0.727577	0.823983	8.72452	6.3957e-05	Alanyl-tRNA editing protein Aarsd1
Q9BTT0-3	c1	ANP32E		22.8017	-1.07441	-0.898233	-0.78711	0.176178	0.287302	0.111124	-6.11012	-4.17083	-3.11014	0.818062	1.13523	0.394093	6.99485e-08	9.50101e-05	0.00281289	0.41642	0.260601	0.69485	4.13771e-06	0.00117637	0.0155853	0.591091	0.432178	0.81221	13.7608	5.34175e-07	Isoform 3 of Acidic leucine-rich nuclear phosphoprotein 32 family member E
Q9BV38	c1	WDR18		22.3091	-1.31091	-1.21378	-1.03302	0.097137	0.277891	0.180754	-6.20193	-4.68863	-3.39569	0.375225	0.913465	0.533277	4.87597e-08	1.53075e-05	0.00119254	0.708759	0.364498	0.595727	3.12138e-06	0.000284188	0.00808675	0.821852	0.541863	0.739589	14.9796	1.85052e-07	WD repeat-containing protein 18
Q9BVG4	c1	PBDC1		21.6721	-0.58327	-0.670652	-0.493178	-0.0873817	0.0900925	0.177474	-4.53894	-4.26124	-2.66657	-0.555213	0.487122	0.861257	2.61979e-05	6.95605e-05	0.00973655	0.580725	0.62787	0.392379	0.000433752	0.000919008	0.0397158	0.72826	0.763641	0.568193	9.36731	3.3374e-05	Protein PBDC1
Q9BVI4	c1	NOC4L		19.5239	-0.991896	-0.713035	-1.22153	0.278861	-0.22963	-0.508491	-5.38116	-3.15846	-4.60445	1.23524	-0.865573	-1.72031	1.17157e-06	0.00244023	2.07265e-05	0.22135	0.390024	0.0903093	3.91465e-05	0.0139872	0.000359875	0.386699	0.565864	0.205839	12.5994	1.51652e-06	Nucleolar complex protein 4 homolog
Q9BVJ6	c1	UTP14A		19.638	-1.06415	-0.744903	-1.25396	0.319244	-0.189812	-0.509056	-5.53389	-3.16289	-4.53083	1.35552	-0.685833	-1.65085	6.54354e-07	0.00240852	2.69661e-05	0.180115	0.495347	0.10377	2.46888e-05	0.013867	0.000443273	0.335035	0.659244	0.226953	12.883	1.17177e-06	U3 small nucleolar RNA-associated protein 14 homolog A
Q9BVL2;Q9BVL2-2;Q9BVL2-3	c1	NUP58		20.9775	-0.946025	-0.565624	-0.610568	0.380401	0.335457	-0.0449439	-6.10139	-2.97858	-2.73606	2.00319	1.50324	-0.180763	7.23872e-08	0.00411447	0.00807787	0.0494842	0.137798	0.857136	4.26654e-06	0.0208186	0.03451	0.132152	0.277462	0.918427	12.615	1.49501e-06	Nucleoporin p58/p45;Isoform 2 of Nucleoporin p58/p45;Isoform 3 of Nucleoporin p58/p45
Q9BVP2;Q9BVP2-2	c1	GNL3		21.0231	-1.36471	-1.05697	-1.2454	0.307745	0.119317	-0.188428	-7.00664	-4.43083	-4.44264	1.29007	0.425634	-0.60329	1.98928e-09	3.844e-05	3.68703e-05	0.201764	0.671832	0.548492	2.58635e-07	0.000580004	0.000562547	0.362603	0.795707	0.702571	18.5326	1.01336e-08	Guanine nucleotide-binding protein-like 3;Isoform 2 of Guanine nucleotide-binding protein-like 3
Q9BWF3	c1	RBM4		21.9336	-1.07946	-0.844482	-1.01817	0.234974	0.0612816	-0.173692	-8.17061	-5.21908	-5.35472	1.45219	0.322288	-0.819866	1.85536e-11	2.16161e-06	1.29522e-06	0.151435	0.748307	0.415398	8.54825e-09	6.34175e-05	4.24543e-05	0.296916	0.848563	0.590138	25.551	6.42303e-11	RNA-binding protein 4
Q9BWJ5	c1	SF3B5		22.2735	-0.862619	-0.510165	-0.484822	0.352454	0.377796	0.0253422	-7.26845	-3.50984	-2.83838	2.42482	2.2118	0.133162	6.96242e-10	0.000836217	0.00610292	0.0182098	0.0306333	0.894492	1.19243e-07	0.00618737	0.0279176	0.0628419	0.0923319	0.940125	17.7469	1.88395e-08	Splicing factor 3B subunit 5
Q9BXR0	c1	QTRT1		20.9708	-1.08317	-0.453226	-0.731294	0.629946	0.351878	-0.278068	-8.31486	-2.84071	-3.90045	3.94835	1.87679	-1.33113	1.04029e-11	0.00606364	0.000236723	0.000201823	0.0652024	0.187966	5.67168e-09	0.0278001	0.00235944	0.00208255	0.162025	0.345415	23.6452	2.34861e-10	Queuine tRNA-ribosyltransferase catalytic subunit 1
Q9BXY0	c1	MAK16		20.5815	-1.19492	-0.834384	-1.24325	0.360531	-0.0483304	-0.408861	-5.62884	-3.20924	-4.06915	1.38669	-0.158186	-1.20108	4.54492e-07	0.00209878	0.0001344	0.170448	0.874819	0.234239	1.84688e-05	0.0124556	0.00153455	0.322611	0.92877	0.40189	12.3887	1.83925e-06	Protein MAK16 homolog
Q9BY32	c1	ITPA		22.768	-0.911857	-0.985894	-0.792184	-0.074037	0.119673	0.19371	-5.2658	-4.6486	-3.17855	-0.349093	0.480174	0.697593	1.8129e-06	1.76853e-05	0.00229936	0.728189	0.632775	0.488011	5.53721e-05	0.000317869	0.0133659	0.834724	0.767466	0.653183	12.0733	2.46027e-06	Inosine triphosphate pyrophosphatase
Q9BZE4	c1	GTPBP4		21.506	-1.13372	-0.809496	-0.688988	0.324223	0.44473	0.120507	-6.04331	-3.52321	-2.5518	1.41113	1.64714	0.400585	9.08932e-08	0.000801827	0.0131676	0.163149	0.104532	0.690087	5.15303e-06	0.00598161	0.0494702	0.312905	0.228146	0.808637	12.6489	1.44952e-06	Nucleolar GTP-binding protein 1
Q9BZJ0;Q9BZJ0-2;Q9BZJ0-3	c1	CRNKL1		20.5251	-1.3146	-0.79528	-0.724406	0.51932	0.590194	0.0708741	-7.18936	-3.55117	-2.7526	2.31892	2.24262	0.241711	9.56331e-10	0.000734202	0.00772319	0.0236722	0.0284656	0.809793	1.51128e-07	0.0055978	0.0333696	0.0763223	0.0874747	0.888923	17.3896	2.50767e-08	Crooked neck-like protein 1;Isoform 2 of Crooked neck-like protein 1;Isoform 3 of Crooked neck-like protein 1
Q9C0E2	c1	XPO4		20.5028	-0.993744	-0.509236	-0.77698	0.484508	0.216764	-0.267744	-7.3773	-3.08671	-4.00772	2.93683	1.11809	-1.23952	4.4968e-10	0.0030121	0.000165393	0.00463261	0.267796	0.219771	8.65291e-08	0.0164714	0.00178795	0.0226845	0.440274	0.384933	18.9431	7.36369e-09	Exportin-4
Q9GZL7	c1	WDR12		21.354	-1.27562	-0.795699	-1.15206	0.479917	0.123558	-0.356359	-7.38372	-3.76061	-4.63334	2.26817	0.496925	-1.28634	4.38236e-10	0.000374947	1.86836e-05	0.0267731	0.62098	0.203055	8.58417e-08	0.00335657	0.000331442	0.0836885	0.758635	0.364319	19.8647	3.63757e-09	Ribosome biogenesis protein WDR12
Q9GZZ1	c1	NAA50		21.9763	-1.05545	-0.729923	-0.603823	0.325522	0.451622	0.1261	-6.66314	-3.76248	-2.64861	1.67795	1.98099	0.496443	7.84526e-09	0.000372669	0.0102131	0.098336	0.0519824	0.621318	7.7533e-07	0.00334562	0.0411442	0.21853	0.137255	0.758832	15.2432	1.47808e-07	N-alpha-acetyltransferase 50
Q9H0A0	c1	NAT10		20.9749	-1.43541	-0.806474	-0.768677	0.628935	0.666732	0.0377972	-8.93506	-4.09889	-3.32453	3.19655	2.88362	0.146721	8.73677e-13	0.000121487	0.00148287	0.00217963	0.00538062	0.883823	1.19082e-09	0.00142057	0.00954873	0.0128292	0.0254241	0.93423	26.7012	3.01126e-11	RNA cytidine acetyltransferase
Q9H0S4	c1	DDX47		20.2692	-1.60039	-0.773955	-1.03569	0.826435	0.5647	-0.261736	-8.12614	-3.20869	-3.65387	3.42627	1.99224	-0.82877	2.21795e-11	0.00210222	0.000529453	0.00108507	0.050704	0.410378	9.44038e-09	0.0124737	0.00435272	0.00752806	0.134565	0.585421	22.2973	6.07336e-10	Probable ATP-dependent RNA helicase DDX47
Q9H583	c1	HEATR1		19.9072	-1.06181	-0.801875	-0.932427	0.25994	0.129388	-0.130552	-4.57632	-2.82181	-2.7922	0.914733	0.387459	-0.350884	2.29241e-05	0.00638904	0.00693146	0.363836	0.699729	0.726852	0.000390773	0.0288911	0.0307488	0.541385	0.815416	0.833834	7.76625	0.000172678	HEAT repeat-containing protein 1
Q9H944	c1	MED20		20.4571	-0.913514	-0.891679	-1.02582	0.0218352	-0.112302	-0.134137	-4.83726	-3.8552	-3.77414	0.0944053	-0.413177	-0.442941	8.91618e-06	0.00027497	0.000358764	0.925088	0.680887	0.659333	0.000186979	0.00266538	0.00325749	0.958678	0.802171	0.786325	10.4402	1.15804e-05	Mediator of RNA polymerase II transcription subunit 20
Q9H9A6	c1	LRRC40		20.1203	-0.437419	-0.574762	-0.687599	-0.137344	-0.25018	-0.112837	-2.74763	-2.94783	-3.00096	-0.704406	-1.09189	-0.442002	0.00782836	0.00449043	0.00385932	0.483789	0.27906	0.660009	0.0336949	0.0222293	0.01985	0.649739	0.453392	0.786844	5.02457	0.00348182	Leucine-rich repeat-containing protein 40
Q9HAV4	c1	XPO5		21.3361	-1.59026	-1.12297	-1.30977	0.467291	0.280492	-0.1868	-7.73782	-4.46141	-4.42802	1.85649	0.948279	-0.566813	1.05574e-10	3.45027e-05	3.88221e-05	0.0680834	0.346628	0.572865	2.80776e-08	0.000533093	0.000584022	0.167165	0.524125	0.722058	21.535	1.05285e-09	Exportin-5
Q9HB71	c1	CACYBP		23.655	-1.20437	-0.767029	-0.780052	0.437337	0.424314	-0.0130228	-5.98312	-3.11125	-2.69251	1.77394	1.46461	-0.0403448	1.15019e-07	0.00280371	0.00908396	0.0809281	0.148024	0.967946	6.27082e-06	0.0155607	0.0377375	0.189718	0.292277	0.982483	12.2089	2.17027e-06	Calcyclin-binding protein
Q9NPA8;Q9NPA8-2	c1	ENY2		21.2196	-0.830209	-0.710148	-0.732434	0.120061	0.0977751	-0.0222856	-5.20671	-3.63647	-3.19161	0.614796	0.426059	-0.0871593	2.26451e-06	0.000559815	0.00221191	0.540914	0.671524	0.930823	6.55545e-05	0.00455086	0.0129809	0.696425	0.795528	0.962026	10.4436	1.15429e-05	Transcription and mRNA export factor ENY2;Isoform 2 of Transcription and mRNA export factor ENY2
Q9NPD3	c1	EXOSC4		20.7635	-1.03445	-0.952406	-0.798922	0.082044	0.235528	0.153484	-5.38203	-4.04588	-2.88806	0.348528	0.85142	0.49798	1.16772e-06	0.000145418	0.00531418	0.728611	0.397777	0.620241	3.90577e-05	0.0016219	0.0251938	0.835032	0.573402	0.758191	11.2155	5.50074e-06	Exosome complex component RRP41
Q9NPJ8-3	c1	NXT2		20.712	-0.786709	-0.526186	-0.532341	0.260522	0.254368	-0.00615463	-5.50428	-3.00594	-2.58786	1.48828	1.23656	-0.0268535	7.32868e-07	0.00380463	0.0119867	0.141689	0.220864	0.978662	2.67966e-05	0.0196336	0.0462773	0.283066	0.386194	0.988635	10.4458	1.1518e-05	Isoform 3 of NTF2-related export protein 2
Q9NQ29	c1	LUC7L		22.6299	-1.00119	-0.54971	-0.508974	0.45148	0.492216	0.0407355	-8.1144	-3.63771	-2.86616	2.98768	2.77179	0.205886	2.32491e-11	0.000557595	0.00564943	0.00400892	0.00732971	0.837547	9.75031e-09	0.00453756	0.0263931	0.0204066	0.0320719	0.906703	21.9901	7.57183e-10	Putative RNA-binding protein Luc7-like 1
Q9NQ55;Q9NQ55-2;Q9NQ55-3	c1	PPAN		20.3511	-0.986282	-0.626275	-0.881661	0.360007	0.104621	-0.255386	-5.31839	-2.75739	-3.30328	1.58506	0.391981	-0.858792	1.48631e-06	0.00762326	0.00158177	0.117985	0.696402	0.393727	4.73879e-05	0.0330382	0.0100161	0.248612	0.813161	0.569565	10.2824	1.35024e-05	Suppressor of SWI4 1 homolog;Isoform 2 of Suppressor of SWI4 1 homolog;Isoform 3 of Suppressor of SWI4 1 homolog
Q9NQG5	c1	RPRD1B		21.7983	-1.10927	-0.463417	-0.878842	0.645849	0.230424	-0.415425	-7.98531	-2.72385	-4.39574	3.79613	1.15252	-1.86492	3.90449e-11	0.00834916	4.34959e-05	0.000333883	0.253482	0.0668735	1.34506e-08	0.0353825	0.000638904	0.00309123	0.424208	0.164913	22.5136	5.20428e-10	Regulation of nuclear pre-mRNA domain-containing protein 1B
Q9NR30	c1	DDX21		21.542	-0.666879	-0.793057	-0.98774	-0.126178	-0.320861	-0.194683	-3.48584	-3.38469	-3.5873	-0.538517	-1.16531	-0.634601	0.000901513	0.0012336	0.000654805	0.592127	0.248307	0.527998	0.00655054	0.00827936	0.00511828	0.736881	0.418648	0.686181	7.21554	0.000309606	Nucleolar RNA helicase 2
Q9NR56	c1	MBNL1		20.688	-2.62205	-1.11726	-1.39363	1.50479	1.22842	-0.276374	-8.53308	-2.96874	-3.15121	3.99849	2.77764	-0.560885	4.34205e-12	0.00423143	0.00249302	0.00017061	0.00721346	0.576875	3.22812e-09	0.0212723	0.0142171	0.00182804	0.0316613	0.72524	24.4065	1.39031e-10	Muscleblind-like protein 1
Q9NRN7	c1	AASDHPPT		21.3261	-1.22324	-1.00984	-1.04391	0.213402	0.179334	-0.0340682	-7.36843	-4.96672	-4.36908	1.04958	0.750566	-0.127975	4.65987e-10	5.53888e-06	4.77632e-05	0.297941	0.455722	0.898579	8.8939e-08	0.000129328	0.000687214	0.473625	0.626039	0.942722	20.4814	2.28842e-09	L-aminoadipate-semialdehyde dehydrogenase-phosphopantetheinyl transferase
Q9NRX1	c1	PNO1		20.3085	-1.07483	-0.742151	-0.878087	0.332677	0.196742	-0.135935	-4.92038	-2.774	-2.79295	1.24347	0.625779	-0.388065	6.57143e-06	0.0072856	0.0069174	0.218323	0.533731	0.699282	0.000146738	0.031913	0.0307073	0.383316	0.690778	0.814982	8.65857	6.84193e-05	RNA-binding protein PNO1
Q9NTZ6	c1	RBM12		21.5155	-0.712116	-0.728153	-0.685633	-0.0160368	0.0264838	0.0425206	-4.48354	-3.74323	-2.99934	-0.0824409	0.115855	0.166948	3.19018e-05	0.000396754	0.00387726	0.934559	0.908138	0.867948	0.000501959	0.00351248	0.0199047	0.963907	0.948469	0.924543	8.64991	6.90286e-05	RNA-binding protein 12
Q9NUU7	c1	DDX19A		22.2339	-0.819961	-0.361243	-0.426155	0.458718	0.393806	-0.0649118	-8.06249	-2.90022	-2.91145	3.68278	2.69044	-0.398027	2.86377e-11	0.00513611	0.00497651	0.000482471	0.00913466	0.691962	1.0893e-08	0.0245489	0.0239611	0.00405513	0.0378868	0.809887	21.7414	9.06275e-10	ATP-dependent RNA helicase DDX19A
Q9NV31	c1	IMP3		20.2124	-1.46313	-0.786096	-1.04099	0.677031	0.422132	-0.254899	-7.82529	-3.4328	-3.86841	2.95652	1.56867	-0.850159	7.42761e-11	0.00106334	0.000263231	0.00438102	0.121759	0.398472	2.24974e-08	0.00741962	0.00257046	0.0218098	0.254269	0.573873	20.9141	1.65984e-09	U3 small nucleolar ribonucleoprotein protein IMP3
Q9NVM9	c1	INTS13		20.4556	-0.704136	-0.729955	-0.714303	-0.0258194	-0.0101672	0.0156522	-4.85996	-4.11364	-3.4255	-0.145505	-0.0487576	0.0673696	8.20496e-06	0.000115535	0.00108767	0.884779	0.961267	0.946502	0.000175311	0.00136489	0.00754289	0.934848	0.97868	0.970473	10.4237	1.17676e-05	Integrator complex subunit 13
Q9NVP1	c1	DDX18		21.8203	-1.29406	-0.833933	-1.02591	0.460131	0.268155	-0.191976	-6.30584	-3.31797	-3.47345	1.83073	0.907902	-0.583374	3.23695e-08	0.00151276	0.000937071	0.0718946	0.367407	0.561735	2.25894e-06	0.00968972	0.00673259	0.173874	0.54474	0.712938	13.9968	4.33867e-07	ATP-dependent RNA helicase DDX18
Q9NX24	c1	NHP2		21.8747	-0.959614	-0.57485	-0.915962	0.384763	0.0436521	-0.341111	-5.90167	-2.88661	-3.914	1.93209	0.18653	-1.30824	1.58037e-07	0.00533584	0.000226303	0.0578704	0.852631	0.195568	7.92544e-06	0.0252599	0.0022729	0.148219	0.915579	0.354939	12.9395	1.11337e-06	H/ACA ribonucleoprotein complex subunit 2
Q9NXC5	c1	MIOS		19.83	-0.921489	-0.504078	-1.38949	0.417411	-0.468003	-0.885414	-6.35816	-2.83983	-6.66135	2.35158	-2.24365	-3.80978	2.6324e-08	0.00607838	7.90136e-09	0.0218496	0.0283961	0.000319277	1.92643e-06	0.027856	7.76184e-07	0.0719639	0.0873676	0.00299115	21.0831	1.46548e-09	GATOR complex protein MIOS
Q9NXF1;Q9NXF1-2	c1	TEX10		20.2173	-1.16532	-1.15106	-0.903464	0.0142639	0.261856	0.247592	-6.16189	-4.96958	-3.31929	0.0615829	0.962047	0.816429	5.70779e-08	5.48069e-06	0.00150672	0.951091	0.339722	0.417346	3.4965e-06	0.000128427	0.00966172	0.972874	0.517147	0.591851	15.2909	1.41945e-07	Testis-expressed protein 10;Isoform 2 of Testis-expressed protein 10
Q9P287	c1	BCCIP		20.2852	-0.531011	-0.664985	-0.968074	-0.133974	-0.437063	-0.303089	-3.81304	-3.89882	-4.82993	-0.785492	-2.1806	-1.35722	0.00031589	0.000238005	9.15842e-06	0.435124	0.0329737	0.179578	0.00296937	0.00236717	0.000190579	0.607424	0.0977893	0.334329	10.8026	8.16004e-06	BRCA2 and CDKN1A-interacting protein
Q9UBE0	c1	SAE1		22.5978	-1.17598	-0.720713	-0.648839	0.455269	0.527143	0.0718745	-8.63333	-4.32011	-3.30963	2.72898	2.68888	0.329052	2.90855e-12	5.66857e-05	0.00155159	0.00823418	0.00917287	0.743213	2.74543e-09	0.000783397	0.00986311	0.0350496	0.0379971	0.845134	25.1099	8.63057e-11	SUMO-activating enzyme subunit 1
Q9UBT2	c1	UBA2		22.6791	-1.30971	-0.807316	-0.768142	0.502392	0.541566	0.039174	-9.75688	-4.9106	-3.97597	3.05586	2.80319	0.18199	3.40941e-14	6.81248e-06	0.000184007	0.00329464	0.00672543	0.856178	1.59327e-10	0.000150574	0.00194225	0.0175671	0.0300796	0.91767	32.1478	1.04643e-12	SUMO-activating enzyme subunit 2
Q9UER7	c1	DAXX		20.483	-3.11202	-2.6149	-1.7427	0.497119	1.36932	0.872204	-7.59	-5.20726	-2.95316	0.989952	2.32044	1.32657	1.91272e-10	2.25986e-06	0.00442311	0.326003	0.0235846	0.189463	4.4692e-08	6.5478e-05	0.0219725	0.50329	0.0761599	0.347094	20.982	1.57874e-09	Death domain-associated protein 6
Q9UI26	c1	IPO11		20.0823	-0.676374	-0.438079	-0.576981	0.238294	0.0993926	-0.138902	-5.33084	-2.81914	-3.15963	1.53348	0.544288	-0.6827	1.41785e-06	0.0064364	0.00243183	0.130189	0.588174	0.497311	4.56434e-05	0.0290571	0.0139586	0.266588	0.733664	0.661061	10.1976	1.46692e-05	Importin-11
Q9UIA9	c1	XPO7		21.9674	-0.914012	-0.516467	-0.574113	0.397544	0.339898	-0.0576459	-7.34792	-3.39008	-3.20683	2.60947	1.89857	-0.288997	5.06007e-10	0.00121331	0.00211395	0.011326	0.0622254	0.773537	9.19583e-08	0.00818854	0.0125275	0.0443868	0.156518	0.864826	18.1929	1.32299e-08	Exportin-7
Q9UKD2	c1	MRTO4		21.8354	-1.24695	-1.04813	-0.875728	0.198822	0.371222	0.1724	-6.8087	-4.67287	-3.32238	0.886408	1.40836	0.587035	4.39031e-09	1.6204e-05	0.00149261	0.378785	0.163965	0.559288	4.88489e-07	0.000296956	0.00958897	0.555864	0.313845	0.711008	17.0436	3.31609e-08	mRNA turnover protein 4 homolog
Q9UMS4	c1	PRPF19		23.4558	-0.971119	-0.777251	-0.704642	0.193868	0.266477	0.0726087	-7.49938	-4.90082	-3.78083	1.2224	1.42981	0.349667	2.7533e-10	7.06204e-06	0.000351021	0.226132	0.157737	0.727761	5.97565e-08	0.000155251	0.00320564	0.392405	0.305644	0.834492	20.3899	2.45024e-09	Pre-mRNA-processing factor 19
Q9UNQ2	c1	DIMT1		20.0836	-1.02418	-0.905923	-0.79812	0.11826	0.226063	0.107803	-4.91121	-3.54696	-2.65916	0.463023	0.753192	0.322371	6.79716e-06	0.000744011	0.00993071	0.644951	0.454154	0.748244	0.000150337	0.0056482	0.0402678	0.776267	0.624896	0.848563	9.17694	4.04116e-05	Probable dimethyladenosine transferase
Q9Y221	c1	NIP7		21.2766	-1.32034	-0.937641	-1.07338	0.382701	0.246959	-0.135742	-5.01956	-2.91052	-2.8353	1.18794	0.652332	-0.321814	4.55473e-06	0.00498955	0.00615523	0.23934	0.516571	0.748664	0.000111862	0.0240146	0.0280784	0.408073	0.677251	0.848736	9.04339	4.62466e-05	60S ribosome subunit biogenesis protein NIP7 homolog
Q9Y230	c1	RUVBL2		23.6176	-1.30675	-0.670689	-0.620671	0.63606	0.686078	0.0500174	-7.8697	-3.29793	-2.59712	3.12766	2.87081	0.187845	6.21331e-11	0.00160763	0.0116993	0.00267204	0.00557668	0.851605	1.93571e-08	0.0101346	0.0454038	0.0149825	0.0261354	0.915047	20.6559	2.00967e-09	RuvB-like 2
Q9Y265	c1	RUVBL1		23.843	-1.16855	-0.582622	-0.597672	0.585929	0.570879	-0.0150499	-7.22399	-2.94084	-2.56719	2.95753	2.4521	-0.0580198	8.32254e-10	0.00458032	0.0126514	0.00436857	0.0169995	0.953917	1.38196e-07	0.0225311	0.0480731	0.0217619	0.059666	0.974229	17.3967	2.49332e-08	RuvB-like 1
Q9Y2H1	c1	STK38L		20.3704	-0.50611	-0.794888	-0.655877	-0.288778	-0.149767	0.139011	-3.33532	-4.27714	-3.00317	-1.55386	-0.685763	0.571288	0.00143493	6.58288e-05	0.00383496	0.125252	0.495391	0.569847	0.00931295	0.000880372	0.0197607	0.259598	0.659244	0.719631	7.81674	0.000163757	Serine/threonine-protein kinase 38-like
Q9Y2L1	c1	DIS3		21.3721	-1.24841	-1.02785	-0.949377	0.220561	0.299036	0.0784746	-6.52963	-4.3895	-3.45012	0.941921	1.08672	0.25596	1.33416e-08	4.446e-05	0.00100768	0.349848	0.281319	0.79882	1.13654e-06	0.000650728	0.00712104	0.527457	0.455922	0.882416	15.7082	9.98027e-08	Exosome complex exonuclease RRP44
Q9Y3C6	c1	PPIL1		22.2128	-1.12562	-0.647587	-0.970277	0.478034	0.155343	-0.32269	-7.59411	-3.56728	-4.54826	2.63328	0.728186	-1.35764	1.88141e-10	0.000697728	2.53409e-05	0.0106364	0.469211	0.179446	4.42767e-08	0.00538304	0.000424451	0.04238	0.637727	0.334151	20.6169	2.06882e-09	Peptidyl-prolyl cis-trans isomerase-like 1
Q9Y3T9	c1	NOC2L		20.908	-1.48936	-0.860018	-1.21015	0.629338	0.279204	-0.350134	-6.13061	-2.89046	-3.46107	2.11516	0.798532	-0.898778	6.45423e-08	0.00527854	0.000973935	0.0383965	0.427577	0.37221	3.9026e-06	0.0250518	0.006935	0.109837	0.60049	0.549458	13.2123	8.70764e-07	Nucleolar complex protein 2 homolog
Q9Y3X0	c1	CCDC9		20.3843	-0.764608	-0.578869	-0.636271	0.185739	0.128337	-0.0574019	-4.79023	-2.96109	-2.76965	0.950115	0.558645	-0.224263	1.05866e-05	0.00432451	0.00737275	0.345702	0.578394	0.823282	0.000213235	0.0216065	0.0321999	0.523327	0.726479	0.897395	8.39348	8.9846e-05	Coiled-coil domain-containing protein 9
Q9Y5S9	c1	RBM8A		23.257	-1.15716	-0.721368	-0.62855	0.435795	0.528613	0.0928185	-10.5132	-5.35119	-3.96775	3.23277	3.33689	0.52588	1.81727e-15	1.31267e-06	0.000189147	0.00195625	0.00142807	0.600827	1.48616e-11	4.28115e-05	0.0019846	0.011822	0.0092725	0.743578	37.2981	5.88487e-14	RNA-binding protein 8A
A0A075B6K5	c2	IGLV3-9		22.3091	1.16525	0.177712	-0.00469513	-0.987539	-1.16995	-0.182407	4.29541	0.53488	-0.0120254	-2.97231	-2.99651	-0.419315	6.17775e-05	0.594625	0.990444	0.00418864	0.00390882	0.676419	0.000836104	0.738685	0.994633	0.021096	0.0200228	0.798911	7.39985	0.000254377	Immunoglobulin lambda variable 3-9
A0A0C4DH38	c2	IGHV5-51		20.1207	1.02679	-0.0913865	-0.104087	-1.11818	-1.13088	-0.012701	3.35117	-0.243529	-0.236035	-2.97975	-2.56446	-0.0258502	0.00136713	0.808391	0.814175	0.00410072	0.0127416	0.979459	0.00895867	0.888101	0.891819	0.0207845	0.0483047	0.989283	5.27656	0.00261513	Immunoglobulin heavy variable 5-51
O00151	c2	PDLIM1		21.7557	1.01466	0.232469	0.191229	-0.782191	-0.823431	-0.0412398	4.71194	0.881452	0.617019	-2.96583	-2.65688	-0.119429	1.40696e-05	0.38144	0.539457	0.00426661	0.00999114	0.905318	0.000267273	0.55827	0.695163	0.0214129	0.0404443	0.946617	8.11197	0.000120277	PDZ and LIM domain protein 1
O75594	c2	PGLYRP1		20.0547	1.55225	0.341249	-0.512306	-1.211	-2.06456	-0.853555	4.38978	0.787965	-1.00664	-2.79628	-4.0567	-1.50531	4.44165e-05	0.433686	0.317976	0.00685443	0.000140192	0.137267	0.000650381	0.606194	0.494868	0.0304981	0.00158082	0.276784	8.99909	4.83686e-05	Peptidoglycan recognition protein 1
O95466-2	c2	FMNL1		21.5339	1.13509	0.270322	-0.500066	-0.864769	-1.63516	-0.770389	4.48667	0.872427	-1.37336	-2.79092	-4.49074	-1.89896	3.15497e-05	0.386304	0.17453	0.0069559	3.10973e-05	0.0621733	0.000497854	0.562956	0.328023	0.0308238	0.000492617	0.156411	10.0663	1.66832e-05	Isoform 2 of Formin-like protein 1
P00491	c2	PNP	*	22.3336	1.10753	-0.545761	0.352354	-1.65329	-0.755177	0.898115	5.65845	-2.27666	1.25079	-6.89677	-2.68074	2.86145	4.05521e-07	0.0262302	0.215657	3.08779e-09	0.00937489	0.00572404	1.68343e-05	0.0824644	0.380121	3.6597e-07	0.038575	0.026643	19.0896	6.5762e-09	Purine nucleoside phosphorylase
P01619	c2	IGKV3-20		23.0102	1.08681	0.11975	-0.0157488	-0.967064	-1.10256	-0.135499	4.33726	0.390203	-0.043669	-3.15115	-3.05723	-0.337217	5.33913e-05	0.697709	0.965307	0.00249345	0.00328158	0.73708	0.000745427	0.813895	0.980991	0.0142171	0.0175101	0.840711	7.70742	0.000183706	Immunoglobulin kappa variable 3-20
P01717	c2	IGLV3-25		22.2732	1.48585	0.0757866	-0.165683	-1.41006	-1.65153	-0.241469	4.38422	0.182585	-0.339672	-3.39711	-3.38586	-0.444317	4.52929e-05	0.855713	0.735239	0.00118732	0.00122916	0.658343	0.000657635	0.917404	0.839481	0.00807049	0.00826309	0.785689	8.4249	8.69818e-05	Immunoglobulin lambda variable 3-25
P01742	c2	IGHV1-69		22.13	0.871554	-0.0376807	-0.0757006	-0.909234	-0.947254	-0.0380199	3.766	-0.132941	-0.227275	-3.20787	-2.84393	-0.10245	0.000368415	0.894666	0.82095	0.00210738	0.0060098	0.918727	0.00332458	0.940222	0.896299	0.0124965	0.0276463	0.955167	6.45401	0.000705399	Immunoglobulin heavy variable 1-69
P01834	c2	IGKC		24.4006	1.35154	0.194522	-0.185271	-1.15702	-1.53681	-0.379793	4.69527	0.551768	-0.447203	-3.28191	-3.70952	-0.822797	1.49442e-05	0.583069	0.65627	0.00168747	0.000442576	0.413742	0.000278074	0.730108	0.784741	0.0105384	0.00381993	0.588532	9.42223	3.15879e-05	Immunoglobulin kappa constant
P01861	c2	IGHG4	*	23.9746	1.12092	0.0855803	-0.325849	-1.03534	-1.44676	-0.411429	4.71244	0.293765	-0.951819	-3.55392	-4.22606	-1.07865	1.40443e-05	0.769907	0.344844	0.000727833	7.85627e-05	0.284876	0.000266949	0.862744	0.522447	0.00556282	0.00100822	0.459759	10.5479	1.04325e-05	Immunoglobulin heavy constant gamma 4
P01903	c2	HLA-DRA		22.1347	1.62206	0.442305	-0.606824	-1.17976	-2.22889	-1.04913	5.18448	1.15428	-1.34761	-3.07882	-4.94983	-2.09112	2.46167e-06	0.252764	0.182633	0.00308213	5.89542e-06	0.0405758	7.00228e-05	0.423522	0.33841	0.0167368	0.000134362	0.114592	12.8029	1.26e-06	HLA class II histocompatibility antigen, DR alpha chain
P01906	c2	HLA-DQA2		21.9365	1.37738	0.431059	-0.266683	-0.946321	-1.64406	-0.697742	5.67409	1.44989	-0.763312	-3.18299	-4.70572	-1.79246	3.81794e-07	0.152075	0.44814	0.00226925	1.43901e-05	0.0778836	1.60296e-05	0.297866	0.619487	0.0132391	0.000271093	0.184526	13.6409	5.94041e-07	HLA class II histocompatibility antigen, DQ alpha 2 chain
P02745	c2	C1QA		22.9318	0.86514	-0.182145	-0.343726	-1.04729	-1.20887	-0.161581	3.35514	-0.576763	-0.926195	-3.31623	-3.25738	-0.390775	0.00135062	0.566165	0.357896	0.00152081	0.001817	0.697288	0.0089004	0.71637	0.535587	0.00972986	0.0111161	0.813777	6.47596	0.000688677	Complement C1q subcomponent subunit A
P02746	c2	C1QB		22.308	1.23069	-0.20194	-0.367434	-1.43263	-1.59812	-0.165494	5.09683	-0.682854	-1.0573	-4.8444	-4.59861	-0.427413	3.41687e-06	0.497215	0.294434	8.68618e-06	2.11647e-05	0.670543	8.95615e-05	0.660986	0.469876	0.000183318	0.000366318	0.794739	13.8808	4.80485e-07	Complement C1q subcomponent subunit B
P02747	c2	C1QC		23.8831	1.02193	-0.270821	-0.418998	-1.29275	-1.44093	-0.148177	4.07051	-0.880771	-1.15959	-4.20433	-3.98781	-0.368063	0.000133784	0.381805	0.250613	8.46769e-05	0.00017684	0.714066	0.0015297	0.55862	0.421089	0.00107279	0.00188307	0.824807	9.89552	1.97369e-05	Complement C1q subcomponent subunit C
P02760	c2	AMBP		23.5008	1.24555	-0.257317	0.198359	-1.50286	-1.04719	0.455676	4.41433	-0.744609	0.488451	-4.3489	-2.57867	1.0071	4.07413e-05	0.45929	0.626934	5.12618e-05	0.0122783	0.317756	0.000606613	0.629158	0.762957	0.000722791	0.047073	0.494668	9.23566	3.80909e-05	Protein AMBP
P02763	c2	ORM1	*	26.1249	1.40226	-0.210661	0.00352932	-1.61292	-1.39873	0.21419	4.36147	-0.534987	0.00762714	-4.09612	-3.02276	0.415449	4.9054e-05	0.594551	0.993939	0.00012264	0.0036251	0.679232	0.000699501	0.738685	0.996666	0.00143023	0.0189281	0.801115	8.96879	4.98771e-05	Alpha-1-acid glycoprotein 1
P02788	c2	LTF		20.8845	1.66116	-0.287823	-0.135174	-1.94898	-1.79633	0.152649	4.70999	-0.66633	-0.266298	-4.51202	-3.53884	0.269908	1.41696e-05	0.507645	0.790883	2.88333e-05	0.000763331	0.788117	0.000268537	0.669856	0.877034	0.000468087	0.0057681	0.875234	10.9092	7.3666e-06	Lactotransferrin
P04233-2	c2	CD74		21.5552	2.00846	0.584202	0.887127	-1.42426	-1.12133	0.302924	7.9852	1.89645	2.45061	-4.62344	-3.09758	0.751052	3.90623e-11	0.0625106	0.0170639	1.93604e-05	0.00291811	0.455431	1.34506e-08	0.157054	0.0598344	0.00033958	0.016054	0.625865	22.0014	7.51066e-10	Isoform 2 of HLA class II histocompatibility antigen gamma chain
P04839	c2	CYBB		21.7683	1.99881	0.200993	0.00612307	-1.79782	-1.99269	-0.19487	8.0147	0.658037	0.0170588	-5.88594	-5.55162	-0.487273	3.46976e-11	0.512923	0.986444	1.6802e-07	6.11393e-07	0.627764	1.24728e-08	0.674035	0.992665	8.30252e-06	2.34191e-05	0.76354	26.2472	4.05202e-11	Cytochrome b-245 heavy chain
P05107	c2	ITGB2		21.6327	1.48547	0.440365	0.0026895	-1.0451	-1.48278	-0.437676	5.86147	1.41877	0.00737362	-3.3671	-4.06522	-1.07698	1.84799e-07	0.160919	0.99414	0.00130205	0.000136202	0.285615	8.99576e-06	0.309884	0.996761	0.00863598	0.00154933	0.460591	13.1849	8.92432e-07	Integrin beta-2
P05109	c2	S100A8		22.6948	2.11137	-0.253108	0.273461	-2.36448	-1.83791	0.526569	5.19688	-0.508673	0.467668	-4.75191	-3.14317	0.80825	2.34973e-06	0.612767	0.641643	1.21711e-05	0.00255286	0.422003	6.77218e-05	0.752801	0.774118	0.000237838	0.0144856	0.595755	12.0787	2.44802e-06	Protein S100-A8
P05164;P05164-2;P05164-3	c2	MPO		22.816	2.68619	-0.24198	0.251127	-2.92817	-2.43506	0.493107	5.56599	-0.409393	0.361546	-4.954	-3.50575	0.637177	5.7862e-07	0.683647	0.718907	5.8053e-06	0.00084702	0.52633	2.24796e-05	0.803978	0.828076	0.000133172	0.00624891	0.684802	13.6885	5.69462e-07	Myeloperoxidase;Isoform H14 of Myeloperoxidase;Isoform H7 of Myeloperoxidase
P05771-2	c2	PRKCB	*	19.4809	0.743485	-0.153973	-0.370966	-0.897458	-1.11445	-0.216993	2.82694	-0.478016	-0.980038	-2.7862	-2.94422	-0.51452	0.0062993	0.634301	0.330834	0.00704652	0.0045367	0.608697	0.0286	0.768577	0.508268	0.03112	0.0223838	0.749914	4.8352	0.00432309	Isoform Beta-II of Protein kinase C beta type
P06312	c2	IGKV4-1		22.1551	0.749195	-0.336245	-0.423189	-1.08544	-1.17238	-0.086944	2.56444	-0.939739	-1.00646	-3.0336	-2.78825	-0.185588	0.0127422	0.350958	0.318063	0.00351367	0.00700695	0.853367	0.0483047	0.528453	0.494909	0.018479	0.0309746	0.915858	4.71851	0.0049426	Immunoglobulin kappa variable 4-1
P06702	c2	S100A9		22.9503	2.40722	-0.119653	0.270161	-2.52687	-2.13706	0.389814	5.48555	-0.22263	0.427751	-4.70156	-3.38366	0.553955	7.87238e-07	0.824547	0.670298	1.46081e-05	0.00123753	0.58158	2.8299e-05	0.898204	0.794621	0.000273845	0.00829892	0.728895	12.8923	1.16198e-06	Protein S100-A9
P07948	c2	LYN		21.0048	1.00403	-0.226416	-0.265092	-1.23044	-1.26912	-0.0386755	5.64631	-1.03964	-1.03581	-5.64983	-4.95891	-0.135634	4.24934e-07	0.302502	0.304269	4.19215e-07	5.70096e-06	0.892545	1.74848e-05	0.478209	0.480184	1.73389e-05	0.000132075	0.93902	17.3999	2.48696e-08	Tyrosine-protein kinase Lyn
P07951-3	c2	TPM2		22.9766	0.998943	-0.179708	-0.319253	-1.17865	-1.3182	-0.139545	2.80464	-0.411963	-0.622783	-2.70195	-2.57147	-0.244323	0.0066986	0.681771	0.535686	0.00885676	0.0125109	0.807778	0.0299924	0.802667	0.692185	0.0369968	0.0476818	0.887756	4.28337	0.0081739	Isoform 3 of Tropomyosin beta chain
P07996	c2	THBS1		21.7537	1.52699	0.324319	-0.279267	-1.20267	-1.80626	-0.603585	4.97065	0.861992	-0.631627	-3.19653	-4.08528	-1.22526	5.45896e-06	0.391977	0.529927	0.00217977	0.000127241	0.22506	0.00012801	0.567934	0.687677	0.0128292	0.00147154	0.391127	10.599	9.92871e-06	Thrombospondin-1
P08246	c2	ELANE	*	23.4095	2.97862	-0.102943	0.681543	-3.08156	-2.29707	0.784486	6.3055	-0.177933	1.00245	-5.32636	-3.37867	1.03563	3.24126e-08	0.859349	0.319979	1.44215e-06	0.00125666	0.304354	2.25894e-06	0.919889	0.496979	4.62961e-05	0.00840305	0.480295	16.4848	5.23457e-08	Neutrophil elastase
P08311	c2	CTSG		22.0832	2.49993	-0.249729	0.815569	-2.74966	-1.68437	1.0653	5.89066	-0.480462	1.33525	-5.29017	-2.75764	1.56538	1.64957e-07	0.632571	0.186624	1.65362e-06	0.00761816	0.122528	8.18827e-06	0.767362	0.343679	5.13706e-05	0.0330204	0.255442	14.9155	1.95495e-07	Cathepsin G
P08575;P08575-10;P08575-4;P08575-5;P08575-6;P08575-7;P08575-8;P08575-9	c2	PTPRC		20.5408	1.40772	0.184144	0.0486919	-1.22357	-1.35903	-0.135452	5.84435	0.624212	0.140457	-4.14768	-3.92024	-0.350686	1.97515e-07	0.534753	0.888749	0.000102856	0.00022165	0.727	9.51565e-06	0.691636	0.93674	0.00125215	0.00223508	0.833945	13.6124	6.09224e-07	Receptor-type tyrosine-protein phosphatase C;Isoform 8 of Receptor-type tyrosine-protein phosphatase C;Isoform 2 of Receptor-type tyrosine-protein phosphatase C;Isoform 3 of Receptor-type tyrosine-protein phosphatase C;Isoform 4 of Receptor-type tyrosine-protein phosphatase C;Isoform 5 of Receptor-type tyrosine-protein phosphatase C;Isoform 6 of Receptor-type tyrosine-protein phosphatase C;Isofor…
P08631;P08631-2;P08631-3;P08631-4	c2	HCK		19.8538	1.21125	0.0527495	-0.381644	-1.1585	-1.59289	-0.434394	5.93231	0.210943	-1.29872	-4.63277	-5.42054	-1.32675	1.4025e-07	0.833616	0.198797	1.87224e-05	1.0087e-06	0.189405	7.26756e-06	0.904033	0.359146	0.000331949	3.44793e-05	0.347027	17.1552	3.02934e-08	Tyrosine-protein kinase HCK;Isoform 2 of Tyrosine-protein kinase HCK;Isoform 3 of Tyrosine-protein kinase HCK;Isoform 4 of Tyrosine-protein kinase HCK
P08637	c2	FCGR3A	*	21.1002	0.965838	0.240792	-0.888646	-0.725045	-1.85448	-1.12944	4.43942	0.90369	-2.83802	-2.72108	-5.92257	-3.23741	3.72919e-05	0.369619	0.00610896	0.00841176	1.45678e-07	0.00192928	0.000567129	0.546955	0.027923	0.0355419	7.46931e-06	0.0116785	13.8598	4.89473e-07	Low affinity immunoglobulin gamma Fc region receptor III-A
P08648	c2	ITGA5		20.9172	1.1823	0.391705	0.0902213	-0.790594	-1.09208	-0.301483	4.70555	1.27291	0.249492	-2.56916	-3.01996	-0.748271	1.43992e-05	0.207752	0.803796	0.0125866	0.00365444	0.457094	0.000271093	0.369949	0.88555	0.0479037	0.0190296	0.627254	8.18232	0.000111796	Integrin alpha-5
P09493-7	c2	TPM1		22.9426	1.28758	0.060684	-0.242478	-1.2269	-1.53006	-0.303162	3.32489	0.127948	-0.435051	-2.58682	-2.74521	-0.488191	0.00148124	0.8986	0.66502	0.0120196	0.0078798	0.627117	0.00954204	0.942722	0.790771	0.046377	0.0338762	0.763066	5.03284	0.00344914	Isoform 7 of Tropomyosin alpha-1 chain
P09917	c2	ALOX5	*	19.8543	1.7815	0.469352	0.428948	-1.31215	-1.35255	-0.0404041	8.50797	1.83018	1.42334	-5.11655	-4.48806	-0.120331	4.80087e-12	0.071978	0.159594	3.17442e-06	3.13939e-05	0.904606	3.48991e-09	0.174024	0.307946	8.5396e-05	0.000496023	0.946321	25.8202	5.37087e-11	Arachidonate 5-lipoxygenase
P0DOX5	c2			28.0522	1.08996	0.100935	-0.684219	-0.989022	-1.77418	-0.785154	3.84682	0.290862	-1.67785	-2.85005	-4.35065	-1.72806	0.000282678	0.772117	0.0983559	0.0059085	5.09493e-05	0.0888997	0.0027221	0.864006	0.21856	0.0273065	0.000719627	0.203449	8.63582	7.00325e-05	Immunoglobulin gamma-1 heavy chain
P0DOX8	c2			26.304	1.21664	0.113705	-0.196355	-1.10293	-1.41299	-0.310061	4.54749	0.347013	-0.50994	-3.366	-3.66957	-0.722721	2.54109e-05	0.729743	0.611884	0.00130647	0.000503416	0.472539	0.000425405	0.835861	0.752107	0.0086565	0.00418387	0.640813	9.11407	4.30576e-05	Immunoglobulin lambda-1 light chain
P11215;P11215-2	c2	ITGAM		20.7269	1.21084	-0.434606	-0.032081	-1.64545	-1.24292	0.402525	4.22023	-1.2368	-0.0776893	-4.6826	-3.00994	0.87489	8.01604e-05	0.220776	0.938323	1.56448e-05	0.00376122	0.384973	0.00102711	0.386117	0.966026	0.000288811	0.0194494	0.561572	9.86236	2.03937e-05	Integrin alpha-M;Isoform 2 of Integrin alpha-M
P11678	c2	EPX		22.44	2.12129	-0.261174	0.133505	-2.38246	-1.98778	0.394679	4.17493	-0.419696	0.182562	-3.82851	-2.71821	0.484403	9.36841e-05	0.676142	0.855731	0.000300235	0.00847714	0.629788	0.0011648	0.798684	0.917404	0.00285337	0.0357536	0.765113	7.93491	0.000144682	Eosinophil peroxidase
P13796	c2	LCP1		23.5611	1.71068	0.23764	-0.40665	-1.47303	-2.11733	-0.64429	7.1949	0.816078	-1.18835	-5.05853	-6.18742	-1.68986	9.3531e-10	0.417545	0.239179	3.94079e-06	5.16248e-08	0.0960211	1.49625e-07	0.591985	0.407926	9.97763e-05	3.25385e-06	0.214787	23.3695	2.84579e-10	Plastin-2
P14317	c2	HCLS1		20.8432	1.55674	0.484719	0.297085	-1.07202	-1.25965	-0.187634	5.87015	1.49238	0.778359	-3.30058	-3.30027	-0.441223	1.78662e-07	0.140616	0.439285	0.00159475	0.00159626	0.66057	8.77534e-06	0.281455	0.611459	0.01007	0.0100727	0.787283	12.2909	2.01224e-06	Hematopoietic lineage cell-specific protein
P14598	c2	NCF1		20.2416	1.13232	-0.557073	-0.217868	-1.68939	-1.35018	0.339206	3.27997	-1.31756	-0.43849	-3.99564	-2.71744	0.612743	0.00169737	0.192447	0.662538	0.00017225	0.00849478	0.542263	0.0105801	0.350792	0.788897	0.00184319	0.0358141	0.697323	6.90313	0.000433046	Neutrophil cytosol factor 1
P15153	c2	RAC2		22.3901	1.83565	0.470141	0.381841	-1.36551	-1.45381	-0.0883002	6.78173	1.41818	0.980161	-4.11908	-3.73184	-0.203435	4.88926e-09	0.161088	0.330774	0.000113413	0.000411702	0.839454	5.2611e-07	0.3101	0.508209	0.00134712	0.00361757	0.907596	16.572	4.87224e-08	Ras-related C3 botulinum toxin substrate 2
P16452;P16452-2	c2	EPB42		21.7629	0.902875	-0.0697412	-0.264674	-0.972616	-1.16755	-0.194933	3.0171	-0.190286	-0.614524	-2.65374	-2.71083	-0.406219	0.00368459	0.8497	0.541093	0.0100748	0.0086475	0.685965	0.0191561	0.91388	0.696531	0.0406623	0.0363175	0.805633	4.62985	0.00547356	Erythrocyte membrane protein band 4.2;Isoform Long of Erythrocyte membrane protein band 4.2
P18206;P18206-2	c2	VCL		24.2748	0.85306	-0.0434344	-0.0872055	-0.896495	-0.940266	-0.0437711	5.21545	-0.21682	-0.370442	-4.47521	-3.99418	-0.166883	2.19138e-06	0.829052	0.712301	3.28571e-05	0.0001731	0.867999	6.4176e-05	0.901055	0.823961	0.000514023	0.00184866	0.924543	12.5077	1.64912e-06	Vinculin;Isoform 1 of Vinculin
P19474	c2	TRIM21		20.6738	0.48027	-0.291176	-0.324891	-0.771447	-0.805161	-0.0337146	3.03447	-1.50213	-1.42626	-3.97976	-3.53464	-0.13284	0.00350483	0.138084	0.158753	0.000181681	0.000773499	0.894746	0.0184384	0.277969	0.306959	0.00192379	0.00582877	0.940276	7.65543	0.000194056	E3 ubiquitin-protein ligase TRIM21
P19878	c2	NCF2		20.1078	1.88091	0.150366	0.475697	-1.73055	-1.40521	0.325331	8.39158	0.547746	1.47459	-6.30395	-4.35595	0.905137	7.64974e-12	0.585811	0.145327	3.26116e-08	5.00116e-05	0.368858	4.60414e-09	0.73225	0.288677	2.26495e-06	0.000709752	0.546125	27.1387	2.26806e-11	Neutrophil cytosol factor 2
P20036	c2	HLA-DPA1		20.8908	1.29551	0.220317	-0.548291	-1.0752	-1.8438	-0.768608	4.80955	0.667829	-1.41429	-3.25915	-4.756	-1.77943	9.86642e-06	0.506694	0.162224	0.00180733	1.19912e-05	0.0800165	0.000201971	0.669074	0.311588	0.0110776	0.000234522	0.188079	11.5807	3.89582e-06	HLA class II histocompatibility antigen, DP alpha 1 chain
P20292	c2	ALOX5AP		22.4587	2.27051	0.419118	1.0435	-1.85139	-1.22702	0.624378	7.38141	1.11252	2.35706	-4.91438	-2.7716	1.26583	4.4231e-10	0.270164	0.0215562	6.71826e-06	0.00733352	0.210257	8.61242e-08	0.443076	0.0712557	0.000148894	0.0320757	0.373374	19.6124	4.40523e-09	Arachidonate 5-lipoxygenase-activating protein
P22897	c2	MRC1	*	21.1862	1.84352	0.924312	0.356991	-0.919203	-1.48652	-0.567321	7.18003	2.93936	0.966055	-2.92311	-4.02269	-1.37791	9.92807e-10	0.00459953	0.337729	0.00481561	0.000157262	0.173129	1.53918e-07	0.0226052	0.515384	0.0233722	0.00171764	0.326228	18.0964	1.42765e-08	Macrophage mannose receptor 1
P24158	c2	PRTN3		21.4208	1.98427	-0.575543	-0.294692	-2.55981	-2.27896	0.280851	4.96174	-1.17508	-0.511997	-5.22632	-3.95945	0.437948	5.64182e-06	0.244408	0.610452	2.10359e-06	0.000194469	0.662929	0.000130983	0.41404	0.751114	6.19376e-05	0.00202401	0.789146	13.4186	7.23921e-07	Myeloblastin
P25774	c2	CTSS		20.7706	1.43963	0.063283	-0.492644	-1.37635	-1.93228	-0.555927	5.68253	0.203954	-1.3511	-4.43581	-5.29937	-1.36842	3.69571e-07	0.83905	0.181518	3.77701e-05	1.59712e-06	0.176063	1.56471e-05	0.907489	0.336891	0.000573335	4.99951e-05	0.329956	15.9815	7.94058e-08	Cathepsin S
P25815	c2	S100P		22.1348	2.20992	0.0132043	0.367806	-2.19672	-1.84211	0.354602	5.81983	0.0283925	0.673003	-4.72348	-3.37066	0.582354	2.17248e-07	0.977439	0.503418	1.34938e-05	0.00128792	0.562417	1.02253e-05	0.988041	0.666541	0.000258904	0.00855439	0.713313	13.8458	4.95568e-07	Protein S100-P
P25940	c2	COL5A3		20.8717	1.29217	-0.0777427	-0.101242	-1.36992	-1.39342	-0.023499	3.64153	-0.178886	-0.198238	-3.15219	-2.72841	-0.0412977	0.000550806	0.858604	0.8435	0.00248585	0.00824691	0.96719	0.00449326	0.919487	0.910015	0.0141865	0.0350947	0.981898	6.07247	0.00107322	Collagen alpha-3(V) chain
P28676	c2	GCA		21.9628	1.21115	-0.0199092	-0.154771	-1.23106	-1.36592	-0.134862	5.30079	-0.0711463	-0.470651	-4.39922	-4.15368	-0.368083	1.58857e-06	0.943508	0.639524	4.29667e-05	0.000100763	0.714051	4.97753e-05	0.968702	0.772501	0.00063312	0.00123267	0.824807	12.8191	1.24166e-06	Grancalcin
P29350;P29350-3	c2	PTPN6		21.0723	1.3761	0.602158	-0.26575	-0.773938	-1.64185	-0.867908	7.24879	2.58989	-0.972648	-3.32872	-6.00917	-2.85104	7.53409e-10	0.0119232	0.334466	0.00146408	1.03886e-07	0.00589226	1.27697e-07	0.0460923	0.51191	0.0094594	5.74039e-06	0.0272512	22.1501	6.74899e-10	Tyrosine-protein phosphatase non-receptor type 6;Isoform 2 of Tyrosine-protein phosphatase non-receptor type 6
P31146	c2	CORO1A		23.8193	2.07209	0.170179	0.241035	-1.90191	-1.83106	0.0708561	8.32253	0.558092	0.672653	-6.23722	-5.10991	0.177475	1.00882e-11	0.578769	0.50364	4.24319e-08	3.25412e-06	0.859708	5.59333e-09	0.726616	0.666764	2.77606e-06	8.65437e-05	0.920156	27.4872	1.81289e-11	Coronin-1A
P32320	c2	CDA	*	19.5178	2.05427	0.284881	0.43682	-1.76939	-1.61745	0.151939	6.13799	0.695003	0.906852	-4.31664	-3.35787	0.283108	6.27e-08	0.489621	0.367957	5.73747e-05	0.00133939	0.778027	3.81235e-06	0.654402	0.545261	0.000790915	0.00883967	0.868036	14.1979	3.6378e-07	Cytidine deaminase
P33241	c2	LSP1		21.3753	1.46328	0.0992044	0.146487	-1.36407	-1.31679	0.047283	4.23198	0.234262	0.294362	-3.22113	-2.64605	0.0852776	7.6974e-05	0.815545	0.769453	0.00202559	0.0102827	0.932312	0.000994854	0.892801	0.862412	0.0121047	0.0413382	0.962763	7.19312	0.000317118	Lymphocyte-specific protein 1
P35754	c2	GLRX		22.2443	1.00735	0.219525	-0.262381	-0.787827	-1.26973	-0.481906	5.46385	0.972202	-0.988814	-3.48901	-4.78514	-1.63002	8.55228e-07	0.334686	0.326555	0.000892599	1.07848e-05	0.108112	3.01793e-05	0.512128	0.503762	0.0065074	0.00021657	0.233791	13.3692	7.56572e-07	Glutaredoxin-1
P37802;P37802-2	c2	TAGLN2		23.9301	1.28648	0.128012	0.0841046	-1.15846	-1.20237	-0.0439075	4.76395	0.387053	0.216396	-3.50269	-3.09363	-0.101395	1.16498e-05	0.700028	0.829381	0.000855173	0.00295192	0.91956	0.000229571	0.815502	0.901183	0.00629771	0.0162019	0.955657	9.07255	4.49025e-05	Transgelin-2;Isoform 2 of Transgelin-2
P40306	c2	PSMB10	*	21.521	1.13918	0.314431	0.312457	-0.824753	-0.826727	-0.00197364	5.37849	1.21212	1.025	-3.1794	-2.71203	-0.00581095	1.18351e-06	0.230014	0.309303	0.00229357	0.00861975	0.995382	3.94245e-05	0.396972	0.485528	0.0133453	0.0362382	0.997394	10.2079	1.45217e-05	Proteasome subunit beta type-10
P41218	c2	MNDA		21.5748	1.79725	0.272174	0.363509	-1.52508	-1.43374	0.0913344	6.48162	0.801449	0.910865	-4.49077	-3.59262	0.20541	1.61425e-08	0.425899	0.365855	3.10934e-05	0.000643832	0.837917	1.31357e-06	0.599046	0.543154	0.000492617	0.00505546	0.906893	15.776	9.42881e-08	Myeloid cell nuclear differentiation antigen
P42768	c2	WAS		19.955	1.30015	0.55924	0.405695	-0.740906	-0.894451	-0.153544	6.25131	2.19549	1.35533	-2.90869	-2.98814	-0.46039	4.01398e-08	0.0318378	0.180176	0.00501532	0.00400364	0.646829	2.66342e-06	0.095199	0.335092	0.0241226	0.0203871	0.77765	13.2998	8.05077e-07	Wiskott-Aldrich syndrome protein
P52566	c2	ARHGDIB		24.693	1.04595	-0.190702	-0.475241	-1.23665	-1.52119	-0.284539	4.82167	-0.717788	-1.52218	-4.65466	-4.87232	-0.81798	9.43918e-06	0.475554	0.132992	1.73034e-05	7.8414e-06	0.416467	0.000194565	0.642876	0.270565	0.000312723	0.000169312	0.591091	13.5623	6.36956e-07	Rho GDP-dissociation inhibitor 2
P52790	c2	HK3		21.1037	1.40342	-0.250427	-0.161947	-1.65385	-1.56537	0.0884808	6.02751	-0.878184	-0.483266	-5.79962	-4.67123	0.23698	9.66933e-08	0.383197	0.630591	2.34962e-07	1.63002e-05	0.813445	5.41615e-06	0.559905	0.765697	1.08407e-05	0.000298051	0.891438	18.1428	1.3763e-08	Hexokinase-3
P55008	c2	AIF1		22.1779	1.26577	-0.0585864	-0.0143721	-1.32435	-1.28014	0.0442144	4.72128	-0.178426	-0.037247	-4.03334	-3.31763	0.102845	1.36016e-05	0.858964	0.970406	0.000151714	0.00151432	0.918414	0.000259892	0.919746	0.984094	0.00167212	0.00969592	0.955105	9.88223	1.99976e-05	Allograft inflammatory factor 1
P59666	c2	DEFA3		26.6827	2.53422	-0.188751	0.328734	-2.72297	-2.20548	0.517485	6.08762	-0.370208	0.548672	-5.34073	-3.68105	0.7752	7.64066e-08	0.712475	0.585179	1.36578e-06	0.000485159	0.441136	4.47122e-06	0.824016	0.731854	4.41999e-05	0.00407102	0.613062	16.0693	7.38097e-08	Neutrophil defensin 3
P61626	c2	LYZ		23.6736	1.79917	-0.189583	-0.00939192	-1.98876	-1.80856	0.180191	5.00747	-0.430824	-0.018162	-4.5194	-3.49739	0.312746	4.76359e-06	0.668074	0.985567	2.80856e-05	0.000869499	0.755511	0.000115397	0.793017	0.992179	0.000458777	0.00637542	0.853247	11.505	4.18338e-06	Lysozyme C
P78345	c2	RPP38		21.1698	1.29287	-0.396691	-0.248295	-1.68956	-1.54117	0.148396	3.37998	-0.84677	-0.451015	-3.60651	-2.79945	0.241933	0.00125159	0.400344	0.653535	0.00061599	0.00679488	0.809622	0.00837468	0.575727	0.782634	0.00489203	0.0303073	0.888865	6.39668	0.000751087	Ribonuclease P protein subunit p38
P78524	c2	DENND2B		21.4642	0.922585	0.172965	-0.435186	-0.74962	-1.35777	-0.608151	3.88933	0.595361	-1.2747	-2.58027	-3.97704	-1.59879	0.000245617	0.553745	0.207119	0.0122271	0.000183347	0.114894	0.00243326	0.706763	0.369064	0.0469288	0.0019366	0.244212	7.78929	0.000168547	Suppression of tumorigenicity 5 protein
P80188	c2	LCN2		21.4016	1.92612	-0.558068	0.494269	-2.48419	-1.43185	1.05234	5.3142	-1.25717	0.947506	-5.5962	-2.74484	1.8106	1.51004e-06	0.213354	0.347019	5.15262e-07	0.00788771	0.0749954	4.8051e-05	0.377255	0.524569	2.05302e-05	0.0339013	0.179371	14.1492	3.79596e-07	Neutrophil gelatinase-associated lipocalin
P80511	c2	S100A12		22.458	2.91783	-0.0261229	0.228102	-2.94395	-2.68973	0.254225	5.93316	-0.0433713	0.32227	-4.88778	-3.80014	0.322372	1.39784e-07	0.965543	0.74832	7.4087e-06	0.00032953	0.748244	7.25811e-06	0.981045	0.848563	0.000161677	0.00306238	0.848563	14.8442	2.07831e-07	Protein S100-A12
P80723	c2	BASP1		22.3499	2.4662	0.561123	0.277282	-1.90508	-2.18892	-0.283841	8.44874	1.56955	0.660009	-5.32882	-5.21025	-0.606388	6.08484e-12	0.121553	0.511666	1.42878e-06	2.23463e-06	0.546447	3.82783e-09	0.253985	0.673006	4.59117e-05	6.48618e-05	0.70083	26.6971	3.01945e-11	Brain acid soluble protein 1
Q12860	c2	CNTN1		21.2113	1.41041	0.297462	-0.084808	-1.11294	-1.49521	-0.38227	5.42926	0.934939	-0.226829	-3.49803	-3.99913	-0.917657	9.75747e-07	0.353407	0.821295	0.000867749	0.000170246	0.362315	3.3634e-05	0.530938	0.896321	0.00636453	0.00182473	0.539788	11.8821	2.93854e-06	Contactin-1
Q12882	c2	DPYD	*	20.7368	0.801597	0.0766777	-0.678631	-0.724919	-1.48023	-0.755308	3.96694	0.30983	-2.33345	-2.92916	-5.08971	-2.33097	0.000189657	0.757718	0.0228454	0.00473404	3.50876e-06	0.0229846	0.00198784	0.854928	0.0744416	0.0230721	9.1239e-05	0.0747909	10.6757	9.22059e-06	Dihydropyrimidine dehydrogenase [NADP(+)]
Q15080	c2	NCF4		20.183	1.30819	-0.158362	-0.379674	-1.46655	-1.68786	-0.221313	5.06625	-0.500749	-1.02163	-4.63732	-4.5417	-0.534484	3.82927e-06	0.618301	0.310884	1.84181e-05	2.59415e-05	0.594897	9.72116e-05	0.756871	0.487262	0.000328513	0.000431418	0.738951	13.338	7.78005e-07	Neutrophil cytosol factor 4
Q15776	c2	ZKSCAN8		20.6883	0.615586	-0.561338	-0.475063	-1.17692	-1.09065	0.0862745	2.74637	-2.04479	-1.47261	-4.28719	-3.38081	0.24003	0.00785506	0.045079	0.14586	6.35683e-05	0.00124841	0.81109	0.0337921	0.123368	0.289401	0.000856444	0.00835962	0.889661	7.91282	0.000148066	Zinc finger protein with KRAB and SCAN domains 8
Q15833	c2	STXBP2		20.7642	1.15719	0.206499	-0.528479	-0.950694	-1.68567	-0.734978	4.46767	0.650949	-1.41765	-2.99689	-4.52182	-1.76955	3.37471e-05	0.517458	0.161245	0.00390464	2.7845e-05	0.0816653	0.000523441	0.677988	0.310296	0.0200076	0.000455433	0.190885	10.1947	1.47108e-05	Syntaxin-binding protein 2
Q5TEJ8	c2	THEMIS2		19.6826	1.00604	-0.0970728	-0.228343	-1.10311	-1.23438	-0.13127	4.15032	-0.326978	-0.654516	-3.7157	-3.5382	-0.337712	0.000101929	0.744773	0.515173	0.000433809	0.000764874	0.736708	0.00124461	0.846305	0.676123	0.00376013	0.00577709	0.840462	8.57296	7.46942e-05	Protein THEMIS2
Q5VYS8	c2	TUT7		22.0396	1.10809	-0.0699449	-0.490895	-1.17804	-1.59899	-0.420951	3.55551	-0.183247	-1.09441	-3.08631	-3.56481	-0.842306	0.000724193	0.855196	0.277962	0.00301566	0.000703207	0.402818	0.00554147	0.917098	0.452095	0.0164793	0.00541636	0.578091	6.92317	0.000423789	Terminal uridylyltransferase 7
Q5Y7A7	c2	HLA-DRB1		21.9559	1.3921	0.25582	-0.368309	-1.13628	-1.76041	-0.624129	4.04323	0.606663	-0.74325	-2.69462	-3.55252	-1.13043	0.000146726	0.546265	0.460106	0.00903269	0.000731065	0.262599	0.0016331	0.700762	0.629907	0.0375782	0.00558361	0.434526	7.39824	0.000254813	HLA class II histocompatibility antigen, DRB1-13 beta chain
Q6BDS2	c2	UHRF1BP1		27.5924	0.503384	-0.10729	-0.42691	-0.610674	-0.930294	-0.31962	2.7088	-0.471403	-1.59617	-2.68313	-3.47827	-1.07257	0.00869487	0.638989	0.115479	0.00931518	0.000923073	0.287576	0.0364696	0.772169	0.245184	0.038426	0.00665834	0.462702	5.44735	0.00215646	UHRF1-binding protein 1
Q6P4A8	c2	PLBD1		20.555	2.12221	0.719265	0.244303	-1.40295	-1.87791	-0.474962	5.51694	1.5267	0.441268	-2.97786	-3.39195	-0.769983	6.98233e-07	0.131866	0.660537	0.00412282	0.00120637	0.444202	2.59847e-05	0.269045	0.787283	0.0208512	0.00815941	0.615761	11.0685	6.32668e-06	Phospholipase B-like 1
Q6PIU2	c2	NCEH1		20.6989	1.32862	0.463678	-0.104717	-0.864943	-1.43334	-0.568394	6.00207	1.71029	-0.328686	-3.19038	-4.49897	-1.60126	1.0681e-07	0.0921563	0.743488	0.00222003	3.02014e-05	0.114346	5.85252e-06	0.208653	0.845319	0.0130123	0.000483577	0.243347	14.2676	3.42303e-07	Neutral cholesterol ester hydrolase 1
Q8IWU2	c2	LMTK2		21.2991	1.1114	0.0759007	-0.102683	-1.0355	-1.21409	-0.178583	5.10677	0.284757	-0.327821	-3.88491	-3.87605	-0.511715	3.29241e-06	0.776769	0.744139	0.000249245	0.000256661	0.610648	8.72075e-05	0.867356	0.845747	0.00246174	0.00251751	0.751298	11.2459	5.34436e-06	Serine/threonine-protein kinase LMTK2
Q8WWP7	c2	GIMAP1		20.8716	1.05619	0.185137	0.0954465	-0.871049	-0.960739	-0.0896903	4.69166	0.671481	0.294586	-3.15925	-2.96522	-0.248453	1.51406e-05	0.504381	0.769284	0.00243457	0.00427404	0.804596	0.000281569	0.667223	0.86238	0.0139647	0.0214371	0.886044	8.44824	8.49145e-05	GTPase IMAP family member 1
Q92608	c2	DOCK2		19.883	1.25478	0.379801	-0.0988895	-0.874981	-1.35367	-0.47869	4.52598	1.11855	-0.247833	-2.5769	-3.39252	-1.07674	2.74362e-05	0.267601	0.805073	0.0123351	0.00120424	0.285722	0.000450096	0.440023	0.886272	0.0472071	0.00814918	0.46067	8.16212	0.000114167	Dedicator of cytokinesis protein 2
Q9BRU9	c2	UTP23		21.8544	1.63508	-0.105615	0.120187	-1.7407	-1.5149	0.225803	4.50553	-0.237622	0.230107	-3.91637	-2.90037	0.388014	2.95061e-05	0.812949	0.818758	0.000224525	0.00513385	0.69932	0.000476174	0.891141	0.894802	0.00226059	0.0245417	0.814997	8.86777	5.52673e-05	rRNA-processing protein UTP23 homolog
Q9BTE3	c2	MCMBP		22.7748	1.6306	0.0427564	-0.388132	-1.58784	-2.01873	-0.430888	3.30388	0.0707347	-0.546413	-2.62687	-2.84197	-0.544445	0.00157891	0.943834	0.586721	0.0108183	0.00604242	0.588066	0.0100076	0.9688	0.732865	0.0429814	0.0277399	0.733664	5.14187	0.00304669	Mini-chromosome maintenance complex-binding protein
Q9BUP0	c2	EFHD1		21.3714	1.04684	0.0707096	-0.0606333	-0.976126	-1.10747	-0.131343	4.8843	0.269374	-0.196562	-3.71864	-3.59021	-0.382158	7.50404e-06	0.788526	0.844806	0.000429708	0.000648777	0.703637	0.000163349	0.875569	0.910856	0.00373349	0.0050833	0.818046	10.1395	1.55269e-05	EF-hand domain-containing protein D1
Q9C0C4	c2	SEMA4C		24.2326	2.02135	0.470245	0.260928	-1.5511	-1.76042	-0.209317	5.73019	1.08844	0.51394	-3.59023	-3.46744	-0.370037	3.07444e-07	0.280566	0.6091	0.000648732	0.000954795	0.712602	1.35358e-05	0.455015	0.750297	0.0050833	0.00682791	0.824028	12.1935	2.20135e-06	Semaphorin-4C
Q9NUV9	c2	GIMAP4		21.059	0.977593	-0.338479	-0.0605367	-1.31607	-1.03813	0.277942	4.59553	-1.29916	-0.197725	-5.0514	-3.39074	0.814788	2.14e-05	0.198645	0.8439	4.04675e-06	0.00121086	0.418278	0.000369217	0.358951	0.910357	0.000102064	0.00817705	0.592632	11.6854	3.53144e-06	GTPase IMAP family member 4
Q9NZM1;Q9NZM1-6	c2	MYOF		21.3927	1.62191	0.700677	0.766625	-0.921233	-0.855284	0.0659486	7.76815	2.74008	2.55117	-3.60259	-2.84621	0.196974	9.34574e-11	0.00799035	0.0131891	0.000623738	0.0059719	0.844485	2.56491e-08	0.034239	0.0495259	0.00493558	0.0275106	0.910745	20.1912	2.84361e-09	Myoferlin;Isoform 6 of Myoferlin
Q9NZN4	c2	EHD2		21.7923	1.38605	-0.255624	-0.0799976	-1.64167	-1.46604	0.175626	5.07938	-0.764871	-0.203692	-4.91217	-3.73289	0.401361	3.64655e-06	0.447218	0.839254	6.77331e-06	0.000410313	0.689519	9.40001e-05	0.618553	0.907583	0.000149911	0.00361004	0.808218	12.6827	1.40559e-06	EH domain-containing protein 2
Q9Y279	c2	VSIG4		20.2576	1.36454	0.308011	0.00100707	-1.05653	-1.36353	-0.307004	5.23392	0.964631	0.00268389	-3.30885	-3.63389	-0.73434	2.04427e-06	0.338436	0.997867	0.00155527	0.000564451	0.465479	6.09591e-05	0.516102	0.998891	0.0098748	0.00457491	0.634712	10.6989	9.01643e-06	V-set and immunoglobulin domain-containing protein 4
Q9Y490	c2	TLN1		24.3917	0.442235	-0.188074	-0.299377	-0.630309	-0.741612	-0.111303	3.00806	-1.04452	-1.41487	-3.50059	-3.50489	-0.47212	0.00378158	0.300257	0.162055	0.000860843	0.000849301	0.63848	0.0195362	0.475804	0.311374	0.00633518	0.0062601	0.771782	6.75714	0.000507112	Talin-1
A0A0B4J2D5;P0DPI2	c3	GATD3B		23.2174	-0.218243	0.880884	-0.154013	1.09913	0.0642304	-1.0349	-1.17788	3.88182	-0.577541	4.84355	0.240862	-3.48315	0.243295	0.000251809	0.565642	8.71307e-06	0.810448	0.000909126	0.412772	0.00248108	0.715878	0.000183648	0.889241	0.00658533	8.39905	8.93313e-05	Glutamine amidotransferase-like class 1 domain-containing protein 3B, mitochondrial;Glutamine amidotransferase-like class 1 domain-containing protein 3A, mitochondrial
O14521;O14521-2	c3	SDHD	*	21.5301	-0.17971	0.587257	-0.789296	0.766967	-0.609586	-1.37655	-1.05044	2.80273	-3.20556	3.66041	-2.4757	-5.0177	0.297548	0.00673398	0.00212196	0.000518458	0.0160113	4.58629e-06	0.47316	0.0301055	0.0125613	0.00428386	0.0571168	0.000112357	9.02611	4.70627e-05	Succinate dehydrogenase [ubiquinone] cytochrome b small subunit, mitochondrial;Isoform 2 of Succinate dehydrogenase [ubiquinone] cytochrome b small subunit, mitochondrial
O14561	c3	NDUFAB1		23.0693	-0.799218	0.454435	-0.374766	1.25365	0.424452	-0.829201	-5.85507	2.71827	-1.90762	7.49892	2.16053	-3.78826	1.89451e-07	0.00847574	0.0610228	2.75838e-10	0.0345605	0.000342596	9.20849e-06	0.0357536	0.154252	5.97565e-08	0.101321	0.00314715	22.0816	7.08953e-10	Acyl carrier protein, mitochondrial
O14880	c3	MGST3		23.4381	-0.643924	1.03997	-0.768169	1.68389	-0.124245	-1.80814	-2.84577	3.75266	-2.35878	6.07622	-0.381513	-4.98321	0.00597915	0.000384777	0.0214653	7.98972e-08	0.704113	5.2113e-06	0.027529	0.00342685	0.0710413	4.65053e-06	0.818367	0.000123173	14.258	3.452e-07	Microsomal glutathione S-transferase 3
O43772	c3	SLC25A20		21.4869	-0.0842098	1.07029	-0.173781	1.1545	-0.0895711	-1.24407	-0.439367	4.55955	-0.629988	4.91829	-0.324712	-4.04785	0.661906	2.43401e-05	0.530992	6.62226e-06	0.74648	0.000144455	0.788359	0.000410843	0.688501	0.000147466	0.847465	0.00161774	9.6898	2.41939e-05	Mitochondrial carnitine/acylcarnitine carrier protein
O60784	c3	TOM1		22.0223	-0.32375	0.595275	0.00259767	0.919025	0.326348	-0.592677	-2.27981	3.42263	0.0127097	5.28409	1.59674	-2.60267	0.0260317	0.00109736	0.9899	1.69203e-06	0.115352	0.0115303	0.08199	0.00759055	0.994459	5.21183e-05	0.244978	0.0449237	9.31479	3.5179e-05	Target of Myb protein 1
O75947	c3	ATP5PD		24.5195	-0.555543	0.775806	-0.217064	1.33135	0.338479	-0.99287	-3.22518	3.67743	-0.875568	6.31078	1.36532	-3.59453	0.0020012	0.000490857	0.384607	3.17445e-08	0.177032	0.000639939	0.0120028	0.00410873	0.561327	2.25255e-06	0.331217	0.00503214	13.5864	6.23468e-07	ATP synthase subunit d, mitochondrial
O75964	c3	ATP5MG		24.4448	-0.991767	0.629311	-0.3699	1.62108	0.621868	-0.99921	-5.03598	2.60912	-1.30504	6.72098	2.194	-3.16406	4.28532e-06	0.0113365	0.196649	6.2301e-09	0.0319495	0.00240019	0.000107009	0.0443999	0.356294	6.44934e-07	0.0954634	0.0138255	17.2064	2.90662e-08	ATP synthase subunit g, mitochondrial
O95563	c3	MPC2		21.1196	0.191581	1.74518	0.249163	1.5536	0.0575824	-1.49602	0.913292	6.79284	0.825289	6.04714	0.190727	-4.4474	0.364588	4.67722e-09	0.412337	8.95396e-08	0.849356	3.62557e-05	0.541863	5.08309e-07	0.587114	5.09395e-06	0.913711	0.000555242	16.8978	3.73321e-08	Mitochondrial pyruvate carrier 2
P00367	c3	GLUD1		24.5927	-0.0513666	1.28208	-0.260485	1.33345	-0.209118	-1.54256	-0.228034	4.64716	-0.803463	4.83334	-0.645023	-4.27045	0.820362	1.77777e-05	0.424743	9.04469e-06	0.521266	6.73733e-05	0.895926	0.000319354	0.598217	0.000188732	0.681031	0.00089736	9.91896	1.92858e-05	Glutamate dehydrogenase 1, mitochondrial
P00387;P00387-2;P00387-3	c3	CYB5R3		24.767	-0.0433582	1.26901	0.325758	1.31236	0.369116	-0.943249	-0.216351	5.17019	1.1294	5.34684	1.27972	-2.93513	0.829416	2.5972e-06	0.263032	1.33452e-06	0.205358	0.00465493	0.901183	7.31151e-05	0.435	4.33944e-05	0.366885	0.0227611	11.1137	6.05946e-06	NADH-cytochrome b5 reductase 3;Isoform 2 of NADH-cytochrome b5 reductase 3;Isoform 3 of NADH-cytochrome b5 reductase 3
P05141	c3	SLC25A5	*	26.6168	-0.946152	0.680129	-0.398564	1.62628	0.547588	-1.07869	-4.41645	2.59214	-1.29263	6.19815	1.77595	-3.13995	4.04389e-05	0.0118533	0.200881	4.94899e-08	0.0805933	0.00257713	0.000602933	0.0458868	0.361652	3.15578e-06	0.189136	0.0145792	14.3285	3.24608e-07	ADP/ATP translocase 2
P05166	c3	PCCB		20.8776	-0.0481068	0.772276	-0.376647	0.820383	-0.32854	-1.14892	-0.220287	2.88741	-1.19834	3.06728	-1.04529	-3.28084	0.826363	0.00532382	0.235294	0.00318733	0.299904	0.00169291	0.899388	0.0252258	0.403233	0.0171685	0.475567	0.0105583	4.59577	0.00569287	Propionyl-CoA carboxylase beta chain, mitochondrial
P06576	c3	ATP5F1B		26.5765	-0.607214	0.677279	-0.300348	1.28449	0.306866	-0.977628	-3.50508	3.19211	-1.20461	6.05399	1.23075	-3.51918	0.000848806	0.00220862	0.232882	8.71686e-08	0.223014	0.000812039	0.00625786	0.012971	0.400239	4.98507e-06	0.388814	0.00604788	12.8776	1.17753e-06	ATP synthase subunit beta, mitochondrial
P07954;P07954-2	c3	FH		23.5549	-0.516496	1.11763	-0.666146	1.63413	-0.14965	-1.78378	-1.8421	3.25462	-1.65075	4.75869	-0.370841	-3.96735	0.0701904	0.00183214	0.103791	1.18748e-05	0.712006	0.000189399	0.171011	0.0111878	0.226968	0.000233162	0.823853	0.00198628	8.66924	6.76765e-05	Fumarate hydratase, mitochondrial;Isoform Cytoplasmic of Fumarate hydratase, mitochondrial
P11498	c3	PC		21.6323	0.116745	1.57392	0.230996	1.45718	0.114251	-1.34293	0.356925	3.92894	0.490689	3.63751	0.242695	-2.56037	0.722347	0.000215324	0.625359	0.000557946	0.809034	0.0128777	0.830588	0.0021868	0.761635	0.00453806	0.88859	0.0487002	5.79753	0.00145646	Pyruvate carboxylase, mitochondrial
P13473	c3	LAMP2		23.4401	-0.279137	0.73517	-0.415714	1.01431	-0.136577	-1.15088	-1.43346	3.08255	-1.48329	4.25297	-0.487316	-3.68563	0.156695	0.00304885	0.143006	7.15837e-05	0.627734	0.000478051	0.304149	0.0166002	0.285054	0.000939289	0.763532	0.00403053	7.07569	0.000359648	Lysosome-associated membrane glycoprotein 2
P13804	c3	ETFA		23.5315	-0.253381	0.910184	-0.0737761	1.16357	0.179605	-0.98396	-1.1816	3.46561	-0.239043	4.43038	0.581942	-2.86145	0.241827	0.000960264	0.811852	3.8501e-05	0.562693	0.0057241	0.410902	0.00685705	0.890288	0.000580301	0.713388	0.026643	6.79768	0.000485324	Electron transfer flavoprotein subunit alpha, mitochondrial
P16219	c3	ACADS		21.5168	-0.150524	1.46298	-0.832544	1.61351	-0.68202	-2.29553	-0.536568	4.25805	-2.062	4.69616	-1.68919	-5.10285	0.593465	7.03337e-05	0.0433578	1.48966e-05	0.0961502	3.34104e-06	0.737789	0.000926527	0.120024	0.000277513	0.215032	8.79969e-05	10.8254	7.98334e-06	Short-chain specific acyl-CoA dehydrogenase, mitochondrial
P16402	c3	H1-3		22.0081	-0.372433	2.05374	-1.13688	2.42618	-0.764444	-3.19062	-0.931998	4.19631	-1.97672	4.95728	-1.32916	-4.97915	0.354912	8.70462e-05	0.0524753	5.73539e-06	0.188611	5.29019e-06	0.532473	0.00109813	0.138076	0.00013231	0.346154	0.000124768	10.9736	6.92661e-06	Histone H1.3
P16930	c3	FAH		22.8552	-0.253849	1.14946	-0.406778	1.4033	-0.152929	-1.55623	-1.13256	4.18728	-1.26098	5.11201	-0.474066	-4.32985	0.261712	8.97934e-05	0.211989	3.22871e-06	0.6371	5.4791e-05	0.433438	0.00112671	0.375329	8.6148e-05	0.770825	0.000761718	10.1478	1.54011e-05	Fumarylacetoacetase
P17050	c3	NAGA		22.7386	-0.612209	1.19775	-0.461325	1.80996	0.150884	-1.65907	-2.05305	3.2796	-1.07491	4.95591	0.351568	-3.4696	0.0442456	0.0016993	0.286534	5.76463e-06	0.726341	0.000948403	0.121832	0.0105833	0.461479	0.000132611	0.833394	0.00679312	8.62738	7.06404e-05	Alpha-N-acetylgalactosaminidase
P18859;P18859-2	c3	ATP5PF		22.5516	-0.0788038	0.819471	0.0215615	0.898275	0.100365	-0.79791	-0.478436	4.06223	0.0909537	4.45288	0.423375	-3.02095	0.634004	0.000137588	0.927819	3.55605e-05	0.67347	0.00364405	0.768416	0.00155953	0.96019	0.0005469	0.796593	0.0189937	7.41218	0.000251065	ATP synthase-coupling factor 6, mitochondrial;Isoform 2 of ATP synthase-coupling factor 6, mitochondrial
P22570;P22570-7	c3	FDXR		21.1892	-0.789703	1.16769	-1.10131	1.95739	-0.31161	-2.269	-3.3251	4.01443	-3.22194	6.72937	-0.911628	-5.95785	0.0014803	0.000161699	0.00202072	6.02525e-09	0.365456	1.26948e-07	0.00954157	0.00175497	0.012085	6.27701e-07	0.542759	6.73052e-06	18.6922	8.94698e-09	NADPH:adrenodoxin oxidoreductase, mitochondrial;Isoform 7 of NADPH:adrenodoxin oxidoreductase, mitochondrial
P25705	c3	ATP5F1A		25.9007	-0.608182	0.749456	-0.0782156	1.35764	0.529966	-0.827672	-3.4409	3.4621	-0.307466	6.27159	2.0833	-2.92018	0.00103694	0.000970811	0.759507	3.70551e-08	0.041307	0.00485554	0.00727126	0.00691576	0.856222	2.51482e-06	0.116105	0.0234927	13.4225	7.21451e-07	ATP synthase subunit alpha, mitochondrial
P25705-2	c3	ATP5F1A		21.9457	-0.130677	0.748057	-0.0208309	0.878734	0.109846	-0.768888	-0.73283	3.42527	-0.0811669	4.02362	0.428009	-2.68894	0.466393	0.00108844	0.935568	0.000156768	0.670111	0.00917135	0.6356	0.00754501	0.964583	0.00171512	0.794515	0.0379956	5.81025	0.00143595	Isoform 2 of ATP synthase subunit alpha, mitochondrial
P27449	c3	ATP6V0C		22.6583	-0.342737	0.927151	-0.19834	1.26989	0.144397	-1.12549	-1.57657	3.48222	-0.63391	4.76949	0.461503	-3.22854	0.119927	0.000911747	0.528445	1.14174e-05	0.646035	0.00198118	0.251721	0.00659993	0.686512	0.000226273	0.776984	0.0119221	7.87987	0.000153264	V-type proton ATPase 16 kDa proteolipid subunit
P30038	c3	ALDH4A1		23.1755	-0.363932	1.72713	0.341895	2.09106	0.705827	-1.38524	-1.12693	4.36672	0.735585	5.28685	1.51858	-2.67493	0.264068	4.81603e-05	0.464726	1.67446e-06	0.133894	0.00952173	0.436197	0.000690974	0.634135	5.17232e-05	0.271952	0.0390613	9.77887	2.2149e-05	Delta-1-pyrroline-5-carboxylate dehydrogenase, mitochondrial
P30046	c3	DDT		23.5291	-0.641093	0.689069	-1.0351	1.33016	-0.394004	-1.72417	-3.26212	2.86283	-3.65952	5.52634	-1.39298	-5.47105	0.00179126	0.00570214	0.000519935	6.73561e-07	0.168546	8.32066e-07	0.0109999	0.0265606	0.00429173	2.52678e-05	0.32016	2.94573e-05	14.6771	2.39979e-07	D-dopachrome decarboxylase
P30048;P30048-2	c3	PRDX3		25.5045	-0.0966476	0.901569	-0.424441	0.998217	-0.327793	-1.32601	-0.558216	4.25172	-1.70331	4.7075	-1.31546	-4.77607	0.578685	7.18933e-05	0.093463	1.42977e-05	0.193147	1.11471e-05	0.726571	0.000942595	0.210678	0.000269726	0.351658	0.000222488	10.1423	1.5485e-05	Thioredoxin-dependent peroxide reductase, mitochondrial;Isoform 2 of Thioredoxin-dependent peroxide reductase, mitochondrial
P30049	c3	ATP5F1D		25.03	-0.523522	0.483696	-0.337988	1.00722	0.185534	-0.821684	-3.46486	2.61383	-1.55424	5.44288	0.853179	-3.39132	0.000962493	0.0111967	0.125162	9.26406e-07	0.396808	0.0012087	0.00686898	0.044031	0.259444	3.21705e-05	0.572478	0.0081675	10.9113	7.35205e-06	ATP synthase subunit delta, mitochondrial
P30084	c3	ECHS1	*	23.4904	0.118118	1.05589	-0.294037	0.937768	-0.412155	-1.34992	0.555572	4.05504	-0.960926	3.60141	-1.34694	-3.95954	0.580481	0.000140983	0.340281	0.000626072	0.182847	0.000194411	0.728066	0.00158755	0.517834	0.00494688	0.338711	0.00202401	7.2356	0.00030304	Enoyl-CoA hydratase, mitochondrial
P30536	c3	TSPO	*	23.8546	-0.247859	0.6906	-0.412626	0.938458	-0.164767	-1.10323	-1.11946	2.54675	-1.29487	3.46079	-0.517061	-3.1073	0.267213	0.0133409	0.200112	0.00097478	0.606933	0.00283636	0.439662	0.0499095	0.360665	0.00693799	0.748939	0.0156851	4.80964	0.00445163	Translocator protein
P31937	c3	HIBADH		23.8555	-0.650372	1.10796	-1.29123	1.75833	-0.640854	-2.39919	-2.49091	3.46477	-3.43607	5.49859	-1.70537	-5.73023	0.0154025	0.000962774	0.0010526	7.48993e-07	0.0930753	3.07388e-07	0.055561	0.00686898	0.00735896	2.72234e-05	0.209934	1.35358e-05	14.4337	2.9625e-07	3-hydroxyisobutyrate dehydrogenase, mitochondrial
P35270	c3	SPR		22.0145	-0.0301919	1.29822	-0.36466	1.32842	-0.334468	-1.66288	-0.107003	3.75673	-0.897964	3.84409	-0.823617	-3.67519	0.915128	0.000379719	0.37264	0.000285224	0.413279	0.000494396	0.953092	0.00338919	0.549834	0.00274096	0.588072	0.0041299	6.66698	0.000559241	Sepiapterin reductase
P35914	c3	HMGCL		23.0443	0.0104293	0.941573	-0.270147	0.931144	-0.280576	-1.21172	0.0510806	3.76539	-0.919319	3.72368	-0.95481	-3.70098	0.959424	0.000369156	0.361452	0.000422744	0.343341	0.000454965	0.977608	0.00332851	0.539089	0.00369162	0.521032	0.00388549	6.5756	0.000617711	Hydroxymethylglutaryl-CoA lyase, mitochondrial
P36551	c3	CPOX		22.4864	-0.750555	0.585466	-0.800693	1.33602	-0.0501378	-1.38616	-4.06951	2.59188	-3.01641	5.91462	-0.188881	-4.68689	0.000134238	0.0118612	0.00369195	1.50261e-07	0.850796	1.54039e-05	0.00153333	0.0459122	0.0191792	7.60889e-06	0.914443	0.000285168	14.8661	2.03957e-07	Oxygen-dependent coproporphyrinogen-III oxidase, mitochondrial
P38117	c3	ETFB		24.4188	-0.366989	0.99822	-0.336885	1.36521	0.0301043	-1.3351	-1.63488	3.63089	-1.04275	4.96577	0.0931808	-3.70903	0.107086	0.000569886	0.301069	5.5585e-06	0.926057	0.000443271	0.232217	0.00460526	0.476721	0.000129601	0.959282	0.00382492	8.84842	5.63661e-05	Electron transfer flavoprotein subunit beta
P38606	c3	ATP6V1A		23.6827	-0.528731	0.646663	-0.433574	1.17539	0.0951577	-1.08024	-2.77115	2.7673	-1.57889	5.02994	0.346524	-3.53066	0.00734263	0.00742005	0.119393	4.38261e-06	0.730109	0.000783239	0.0321026	0.0323417	0.250921	0.000108939	0.836075	0.00588503	9.27778	3.65115e-05	V-type proton ATPase catalytic subunit A
P40926	c3	MDH2	*	26.6697	-0.740879	0.736202	-0.55769	1.47708	0.183189	-1.29389	-3.28859	2.66817	-1.71997	5.35329	0.564972	-3.58157	0.00165374	0.00969506	0.0903715	1.30225e-06	0.574109	0.000666833	0.010375	0.0395936	0.205938	4.25992e-05	0.723068	0.00519121	10.6582	9.37697e-06	Malate dehydrogenase, mitochondrial
P40939	c3	HADHA		24.4059	-0.511457	0.545444	-0.406975	1.0569	0.104482	-0.952419	-2.942	2.56176	-1.62655	4.96389	0.41758	-3.41644	0.00456526	0.0128314	0.10885	5.59713e-06	0.677681	0.00111855	0.0224839	0.0485617	0.234921	0.000130038	0.799982	0.00769671	9.15273	4.14101e-05	Trifunctional enzyme subunit alpha, mitochondrial
P42126	c3	ECI1		22.9418	-0.361943	0.731978	-0.524649	1.09392	-0.162705	-1.25663	-1.88404	3.11102	-1.89751	4.64933	-0.588461	-4.07915	0.0641979	0.00280565	0.0623679	1.76389e-05	0.558337	0.00012992	0.160223	0.015561	0.156768	0.000317605	0.710232	0.00149804	8.61761	7.13508e-05	Enoyl-CoA delta isomerase 1, mitochondrial
P43490	c3	NAMPT		24.2048	-0.231387	0.868921	-0.15629	1.10031	0.0750966	-1.02521	-1.03085	3.16076	-0.483787	4.00244	0.232457	-2.84828	0.306571	0.00242372	0.630222	0.000168356	0.81694	0.00593759	0.482792	0.0139332	0.765364	0.00181101	0.893754	0.0274034	5.69607	0.0016312	Nicotinamide phosphoribosyltransferase
P48047	c3	ATP5PO		24.192	-0.752177	0.775585	-0.386483	1.52776	0.365694	-1.16207	-3.72422	3.13545	-1.32957	6.17627	1.25805	-3.58807	0.000422	0.00261151	0.188477	5.3941e-08	0.213038	0.000653216	0.00368611	0.0147188	0.34601	3.3546e-06	0.376799	0.00510708	13.5614	6.3747e-07	ATP synthase subunit O, mitochondrial
P49189	c3	ALDH9A1		24.3653	-0.579322	0.788145	-0.757031	1.36747	-0.177709	-1.54518	-3.15067	3.4998	-2.86063	6.07232	-0.671519	-5.24052	0.00249697	0.000862952	0.00573712	8.11288e-08	0.504357	1.99413e-06	0.0142301	0.00634499	0.0266884	4.70412e-06	0.667223	5.9791e-05	15.0673	1.71695e-07	4-trimethylaminobutyraldehyde dehydrogenase
P50897	c3	PPT1		22.1131	-0.559637	0.94867	-0.654161	1.50831	-0.0945241	-1.60283	-1.95759	2.70947	-1.58988	4.30784	-0.229732	-3.49635	0.0547329	0.00867927	0.116892	5.91629e-05	0.819047	0.000872327	0.142526	0.0364182	0.247125	0.000809765	0.894999	0.00638951	7.08681	0.00035538	Palmitoyl-protein thioesterase 1
P51687	c3	SUOX		20.088	0.200632	0.973644	0.0839268	0.773012	-0.116706	-0.889717	1.06192	4.20771	0.308644	3.34066	-0.429189	-2.93668	0.292344	8.36944e-05	0.758616	0.00141175	0.669257	0.00463453	0.467683	0.0010653	0.855512	0.00918842	0.794091	0.0226852	6.26611	0.000866831	Sulfite oxidase, mitochondrial
P53597	c3	SUCLG1		23.0577	-0.556589	0.625875	-0.540335	1.18246	0.0162543	-1.16621	-3.32581	3.05354	-2.24332	5.76905	0.0674833	-4.34562	0.00147712	0.00331682	0.0284186	2.64513e-07	0.946412	5.18529e-05	0.00952487	0.0176652	0.0873958	1.19348e-05	0.97043	0.000728926	12.7886	1.27652e-06	Succinate--CoA ligase [ADP/GDP-forming] subunit alpha, mitochondrial
P54819;P54819-2	c3	AK2		23.5128	-0.589945	0.781022	-0.668571	1.37097	-0.0786267	-1.44959	-2.74697	2.96934	-2.163	5.21224	-0.254377	-4.20922	0.00784226	0.00422416	0.0343621	2.21797e-06	0.800037	8.32606e-05	0.0337459	0.0212423	0.100896	6.46076e-05	0.883164	0.00106109	10.6235	9.69664e-06	Adenylate kinase 2, mitochondrial;Isoform 2 of Adenylate kinase 2, mitochondrial
P55084	c3	HADHB		24.8072	-0.565568	0.567978	-0.386184	1.13355	0.179384	-0.954162	-3.14711	2.58055	-1.49309	5.15016	0.693548	-3.31102	0.00252336	0.0122179	0.140429	2.79953e-06	0.490528	0.00154505	0.0143555	0.0469202	0.281204	7.77405e-05	0.655212	0.0098408	9.71383	2.36237e-05	Trifunctional enzyme subunit beta, mitochondrial
P61604	c3	HSPE1		27.1849	-0.893488	0.61039	-0.703227	1.50388	0.190261	-1.31362	-4.85869	2.71014	-2.657	6.67725	0.718861	-4.45463	8.24315e-06	0.00866355	0.00998795	7.41646e-09	0.474897	3.534e-05	0.00017575	0.0363802	0.0404364	7.50608e-07	0.642495	0.000544533	17.8995	1.66851e-08	10 kDa heat shock protein, mitochondrial
P78417	c3	GSTO1		25.2243	-0.178027	0.773632	-0.715498	0.951659	-0.537471	-1.48913	-0.754366	2.6766	-2.10654	3.29254	-1.5824	-3.93496	0.453454	0.00947926	0.0391664	0.00163408	0.118591	0.000211044	0.62435	0.0389115	0.111507	0.0102717	0.249588	0.00215067	5.90977	0.00128538	Glutathione S-transferase omega-1
P82909	c3	MRPS36		21.8117	-0.218734	0.623029	-0.385741	0.841763	-0.167008	-1.00877	-1.21107	2.81654	-1.48393	3.80537	-0.642473	-3.48304	0.230414	0.00648268	0.142837	0.000323927	0.522909	0.000909426	0.397407	0.0292378	0.284872	0.00302665	0.682333	0.00658604	5.90531	0.00129178	28S ribosomal protein S36, mitochondrial
Q02218	c3	OGDH	*	22.4734	0.134912	0.900636	0.0051595	0.765723	-0.129753	-0.895476	0.942154	5.13539	0.0250347	4.36613	-0.629582	-3.89975	0.34973	2.95855e-06	0.980107	4.82606e-05	0.531256	0.000237272	0.5274	8.15334e-05	0.98956	0.000691805	0.68861	0.00236329	9.80473	2.15892e-05	2-oxoglutarate dehydrogenase, mitochondrial
Q02252;Q02252-2	c3	ALDH6A1		22.529	0.0854605	1.49442	-0.0427229	1.40896	-0.128183	-1.53715	0.279495	3.99059	-0.097081	3.76238	-0.291276	-3.13499	0.780785	0.000175201	0.922972	0.000372793	0.771802	0.00261502	0.869867	0.00186805	0.957486	0.00334563	0.863801	0.0147335	6.32111	0.000815988	Methylmalonate-semialdehyde dehydrogenase [acylating], mitochondrial;Isoform 2 of Methylmalonate-semialdehyde dehydrogenase [acylating], mitochondrial
Q02318	c3	CYP27A1		22.1676	-0.636061	1.42314	-0.877517	2.0592	-0.241456	-2.30066	-2.43221	4.44329	-2.33143	6.42918	-0.641513	-5.48614	0.0178745	3.67859e-05	0.0229586	1.9873e-08	0.523528	7.85461e-07	0.061966	0.000561784	0.0747137	1.54048e-06	0.682766	2.82662e-05	16.06	7.43836e-08	Sterol 26-hydroxylase, mitochondrial
Q02338	c3	BDH1		21.144	-0.0530805	1.96146	-0.334995	2.01455	-0.281915	-2.29646	-0.133501	4.02796	-0.585402	4.13696	-0.492644	-3.60182	0.894224	0.000154491	0.560379	0.000106695	0.623985	0.000625264	0.940061	0.00169644	0.711768	0.00128761	0.760918	0.00494407	7.26592	0.000293385	D-beta-hydroxybutyrate dehydrogenase, mitochondrial
Q02818	c3	NUCB1		22.8003	-0.176353	0.554427	-0.273794	0.730779	-0.0974414	-0.828221	-1.01876	2.61511	-1.09896	3.44692	-0.391111	-2.98366	0.312231	0.0111593	0.27599	0.00101774	0.697042	0.00405514	0.488748	0.043928	0.449946	0.00716583	0.813675	0.0206045	4.64047	0.00540696	Nucleobindin-1
Q07817;Q07817-2;Q07817-3	c3	BCL2L1		20.5228	0.0407456	1.20957	-0.39918	1.16883	-0.439926	-1.60875	0.186751	4.52656	-1.2712	4.37408	-1.40096	-4.59816	0.852459	2.73791e-05	0.208352	4.69335e-05	0.166156	2.11994e-05	0.915484	0.000449385	0.370896	0.000677234	0.316779	0.00036653	9.64208	2.53683e-05	Bcl-2-like protein 1;Isoform Bcl-X(S) of Bcl-2-like protein 1;Isoform Bcl-X(beta) of Bcl-2-like protein 1
Q07889	c3	SOS1		20.8206	-0.243829	1.05993	-0.273636	1.30376	-0.0298071	-1.33356	-0.88622	3.14548	-0.691027	3.86908	-0.0752734	-3.02262	0.378885	0.00253548	0.492099	0.000262648	0.940237	0.00362659	0.555864	0.0144069	0.65648	0.00256699	0.966989	0.0189298	5.5566	0.00190713	Son of sevenless homolog 1
Q08257	c3	CRYZ		23.5973	-0.482166	0.996896	-0.0138008	1.47906	0.468365	-1.0107	-2.08848	3.52565	-0.041534	5.23089	1.40956	-2.73004	0.0408212	0.000795699	0.967002	2.06774e-06	0.16361	0.00821064	0.115136	0.00595218	0.981768	6.14334e-05	0.31343	0.0349768	9.12307	4.26683e-05	Quinone oxidoreductase
Q13423	c3	NNT	*	23.3232	-0.792038	0.770671	-1.08972	1.56271	-0.297683	-1.86039	-3.67206	2.91734	-3.5103	5.91557	-0.958921	-5.37875	0.000499401	0.00489456	0.000835007	1.49705e-07	0.341282	1.18235e-06	0.00416108	0.0236465	0.00618261	7.5925e-06	0.518838	3.94245e-05	15.7727	9.45454e-08	NAD(P) transhydrogenase, mitochondrial
Q14061	c3	COX17		21.736	-0.149688	1.81071	0.157065	1.9604	0.306753	-1.65365	-0.565911	5.58941	0.412579	6.05147	0.805779	-3.89868	0.573474	5.28884e-07	0.681323	8.80343e-08	0.423416	0.000238119	0.722575	2.09962e-05	0.802358	5.02579e-06	0.596944	0.00236758	13.7145	5.5654e-07	Cytochrome c oxidase copper chaperone
Q14376	c3	GALE		21.5264	-0.575227	0.747168	-0.430777	1.32239	0.14445	-1.17795	-2.48843	2.63912	-1.2948	4.67091	0.434179	-3.17778	0.0155001	0.0104734	0.200136	1.63187e-05	0.665649	0.00230459	0.05578	0.041863	0.360688	0.000298222	0.791319	0.0133809	7.83943	0.000159902	UDP-glucose 4-epimerase
Q15643	c3	TRIP11		21.767	-0.261138	0.712962	-0.239618	0.9741	0.02152	-0.95258	-1.34515	2.99861	-0.857598	4.09692	0.0770206	-3.05995	0.183424	0.00388539	0.394381	0.000122305	0.938852	0.00325585	0.33949	0.0199434	0.57031	0.00142785	0.966238	0.0174199	6.02299	0.00113364	Thyroid receptor-interacting protein 11
Q16134	c3	ETFDH	*	22.6643	-0.152792	0.981895	-0.457074	1.13469	-0.304281	-1.43897	-0.75055	3.9382	-1.56002	4.55102	-1.03853	-4.40801	0.455731	0.000208776	0.123789	2.50926e-05	0.303012	4.16586e-05	0.626039	0.00213488	0.257474	0.000421154	0.478757	0.000618021	8.98759	4.89358e-05	Electron transfer flavoprotein-ubiquinone oxidoreductase, mitochondrial
Q16698;Q16698-2	c3	DECR1		24.579	-0.39062	1.01423	0.0488371	1.40485	0.439457	-0.965394	-1.78466	3.78349	0.15503	5.24066	1.39503	-2.75054	0.0791547	0.000347981	0.877296	1.9931e-06	0.167931	0.00776656	0.186655	0.00318499	0.930246	5.9791e-05	0.319418	0.0334906	9.2052	3.92769e-05	2,4-dienoyl-CoA reductase, mitochondrial;Isoform 2 of 2,4-dienoyl-CoA reductase, mitochondrial
Q16775	c3	HAGH		22.8725	0.00385922	0.87723	-0.161575	0.873371	-0.165435	-1.03881	0.0201232	3.73479	-0.585381	3.71836	-0.599362	-3.37789	0.984009	0.000407787	0.560393	0.000430096	0.551091	0.00125966	0.991768	0.00359362	0.711768	0.00373488	0.704876	0.00841972	6.14153	0.000994369	Hydroxyacylglutathione hydrolase, mitochondrial
Q4G0N4	c3	NADK2		21.603	-0.45218	0.844307	-0.479267	1.29649	-0.0270865	-1.32357	-1.85537	2.82861	-1.36635	4.34351	-0.0772212	-3.38672	0.0682458	0.00627017	0.176711	5.2236e-05	0.938693	0.00122592	0.167438	0.0285112	0.330752	0.000733682	0.966161	0.00825487	6.98308	0.000397294	NAD kinase 2, mitochondrial
Q5T1C6	c3	THEM4		20.4682	-0.578603	0.770486	-0.376191	1.34909	0.202412	-1.14668	-2.44915	2.66289	-1.10639	4.66262	0.5953	-3.02683	0.0171269	0.00983241	0.272785	1.68145e-05	0.553786	0.00358284	0.0599844	0.0399898	0.446078	0.000305916	0.706778	0.0187643	7.66686	0.00019173	Acyl-coenzyme A thioesterase THEM4
Q6NVY1	c3	HIBCH		22.1507	-0.602614	0.917948	-0.35005	1.52056	0.252563	-1.268	-2.69974	3.3578	-1.08963	5.56212	0.786172	-3.54253	0.00890954	0.0013397	0.280048	5.87267e-07	0.434728	0.000754493	0.0371604	0.00883967	0.454389	2.27615e-05	0.607157	0.00571583	10.7093	8.9261e-06	3-hydroxyisobutyryl-CoA hydrolase, mitochondrial
Q6P587	c3	FAHD1		22.0842	-0.845874	1.00561	-0.793032	1.85149	0.0528423	-1.79864	-4.1338	4.01262	-2.69277	7.38785	0.179428	-5.48152	0.000107856	0.000162691	0.00907776	4.31027e-10	0.85818	7.99457e-07	0.00129713	0.00176224	0.0377225	8.49382e-08	0.919154	2.86439e-05	20.626	2.0549e-09	Acylpyruvase FAHD1, mitochondrial
Q6UXV4	c3	APOOL		22.0574	-0.339301	0.654913	-0.2475	0.994214	0.091801	-0.902413	-1.6776	2.64388	-0.850247	4.01364	0.315367	-2.78242	0.0984033	0.0103421	0.398423	0.000162133	0.75353	0.0071199	0.21862	0.0415462	0.573873	0.00175793	0.852212	0.0313763	5.64147	0.00173398	MICOS complex subunit MIC27
Q7Z4W1	c3	DCXR		23.0396	-0.349906	1.43239	-0.469314	1.7823	-0.119409	-1.90171	-1.2403	4.14566	-1.15586	5.15836	-0.294089	-4.20371	0.219485	0.00010357	0.252124	2.71488e-06	0.769661	8.48557e-05	0.384666	0.00125714	0.422817	7.57112e-05	0.862586	0.00107423	10.0659	1.66894e-05	L-xylulose reductase
Q86UY8	c3	NT5DC3		20.703	-0.424259	1.12601	-0.725128	1.55026	-0.300869	-1.85113	-1.42947	3.0977	-1.69755	4.26486	-0.704346	-3.88951	0.157833	0.00291709	0.0945509	6.86941e-05	0.483825	0.000245473	0.305759	0.0160511	0.212515	0.000909765	0.649757	0.00243257	7.4036	0.000253363	5'-nucleotidase domain-containing protein 3
Q86X76-2	c3	NIT1		23.6257	-0.388115	0.673044	-0.648837	1.06116	-0.260722	-1.32188	-2.57424	3.64491	-2.99012	5.74677	-1.20152	-5.46756	0.0124209	0.000544889	0.00398096	2.88348e-07	0.234069	8.43204e-07	0.0474288	0.00445537	0.0203001	1.28858e-05	0.401745	2.97871e-05	14.2961	3.33912e-07	Isoform 1 of Deaminated glutathione amidase
Q8IWL3	c3	HSCB		20.175	-0.53124	0.722709	-0.154528	1.25395	0.376712	-0.877237	-2.89221	3.2126	-0.584536	5.57408	1.425	-2.9783	0.00525275	0.00207784	0.560957	5.60927e-07	0.159118	0.00411766	0.0249677	0.0123605	0.712237	2.19749e-05	0.307359	0.0208316	10.5507	1.04042e-05	Iron-sulfur cluster co-chaperone protein HscB, mitochondrial
Q8TCE6;Q8TCE6-2	c3	DENND10		20.5494	-0.130413	0.457992	-0.166431	0.588405	-0.0360183	-0.624423	-1.24132	3.55938	-1.10068	4.57292	-0.238205	-3.70642	0.219113	0.00071538	0.275243	2.32048e-05	0.812499	0.000447037	0.38424	0.00548687	0.449042	0.00039443	0.890849	0.00384524	7.84956	0.000158213	Protein FAM45A;Isoform 2 of Protein FAM45A
Q8WW59	c3	SPRYD4		21.6639	-0.72072	0.891302	-0.846148	1.61202	-0.125428	-1.73745	-3.77412	3.81091	-3.07865	6.89246	-0.456362	-5.6738	0.00035879	0.000318103	0.00308365	3.14141e-09	0.649707	3.82218e-07	0.00325749	0.00298566	0.0167395	3.70981e-07	0.779875	1.60296e-05	19.0003	7.04525e-09	SPRY domain-containing protein 4
Q92564;Q92564-3	c3	DCUN1D4		23.749	0.3528	1.24421	0.132769	0.891406	-0.22003	-1.11144	1.3549	3.90143	0.354275	2.79517	-0.587118	-2.6618	0.180313	0.000235951	0.724322	0.00687537	0.559233	0.00986114	0.335266	0.00235426	0.831894	0.0305608	0.710984	0.0400668	5.27994	0.00260515	DCN1-like protein 4;Isoform 3 of DCN1-like protein 4
Q92947	c3	GCDH		21.5407	-0.418202	1.0964	-0.601694	1.51461	-0.183492	-1.6981	-2.1608	4.62545	-2.16008	6.38973	-0.658736	-5.47147	0.0345388	1.92216e-05	0.0345971	2.32328e-08	0.512477	8.30711e-07	0.101285	0.000338233	0.101399	1.73514e-06	0.673665	2.94412e-05	15.8364	8.96349e-08	Glutaryl-CoA dehydrogenase, mitochondrial
Q96GK7	c3	FAHD2A		21.529	-0.165504	1.34001	0.168885	1.50551	0.33439	-1.17112	-1.04718	6.92268	0.742454	7.7777	1.47005	-4.62091	0.299035	2.78386e-09	0.460585	8.99366e-11	0.14655	1.95374e-05	0.47458	3.36035e-07	0.630404	2.53621e-08	0.290349	0.000342319	21.9838	7.60645e-10	Fumarylacetoacetate hydrolase domain-containing protein 2A
Q96PE7	c3	MCEE		20.7493	0.497186	1.14924	-0.247817	0.652058	-0.745003	-1.39706	2.70797	5.11083	-0.937824	2.89978	-2.81934	-4.74519	0.00871442	3.24291e-06	0.351934	0.00514232	0.00643276	1.24718e-05	0.0365329	8.63861e-05	0.529332	0.024557	0.0290446	0.000242267	11.4164	4.54793e-06	Methylmalonyl-CoA epimerase, mitochondrial
Q96RQ3	c3	MCCC1		21.0207	-0.352429	0.65433	-0.357208	1.00676	-0.00477904	-1.01154	-1.69592	2.5709	-1.19432	3.95561	-0.0159786	-3.03549	0.0948624	0.0125297	0.236853	0.000196987	0.987302	0.00349456	0.213011	0.0477219	0.405206	0.00204307	0.993067	0.0183962	5.74321	0.00154748	Methylcrotonoyl-CoA carboxylase subunit alpha, mitochondrial
Q99714	c3	HSD17B10	*	23.2789	-0.618578	0.630619	-0.111885	1.2492	0.506694	-0.742503	-3.47192	2.88998	-0.436325	5.72479	1.97599	-2.59888	0.000941566	0.00528562	0.6641	3.13923e-07	0.0525602	0.0116457	0.00675598	0.0250763	0.790022	1.36738e-05	0.138234	0.0452386	11.44	4.44754e-06	3-hydroxyacyl-CoA dehydrogenase type-2
Q99757	c3	TXN2		21.8509	-0.300499	0.410024	-0.510026	0.710523	-0.209526	-0.92005	-2.33597	2.60248	-2.75474	4.50979	-1.13169	-4.46013	0.0227048	0.0115362	0.00767849	2.9063e-05	0.262076	3.46603e-05	0.0741014	0.044938	0.0332291	0.000469951	0.433836	0.000535067	9.40882	3.20149e-05	Thioredoxin, mitochondrial
Q99798	c3	ACO2		23.9697	-0.0961834	1.48008	-0.66925	1.57626	-0.573067	-2.14933	-0.496564	6.239	-2.40065	6.64444	-2.05563	-6.91977	0.621233	4.21356e-08	0.0193459	8.45152e-09	0.043988	2.81647e-09	0.75879	2.76775e-06	0.0657774	8.13135e-07	0.121337	3.38722e-07	20.9885	1.57122e-09	Aconitate hydratase, mitochondrial
Q9BPW8	c3	NIPSNAP1		22.2871	-1.25909	0.79666	-0.962662	2.05575	0.296432	-1.75932	-4.9603	2.56258	-2.63505	6.61265	0.811409	-4.32223	5.67185e-06	0.012804	0.0105869	9.59171e-09	0.420201	5.62671e-05	0.000131587	0.0484812	0.0422338	8.91375e-07	0.594173	0.000779589	17.7367	1.89927e-08	Protein NipSnap homolog 1
Q9BTU6	c3	PI4K2A		20.8799	-0.0416378	0.995073	-0.352412	1.03671	-0.310774	-1.34748	-0.19282	3.76246	-1.13391	3.9199	-0.999938	-3.89135	0.847723	0.00037269	0.261149	0.000221903	0.321184	0.000243982	0.912769	0.00334562	0.432783	0.00223607	0.498201	0.00241926	7.0683	0.000362511	Phosphatidylinositol 4-kinase type 2-alpha
Q9BTZ2	c3	DHRS4		21.3659	0.179176	1.19072	0.0501153	1.01154	-0.12906	-1.1406	0.703046	3.81476	0.136628	3.24073	-0.351854	-2.79095	0.484629	0.000314105	0.891762	0.00191017	0.726127	0.00695543	0.650414	0.00295502	0.938561	0.0115907	0.833324	0.0308238	5.33814	0.00243919	Dehydrogenase/reductase SDR family member 4
Q9BXK5	c3	BCL2L13		21.6316	-0.453624	0.773677	-0.111395	1.2273	0.342229	-0.885072	-2.27619	3.16977	-0.388368	5.02827	1.19315	-2.76952	0.0262599	0.00235998	0.699059	4.4098e-06	0.237306	0.00737532	0.0825421	0.0136492	0.81478	0.00010949	0.405641	0.0322069	8.48178	8.20322e-05	Bcl-2-like protein 13
Q9H2U2;Q9H2U2-2	c3	PPA2		21.9617	-0.332582	0.873332	-0.594684	1.20591	-0.262102	-1.46802	-1.7426	3.73623	-2.16497	5.15906	-0.954192	-4.79671	0.0863061	0.000405879	0.0342042	2.70773e-06	0.343651	1.03394e-05	0.19903	0.0035797	0.10054	7.56408e-05	0.521392	0.000209556	11.0166	6.64778e-06	Inorganic pyrophosphatase 2, mitochondrial;Isoform 2 of Inorganic pyrophosphatase 2, mitochondrial
Q9H3K2	c3	GHITM		21.8346	-0.453217	0.631601	-0.276607	1.08482	0.17661	-0.908208	-2.57136	2.92586	-1.0904	5.02536	0.696206	-3.21332	0.0125147	0.00477841	0.279712	4.45765e-06	0.488873	0.00207339	0.0476854	0.0232364	0.454046	0.000110218	0.653936	0.012343	8.82371	5.78023e-05	Growth hormone-inducible transmembrane protein
Q9H9B4	c3	SFXN1		23.5021	-0.696058	0.918384	-0.196939	1.61444	0.499119	-1.11532	-2.92621	3.15238	-0.575251	5.54162	1.4579	-2.92397	0.00477368	0.00248443	0.56718	6.35271e-07	0.149858	0.0048039	0.0232268	0.0141809	0.717275	2.41639e-05	0.294709	0.0233257	10.4475	1.14983e-05	Sideroflexin-1
Q9NPL8	c3	TIMMDC1		20.4656	-0.527327	0.720653	-0.353948	1.24798	0.173378	-1.0746	-2.94828	3.2898	-1.37497	5.69706	0.673518	-3.7467	0.00448473	0.00164768	0.174034	3.49413e-07	0.503093	0.000392307	0.0222078	0.0103393	0.327413	1.49412e-05	0.666337	0.00348253	11.4588	4.36936e-06	Complex I assembly factor TIMMDC1, mitochondrial
Q9NRV9	c3	HEBP1		22.8302	-0.677109	0.825582	-0.863284	1.50269	-0.186175	-1.68887	-2.83219	2.81954	-2.5089	5.13202	-0.541066	-4.40527	0.00620838	0.00642921	0.0147089	2.99611e-06	0.590379	4.20629e-05	0.0282814	0.0290326	0.0536879	8.19502e-05	0.735546	0.000622889	10.8859	7.53337e-06	Heme-binding protein 1
Q9NWU1	c3	OXSM		20.6433	-0.426326	0.494164	-0.52705	0.92049	-0.100724	-1.02121	-2.74819	2.60095	-2.3606	4.84484	-0.451132	-4.10521	0.00781626	0.0115826	0.0213688	8.67217e-06	0.653451	0.000118902	0.0336517	0.0450576	0.0708009	0.00018314	0.78262	0.0013976	9.68279	2.43627e-05	3-oxoacyl-[acyl-carrier-protein] synthase, mitochondrial
Q9UHQ9	c3	CYB5R1		23.3722	-0.664577	1.09689	-0.210195	1.76147	0.454382	-1.30709	-2.59236	3.49356	-0.569688	5.61021	1.2315	-3.17956	0.0118464	0.000880003	0.570925	4.88258e-07	0.222734	0.00229249	0.0458673	0.00643565	0.720324	1.965e-05	0.388424	0.0133449	10.6047	9.87429e-06	NADH-cytochrome b5 reductase 1
Q9UI12;Q9UI12-2	c3	ATP6V1H		22.2351	-0.52684	0.693693	-0.215288	1.22053	0.311552	-0.908981	-2.86293	3.07789	-0.812861	5.41546	1.17633	-3.08034	0.00570056	0.00309048	0.419374	1.02836e-06	0.243912	0.00306851	0.0265598	0.0167599	0.593568	3.49529e-05	0.413585	0.0166767	10.0599	1.6788e-05	V-type proton ATPase subunit H;Isoform 2 of V-type proton ATPase subunit H
Q9UII2	c3	ATP5IF1		22.7988	-0.0290926	1.24789	-0.298986	1.27698	-0.269893	-1.54687	-0.0865288	3.03046	-0.617866	3.10111	-0.557745	-2.8691	0.931322	0.00354557	0.538902	0.00288815	0.579005	0.00560328	0.962268	0.0186138	0.694694	0.0159267	0.726772	0.0262181	4.24201	0.00857681	ATPase inhibitor, mitochondrial
Q9UIJ7	c3	AK3		22.617	-0.466592	0.514551	-0.603706	0.981143	-0.137114	-1.11826	-3.15691	2.84255	-2.83802	5.42015	-0.644574	-4.71823	0.00245144	0.00603283	0.00610899	1.01018e-06	0.521555	1.37527e-05	0.0140387	0.0277133	0.027923	3.44936e-05	0.681218	0.000262166	12.4783	1.69412e-06	GTP:AMP phosphotransferase AK3, mitochondrial
Q9UJU6-3	c3	DBNL		20.2437	-0.106271	0.700348	-0.0954085	0.806619	0.0108621	-0.795757	-0.552926	2.97524	-0.34491	3.4267	0.0392675	-2.58194	0.58228	0.00415381	0.731317	0.00108362	0.968802	0.0121737	0.729484	0.0209755	0.83684	0.00752279	0.982863	0.0468061	4.39008	0.00722147	Isoform 3 of Drebrin-like protein
Q9Y241;Q9Y241-2	c3	HIGD1A		20.6137	-0.790693	0.923676	-0.908416	1.71437	-0.117723	-1.83209	-3.08115	2.93886	-2.45955	5.45461	-0.318737	-4.4521	0.00306131	0.00460597	0.016682	8.85899e-07	0.750985	3.56576e-05	0.0166542	0.0226112	0.0587914	3.10273e-05	0.850556	0.00054762	11.9341	2.7998e-06	HIG1 domain family member 1A, mitochondrial;Isoform 2 of HIG1 domain family member 1A, mitochondrial
Q9Y2Q3	c3	GSTK1		23.7	-0.286253	0.744574	-0.170431	1.03083	0.115822	-0.915005	-1.81421	3.853	-0.750501	5.3343	0.510026	-3.61638	0.0744307	0.000276967	0.45576	1.39943e-06	0.611824	0.000596924	0.178333	0.00268131	0.626053	4.5172e-05	0.752095	0.00477422	9.85493	2.05439e-05	Glutathione S-transferase kappa 1
Q9Y394	c3	DHRS7		22.9148	-0.011751	1.03807	0.243933	1.04982	0.255684	-0.794134	-0.061566	4.44063	0.887974	4.4909	0.930751	-2.59461	0.951104	3.7133e-05	0.377949	3.10797e-05	0.355553	0.0117769	0.972874	0.000565764	0.555162	0.000492617	0.533036	0.0456505	7.98717	0.00013699	Dehydrogenase/reductase SDR family member 7
A3KN83;A3KN83-2	c4	SBNO1		20.9592	0.00701265	-0.0309399	1.42095	-0.0379525	1.41394	1.45189	0.0253407	-0.0912871	3.56765	-0.111978	3.55004	3.27178	0.979864	0.927555	0.000696916	0.911199	0.000736818	0.00173984	0.989513	0.96019	0.00537931	0.950422	0.00561313	0.0107649	4.98922	0.00362503	Protein strawberry notch homolog 1;Isoform 2 of Protein strawberry notch homolog 1
O14656	c4	TOR1A		20.6347	-0.0466563	-0.628236	0.810565	-0.58158	0.857222	1.4388	-0.313795	-3.44996	3.78782	-3.19375	4.00585	6.03463	0.754718	0.00100818	0.000343084	0.00219789	0.000166438	9.40365e-08	0.852733	0.00712305	0.00314941	0.0129173	0.00179472	5.28893e-06	12.2078	2.17258e-06	Torsin-1A
O14936-3	c4	CASK		20.5667	-0.357956	0.0098051	0.746548	0.367761	1.1045	0.736743	-2.40569	0.0538042	3.48605	2.01804	5.15754	3.08773	0.019104	0.957262	0.000900922	0.0478708	2.72323e-06	0.00300321	0.0651579	0.976262	0.00655054	0.128927	7.58794e-05	0.0164365	9.05684	4.56215e-05	Isoform 3 of Peripheral plasma membrane protein CASK
O15027	c4	SEC16A		21.1983	-0.246545	0.0436433	0.88817	0.290189	1.13472	0.844526	-1.56991	0.226908	3.92952	1.50874	5.02031	3.35355	0.121469	0.821233	0.000214906	0.136389	4.54203e-06	0.00135722	0.253927	0.896321	0.00218372	0.27551	0.000111797	0.00892568	8.42144	8.7292e-05	Protein transport protein Sec16A
O15061	c4	SYNM		21.7481	0.346479	-0.150286	1.76394	-0.496765	1.41746	1.91422	1.06621	-0.377608	3.77151	-1.24817	3.03069	3.67343	0.290417	0.706997	0.000361862	0.216612	0.00354319	0.000497205	0.4656	0.82035	0.00327901	0.381285	0.0186073	0.00414807	5.52636	0.00197304	Synemin
O15260	c4	SURF4		22.5082	-0.178346	0.116676	1.82268	0.295022	2.00102	1.706	-0.944582	0.50456	6.70735	1.27581	7.36365	5.63466	0.348498	0.615637	6.57815e-09	0.20673	4.75023e-10	4.44421e-07	0.5261	0.754853	6.7456e-07	0.368672	8.8939e-08	1.81045e-05	19.0861	6.59394e-09	Surfeit locus protein 4
O15460-2	c4	P4HA2		21.3055	-0.0392111	-0.150394	1.81834	-0.111183	1.85755	1.96873	-0.128209	-0.401509	4.13094	-0.296827	4.22002	4.01429	0.898394	0.689411	0.000108914	0.76758	8.02179e-05	0.000161777	0.942596	0.808162	0.0013062	0.861282	0.00102744	0.00175519	7.04481	0.000371773	Isoform IIa of Prolyl 4-hydroxylase subunit alpha-2
O43491	c4	EPB41L2		22.1483	0.389905	0.175867	1.17291	-0.214038	0.783007	0.997045	2.2243	0.819168	4.64906	-0.996967	3.1036	3.54701	0.0297371	0.415794	1.76563e-05	0.322613	0.00286725	0.000743904	0.0903885	0.590545	0.000317697	0.499825	0.0158302	0.0056482	7.55502	0.000215775	Band 4.1-like protein 2
O60262	c4	GNG7		21.6503	-0.0451388	0.208206	1.65489	0.253344	1.70002	1.44668	-0.135743	0.511228	3.4578	0.622062	3.55212	2.71302	0.892459	0.610987	0.000983885	0.536157	0.000731993	0.00859673	0.93896	0.751461	0.00698911	0.692493	0.00558809	0.0361554	4.66311	0.00526785	Guanine nucleotide-binding protein G(I)/G(S)/G(O) subunit gamma-7
O60831	c4	PRAF2		22.7	-0.161368	0.0163944	1.16943	0.177763	1.3308	1.15304	-0.835571	0.0693129	4.20733	0.751554	4.78789	3.72325	0.406569	0.944961	8.38064e-05	0.455131	1.06774e-05	0.000423331	0.581885	0.969501	0.00106563	0.625583	0.000214678	0.00369477	7.94185	0.000143636	PRA1 family protein 2
O75534;O75534-4	c4	CSDE1		22.2418	-0.183548	-0.245512	0.826906	-0.0619643	1.01045	1.07242	-0.994692	-1.08634	3.11358	-0.27418	3.8047	3.62423	0.323709	0.281487	0.00278467	0.784848	0.000324642	0.000582142	0.501121	0.456089	0.0154855	0.872907	0.00303073	0.00467888	5.49637	0.00204069	Cold shock domain-containing protein E1;Isoform 4 of Cold shock domain-containing protein E1
O75718	c4	CRTAP		21.4271	-0.659563	-0.150628	1.48992	0.508935	2.14949	1.64055	-3.11783	-0.581375	4.89357	1.96433	7.05986	4.83614	0.00275017	0.563072	7.25279e-06	0.0539286	1.60734e-09	8.95258e-06	0.0153453	0.713702	0.000158804	0.140859	2.23742e-07	0.000187608	16.8122	4.00289e-08	Cartilage-associated protein
O94855;O94855-2	c4	SEC24D		21.7272	0.0753518	0.468728	1.68695	0.393376	1.6116	1.21822	0.340014	1.72694	5.28896	1.44932	5.05272	3.42801	0.734983	0.0891019	1.66117e-06	0.152231	4.02694e-06	0.00107922	0.839276	0.203782	5.14585e-05	0.298047	0.000101643	0.00750342	10.4082	1.19456e-05	Protein transport protein Sec24D;Isoform 2 of Protein transport protein Sec24D
O94915	c4	FRYL		19.0102	0.0885529	0.0817801	0.882337	-0.00677284	0.793784	0.800556	0.513512	0.387213	3.55506	-0.0320681	3.19827	2.89502	0.609398	0.69991	0.000725226	0.97452	0.00216854	0.00521146	0.750494	0.815481	0.00554808	0.986584	0.0127769	0.0248271	4.46558	0.00661674	Protein furry homolog-like
O94973	c4	AP2A2		23.5939	0.0641921	0.0558583	0.730003	-0.00833378	0.665811	0.674144	0.427367	0.303642	3.37683	-0.0453019	3.07989	2.79889	0.670576	0.762406	0.00126375	0.964011	0.00307254	0.00680543	0.794749	0.85792	0.00843498	0.980331	0.016693	0.0303461	4.07488	0.0104224	AP-2 complex subunit alpha-2
O95136	c4	S1PR2		19.9761	0.440939	0.600394	1.48019	0.159455	1.03925	0.879797	2.15704	2.39812	5.0311	0.636902	3.53237	2.68396	0.0348433	0.0194686	4.36377e-06	0.526507	0.000779046	0.00929466	0.101959	0.0660503	0.000108553	0.684952	0.0058617	0.0383752	8.78202	6.03115e-05	Sphingosine 1-phosphate receptor 2
O95302	c4	FKBP9		22.4739	-0.3912	-0.0856423	1.05528	0.305558	1.44648	1.14092	-1.81976	-0.32528	3.41072	1.16055	4.6751	3.30965	0.0735702	0.746052	0.00113852	0.250226	1.60738e-05	0.00155148	0.176711	0.847161	0.00779961	0.420728	0.000295231	0.00986311	7.32265	0.000276162	Peptidyl-prolyl cis-trans isomerase FKBP9
O95319;O95319-2;O95319-3;O95319-4;O95319-5	c4	CELF2		20.8712	-0.0351898	0.0928027	1.04303	0.127993	1.07822	0.950225	-0.155036	0.333834	3.19283	0.46042	3.30055	2.61068	0.877291	0.739619	0.00220388	0.646808	0.00159491	0.0112899	0.930246	0.842541	0.0129455	0.77765	0.01007	0.0443036	4.01054	0.0112369	CUGBP Elav-like family member 2;Isoform 2 of CUGBP Elav-like family member 2;Isoform 3 of CUGBP Elav-like family member 2;Isoform 4 of CUGBP Elav-like family member 2;Isoform 5 of CUGBP Elav-like family member 2
O95486	c4	SEC24A		19.8865	0.0938504	0.242892	1.05311	0.149042	0.959256	0.810214	0.542451	1.14628	4.22923	0.703374	3.85233	2.92036	0.589431	0.256034	7.77072e-05	0.484427	0.000277583	0.00485308	0.734675	0.427096	0.00100077	0.650302	0.00268488	0.0234843	6.31842	0.000818404	Protein transport protein Sec24A
O95573	c4	ACSL3		23.3374	-0.467745	0.598409	1.65984	1.06615	2.12759	1.06143	-1.84114	1.92323	4.53952	3.42652	5.81877	2.60546	0.0703325	0.0589952	2.61434e-05	0.00108423	2.18144e-07	0.0114462	0.171164	0.150261	0.000433233	0.00752545	1.02381e-05	0.0446813	12.6901	1.39618e-06	Long-chain-fatty-acid--CoA ligase 3
O95881	c4	TXNDC12		22.8475	-0.228098	-0.0549046	1.09782	0.173193	1.32592	1.15273	-1.68721	-0.331596	5.64213	1.046	6.81441	5.31723	0.0965336	0.7413	4.31835e-07	0.299577	4.29123e-09	1.49285e-06	0.215686	0.843781	1.7702e-05	0.475185	4.80735e-07	4.75504e-05	15.8265	9.03845e-08	Thioredoxin domain-containing protein 12
P01033	c4	TIMP1		22.4218	1.20589	-0.176141	2.44014	-1.38203	1.23425	2.61628	3.93323	-0.469092	5.52996	-3.68056	2.79712	5.32157	0.000212263	0.640631	6.64281e-07	0.000485924	0.00683863	1.46853e-06	0.00216041	0.773317	2.50057e-05	0.00407578	0.0304485	4.69585e-05	14.8304	2.10305e-07	Metalloproteinase inhibitor 1
P01034	c4	CST3		22.3734	1.1641	0.338366	1.91579	-0.825734	0.751691	1.57742	5.78124	1.37206	6.61064	-3.3483	2.59379	4.88531	2.52321e-07	0.174936	9.66857e-09	0.00137916	0.0118021	7.47625e-06	1.14957e-05	0.32852	8.95972e-07	0.00901764	0.0457265	0.000162933	20.4016	2.42891e-09	Cystatin-C
P02795	c4	MT2A		21.9799	0.915373	1.32764	3.62549	0.412267	2.71012	2.29785	2.00604	2.37562	5.52045	0.737693	4.12663	3.14034	0.0491706	0.020589	6.8891e-07	0.463453	0.000110527	0.00257416	0.131551	0.0689121	2.57256e-05	0.633189	0.00132195	0.0145685	10.4108	1.19164e-05	Metallothionein-2
P04083	c4	ANXA1	*	25.2913	1.61215	0.663066	2.81577	-0.94908	1.20363	2.15271	4.98082	1.67266	6.04449	-2.39416	2.58377	4.14758	5.25754e-06	0.0993778	9.04758e-08	0.0196615	0.0121157	0.000102892	0.000124177	0.220143	5.13827e-06	0.0665528	0.0466544	0.00125215	15.7841	9.36487e-08	Annexin A1
P05023;P05023-4	c4	ATP1A1	*	24.4156	-0.217887	0.420027	1.24583	0.637914	1.46372	0.825807	-1.18958	1.87238	4.72594	2.84367	5.55247	2.8116	0.238697	0.0658186	1.33738e-05	0.00601406	6.09405e-07	0.0065715	0.407381	0.163086	0.000257344	0.027662	2.33703e-05	0.0295421	11.4455	4.42449e-06	Sodium/potassium-transporting ATPase subunit alpha-1;Isoform 4 of Sodium/potassium-transporting ATPase subunit alpha-1
P05106	c4	ITGB3	*	20.7702	0.337178	0.190087	1.65119	-0.147091	1.31402	1.46111	1.18561	0.545746	4.03411	-0.422304	3.21033	3.2039	0.240249	0.587177	0.000151319	0.674248	0.00209196	0.00213246	0.409177	0.733148	0.00166978	0.797224	0.0124282	0.012612	5.55463	0.00191136	Integrin beta-3
P05556	c4	ITGB1	*	23.2095	0.975364	0.411451	1.9962	-0.563914	1.02084	1.58475	5.30137	1.82597	7.5386	-2.50258	3.85517	5.3715	1.5851e-06	0.0726177	2.35171e-10	0.0149491	0.000274996	1.21536e-06	4.97619e-05	0.175156	5.20859e-08	0.0543532	0.00266538	4.03622e-05	22.3212	5.97017e-10	Integrin beta-1
P07108;P07108-2;P07108-3;P07108-4;P07108-5	c4	DBI		24.8611	0.234427	0.943066	2.08911	0.708638	1.85468	1.14605	1.12447	3.69349	6.96253	2.77536	6.18124	3.42811	0.265099	0.000466094	2.37352e-09	0.00725859	5.2896e-08	0.00107889	0.437336	0.00395206	2.95219e-07	0.031816	3.30217e-06	0.00750268	18.7387	8.62944e-09	Acyl-CoA-binding protein;Isoform 2 of Acyl-CoA-binding protein;Isoform 3 of Acyl-CoA-binding protein;Isoform 4 of Acyl-CoA-binding protein;Isoform 5 of Acyl-CoA-binding protein
P08138	c4	NGFR		20.5574	0.48778	0.465005	2.63525	-0.0227751	2.14747	2.17024	0.938851	0.730777	3.52419	-0.035792	2.87187	2.60492	0.35141	0.467638	0.000799354	0.971562	0.00556023	0.0114624	0.528837	0.636462	0.00597134	0.984869	0.0260769	0.044723	4.18252	0.00919206	Tumor necrosis factor receptor superfamily member 16
P08670	c4	VIM		28.7284	0.148782	0.356536	1.66916	0.207754	1.52038	1.31263	0.599871	1.17372	4.67595	0.683927	4.25916	3.30035	0.550754	0.244947	1.60246e-05	0.496541	7.00645e-05	0.00159587	0.704586	0.414709	0.000294658	0.660386	0.000924546	0.0100727	7.70396	0.000184377	Vimentin
P09486	c4	SPARC		22.706	-0.120257	0.413664	3.32522	0.533922	3.44547	2.91155	-0.441233	1.23925	8.47697	1.59951	8.78354	6.66182	0.660562	0.219873	5.43477e-12	0.114734	1.5972e-12	7.88647e-09	0.787283	0.385016	3.7038e-09	0.243981	2.00952e-09	7.76184e-07	28.2999	1.08184e-11	SPARC
P11021	c4	HSPA5		26.2229	0.0792666	0.0791141	0.774019	-0.000152497	0.694752	0.694905	0.534394	0.435491	3.62567	-0.000839436	3.25436	2.92152	0.594959	0.664701	0.000579483	0.999333	0.00183353	0.00483724	0.738962	0.790479	0.00466209	0.999499	0.0111921	0.0234284	4.62803	0.00548506	Endoplasmic reticulum chaperone BiP
P13667	c4	PDIA4		25.5581	-0.255442	0.000337367	0.980619	0.255779	1.23606	0.980282	-1.3811	0.00148933	3.68381	1.12915	4.64341	3.30518	0.172152	0.998816	0.000480868	0.263136	1.80191e-05	0.00157266	0.32491	0.999332	0.00404686	0.435106	0.000322274	0.00997572	7.21214	0.000310735	Protein disulfide-isomerase A4
P13987	c4	CD59		24.4656	0.861045	0.912232	2.52026	0.0511866	1.65922	1.60803	3.52429	3.04863	7.16731	0.171063	4.7186	4.10443	0.000799115	0.00336433	1.04479e-09	0.864725	1.37342e-05	0.00011922	0.00597134	0.0178514	1.58228e-07	0.92281	0.000262067	0.00140014	17.7035	1.95029e-08	CD59 glycoprotein
P14209	c4	CD99		22.225	0.458618	-0.0114981	1.7626	-0.470116	1.30398	1.7741	1.82352	-0.0373282	4.86941	-1.52622	3.60242	4.39894	0.0729927	0.970342	7.92546e-06	0.131984	0.000624079	4.30096e-05	0.175763	0.98406	0.000170677	0.269166	0.0049359	0.000633467	8.79303	5.9638e-05	CD99 antigen
P14625	c4	HSP90B1		26.5142	-0.424474	-0.000190585	0.778523	0.424284	1.203	0.778714	-2.44331	-0.000895717	3.1136	1.99406	4.81123	2.79523	0.0173815	0.999288	0.00278449	0.0504994	9.80587e-06	0.00687419	0.0606683	0.999499	0.0154855	0.134118	0.000200984	0.0305608	7.99439	0.000135961	Endoplasmin
P18065	c4	IGFBP2		20.9982	0.417622	-0.237	1.73767	-0.654622	1.32004	1.97467	1.31813	-0.61077	3.81072	-1.68702	2.89487	3.88671	0.192255	0.54356	0.000318301	0.0965695	0.00521373	0.000247762	0.350561	0.698222	0.00298566	0.215733	0.0248292	0.00244917	6.01478	0.001144	Insulin-like growth factor-binding protein 2
P20936	c4	RASA1		20.0453	0.178592	-0.0324093	2.03598	-0.211002	1.85739	2.06839	0.821674	-0.121748	6.50843	-0.792642	5.93752	5.93448	0.414376	0.903488	1.45136e-08	0.430976	1.37428e-07	1.39068e-07	0.589192	0.94563	1.21424e-06	0.603694	7.18138e-06	7.24395e-06	15.7831	9.37286e-08	Ras GTPase-activating protein 1
P21926	c4	CD9		22.5194	1.32139	0.383028	2.24479	-0.938366	0.923394	1.86176	5.68285	1.34499	6.70771	-3.29504	2.75922	4.9931	3.69117e-07	0.183474	6.56877e-09	0.00162177	0.00758544	5.024e-06	1.56471e-05	0.339527	6.7456e-07	0.0102081	0.0329179	0.000120047	20.5016	2.25417e-09	CD9 antigen
P23229-2;P23229-4;P23229-6;P23229-9	c4	ITGA6		21.364	-0.12872	-0.0767613	1.063	0.051959	1.19172	1.13977	-0.766992	-0.373457	4.40093	0.252789	4.93384	4.23518	0.445965	0.710068	4.271e-05	0.801258	6.25362e-06	7.61251e-05	0.61742	0.822629	0.000630474	0.883909	0.00014079	0.000986231	8.72621	6.38472e-05	Isoform Alpha-6X1A of Integrin alpha-6;Isoform Alpha-6X2A of Integrin alpha-6;Isoform Alpha-6X1X2A of Integrin alpha-6;Isoform 9 of Integrin alpha-6
P23284	c4	PPIB		24.9287	-0.249366	-0.00659967	1.08035	0.242766	1.32972	1.08695	-1.29679	-0.0280227	3.90359	1.03081	4.80462	3.52498	0.199454	0.977733	0.000234265	0.306592	1.00456e-05	0.000797362	0.360014	0.988216	0.00234423	0.482802	0.00020487	0.00596326	7.76394	0.000173098	Peptidyl-prolyl cis-trans isomerase B
P23921	c4	RRM1	*	21.058	-0.663127	-1.13892	0.740527	-0.475794	1.40365	1.87945	-3.74701	-5.25456	2.90733	-2.19514	5.51079	6.62264	0.00039191	1.89138e-06	0.00503449	0.0318643	7.14859e-07	9.21762e-09	0.00347996	5.74473e-05	0.0241762	0.0952609	2.63339e-05	8.64213e-07	19.3721	5.2927e-09	Ribonucleoside-diphosphate reductase large subunit
P24557	c4	TBXAS1		21.5509	1.47265	0.404934	3.70446	-1.06772	2.2318	3.29952	4.91903	1.10438	8.59743	-2.912	5.17965	6.87295	6.60418e-06	0.273649	3.3571e-12	0.00496882	2.50669e-06	3.39632e-09	0.000147164	0.447134	2.74543e-09	0.0239276	7.09947e-05	3.93973e-07	27.7237	1.55868e-11	Thromboxane-A synthase
P26022	c4	PTX3		21.3235	0.293096	-0.330282	2.15596	-0.623377	1.86286	2.48624	1.19768	-1.10197	6.1212	-2.07987	5.28904	6.33559	0.23555	0.274687	6.6972e-08	0.0416316	1.66065e-06	2.87804e-08	0.403483	0.448336	4.0051e-06	0.116757	5.14585e-05	2.07408e-06	15.4103	1.28288e-07	Pentraxin-related protein PTX3
P28290	c4	ITPRID2		20.5935	-0.581685	-0.106839	0.882218	0.474847	1.4639	0.989057	-3.40017	-0.509912	3.58305	2.26631	5.94552	3.60534	0.00117619	0.611903	0.000663696	0.0268929	1.33207e-07	0.000618295	0.00800409	0.752107	0.00517417	0.0839269	6.99435e-06	0.00490438	12.4633	1.71755e-06	Protein ITPRID2
P29317	c4	EPHA2	*	20.9261	0.533883	0.0151668	1.86286	-0.518717	1.32897	1.84769	1.71651	0.039815	4.16144	-1.36171	2.9688	3.7046	0.0910066	0.968367	9.81202e-05	0.178164	0.00423074	0.000449672	0.207022	0.982605	0.00120579	0.332483	0.021272	0.00386385	6.42863	0.000725259	Ephrin type-A receptor 2
P30101	c4	PDIA3		26.6195	-0.13043	0.342968	0.996532	0.473398	1.12696	0.653564	-0.886246	1.90277	4.70473	2.62639	5.3205	2.76936	0.378872	0.0616649	1.44417e-05	0.0108321	1.47447e-06	0.00737857	0.555864	0.155431	0.000271419	0.0430181	4.70564e-05	0.0322167	10.6588	9.37177e-06	Protein disulfide-isomerase A3
P31751	c4	AKT2		20.4906	-0.620582	-0.560503	1.26627	0.0600799	1.88685	1.82677	-3.67713	-2.7117	5.21317	0.290665	7.76807	6.75005	0.000491327	0.00862735	2.21025e-06	0.772267	9.34876e-11	5.54809e-09	0.00411056	0.0362608	6.4522e-05	0.864085	2.56491e-08	5.89251e-07	22.5731	4.98859e-10	RAC-beta serine/threonine-protein kinase
P33176	c4	KIF5B		22.6984	-0.218005	-0.0163577	0.811128	0.201647	1.02913	0.827486	-1.35689	-0.0831292	3.50778	1.02476	4.45055	3.21182	0.179683	0.934014	0.000841643	0.309413	3.58536e-05	0.00208271	0.334441	0.963771	0.00622048	0.485609	0.000550113	0.012381	6.62808	0.000583404	Kinesin-1 heavy chain
P41212	c4	ETV6		19.0979	-0.293633	-0.317014	0.975026	-0.0233808	1.26866	1.29204	-1.43953	-1.26896	3.32122	-0.0935902	4.32142	3.95007	0.154974	0.209145	0.00149788	0.925733	5.64263e-05	0.000200663	0.301832	0.372001	0.00961325	0.959149	0.000781322	0.0020723	6.91889	0.000425748	Transcription factor ETV6
P46736	c4	BRCC3		21.5474	-0.0803089	-0.103887	0.780123	-0.0235777	0.860432	0.88401	-0.426664	-0.450647	2.87972	-0.102277	3.17617	2.92882	0.671085	0.653799	0.00543961	0.918863	0.00231562	0.00473868	0.795209	0.782807	0.0256177	0.955279	0.0134306	0.0230913	3.77691	0.0147814	Lys-63-specific deubiquitinase BRCC36
P46821	c4	MAP1B		21.665	1.114	0.687331	2.40265	-0.426673	1.28865	1.71532	3.18513	1.60458	4.77306	-0.996071	2.56001	3.05844	0.00225486	0.113612	1.12698e-05	0.323044	0.01289	0.00327013	0.013174	0.242321	0.000224107	0.500423	0.0487295	0.017475	8.51182	7.95359e-05	Microtubule-associated protein 1B
P48681	c4	NES		23.5931	-0.787542	0.217956	1.74894	1.0055	2.53648	1.53098	-2.28393	0.516097	3.5241	2.38092	5.11099	2.7688	0.0257738	0.607602	0.000799581	0.0203203	3.24097e-06	0.0073898	0.0813974	0.749355	0.00597166	0.0682882	8.63861e-05	0.0322528	9.03803	4.64981e-05	Nestin
P48723	c4	HSPA13		20.5587	-0.240923	0.0794743	0.96366	0.320397	1.20458	0.884186	-1.52538	0.410849	4.23926	1.65632	5.29911	3.49106	0.132192	0.682584	7.50601e-05	0.102654	1.59869e-06	0.0008869	0.269451	0.803292	0.000974739	0.22528	4.99966e-05	0.0064774	9.42667	3.14478e-05	Heat shock 70 kDa protein 13
P49023	c4	PXN		21.5232	0.196582	0.167785	1.46283	-0.0287967	1.26625	1.29505	1.06299	0.740786	5.49597	-0.12714	4.7574	4.367	0.291864	0.461589	7.56511e-07	0.899236	1.19305e-05	4.81129e-05	0.467146	0.631482	2.74357e-05	0.943147	0.000233835	0.000690596	10.4513	1.14558e-05	Paxillin
P49257	c4	LMAN1		23.4779	-0.133643	0.301497	1.05108	0.435139	1.18472	0.749581	-0.765891	1.41077	4.18524	2.03612	4.71739	2.67887	0.446615	0.163254	9.04229e-05	0.045968	1.37946e-05	0.00942187	0.618033	0.31302	0.001132	0.125059	0.00026266	0.0387173	8.12262	0.000118952	Protein ERGIC-53
P49327	c4	FASN		23.5407	-0.864059	-0.0647327	1.52871	0.799326	2.39277	1.59344	-3.59022	-0.219612	4.41334	2.71179	6.90785	4.12883	0.000648763	0.826887	4.08842e-05	0.00862523	2.95391e-09	0.000109703	0.0050833	0.899687	0.000608129	0.0362566	3.51375e-07	0.00131354	16.489	5.21648e-08	Fatty acid synthase
P50148	c4	GNAQ		20.9886	-0.0631192	-0.0317265	0.62386	0.0313927	0.686979	0.655586	-0.403078	-0.165426	2.76809	0.163686	3.04815	2.61078	0.688262	0.869141	0.00740422	0.870505	0.00336901	0.0112871	0.807403	0.925318	0.0323072	0.926098	0.0178647	0.0442978	3.35096	0.0244543	Guanine nucleotide-binding protein G(q) subunit alpha
P50225	c4	SULT1A1		21.8165	0.965715	0.832977	2.81002	-0.132738	1.8443	1.97704	3.16908	2.23188	6.40705	-0.355658	4.20515	4.04587	0.0023648	0.0292051	2.16936e-08	0.723291	8.44381e-05	0.000145422	0.0136728	0.0892193	1.6465e-06	0.831398	0.00107143	0.0016219	14.0235	4.23824e-07	Sulfotransferase 1A1
P50395	c4	GDI2		24.137	0.221593	0.077772	1.0512	-0.143821	0.829604	0.973425	1.34004	0.384009	4.41684	-0.710133	3.48577	3.67095	0.185067	0.702271	4.03827e-05	0.480255	0.000901697	0.000501197	0.341567	0.817224	0.00060237	0.646719	0.00655054	0.00417392	6.78064	0.000494364	Rab GDP dissociation inhibitor beta
P50454	c4	SERPINH1		25.6151	-1.29682	-0.603074	1.11318	0.693744	2.40999	1.71625	-4.36777	-1.65846	2.60501	1.90781	5.63978	3.60474	4.79829e-05	0.102219	0.0114596	0.0609983	4.35764e-07	0.000619476	0.000689638	0.224641	0.044723	0.154214	1.77961e-05	0.00490946	12.9214	1.13173e-06	Serpin H1
P52306	c4	RAP1GDS1		21.7732	-0.337705	-0.0735265	0.920394	0.264178	1.2581	0.993921	-2.00616	-0.356637	3.79898	1.28139	5.19288	3.68208	0.0491579	0.722561	0.000330781	0.204777	2.38526e-06	0.000483561	0.131527	0.830776	0.00307092	0.366148	6.85044e-05	0.00406316	9.03256	4.67565e-05	Rap1 GTPase-GDP dissociation stimulator 1
P52594;P52594-2;P52594-3;P52594-4	c4	AGFG1		21.667	-0.0356252	0.257839	1.01004	0.293464	1.04566	0.752198	-0.244803	1.44665	4.82239	1.64653	4.99248	3.22333	0.807408	0.152977	9.41442e-06	0.104659	5.03556e-06	0.00201232	0.887648	0.29915	0.000194299	0.228286	0.000120148	0.0120474	9.38391	3.28232e-05	Arf-GAP domain and FG repeat-containing protein 1;Isoform 2 of Arf-GAP domain and FG repeat-containing protein 1;Isoform 3 of Arf-GAP domain and FG repeat-containing protein 1;Isoform 4 of Arf-GAP domain and FG repeat-containing protein 1
P52943	c4	CRIP2		23.5843	0.243532	0.652629	2.39198	0.409097	2.14845	1.73935	0.855833	1.87264	5.84058	1.17385	5.24594	3.81183	0.395349	0.0657828	2.00429e-07	0.244893	1.95384e-06	0.000317146	0.571307	0.163055	9.59948e-06	0.414667	5.87445e-05	0.0029786	12.0554	2.50153e-06	Cysteine-rich protein 2
P53677	c4	AP3M2		21.5621	-0.31703	-0.09971	1.06221	0.21732	1.37924	1.16192	-1.42561	-0.366096	3.31878	0.797912	4.30931	3.25831	0.15894	0.715526	0.00150905	0.427933	5.88605e-05	0.00181193	0.307098	0.82591	0.00967164	0.600745	0.000806975	0.0110975	6.25754	0.000875037	AP-3 complex subunit mu-2
P54709	c4	ATP1B3		23.3547	-0.537368	-0.279416	0.837729	0.257952	1.3751	1.11714	-2.58479	-1.09739	2.79977	1.01309	4.5957	3.35101	0.0120834	0.27667	0.00678907	0.314913	2.13872e-05	0.00136781	0.046563	0.450673	0.0302856	0.491715	0.000369191	0.00895968	7.57807	0.000210577	Sodium/potassium-transporting ATPase subunit beta-3
P54802	c4	NAGLU		20.2799	-0.122309	-0.13916	1.65375	-0.0168512	1.77605	1.79291	-0.370025	-0.34375	3.47622	-0.0416255	3.73332	3.38255	0.712611	0.732185	0.000929004	0.96693	0.00040974	0.00124176	0.824028	0.837485	0.00669079	0.981743	0.00360598	0.00832216	5.21807	0.00279427	Alpha-N-acetylglucosaminidase
P55011;P55011-3	c4	SLC12A2	*	19.9618	-0.00611366	-0.227796	2.04685	-0.221682	2.05297	2.27465	-0.0183911	-0.559509	4.27818	-0.544493	4.29096	4.26712	0.985385	0.577808	6.55902e-05	0.588034	6.27416e-05	6.81575e-05	0.992088	0.726038	0.00087754	0.733664	0.0008481	0.000904858	7.59472	0.000206902	Solute carrier family 12 member 2;Isoform 2 of Solute carrier family 12 member 2
P60033	c4	CD81		23.7076	-0.0982116	-0.0888376	1.17717	0.00937402	1.27538	1.26601	-0.628612	-0.464271	5.23509	0.0489892	5.67185	5.05323	0.531886	0.644062	2.03531e-06	0.961084	3.85104e-07	4.01931e-06	0.689263	0.77572	6.07472e-05	0.978525	1.613e-05	0.000101529	11.892	2.91151e-06	CD81 antigen
P60468	c4	SEC61B		23.8952	0.0257151	0.274212	1.00169	0.248497	0.975978	0.72748	0.147801	1.28686	4.00026	1.16618	3.89756	2.60749	0.882974	0.202876	0.000169599	0.24796	0.000239001	0.0113852	0.933786	0.364201	0.00182138	0.4183	0.00237419	0.0445176	6.06166	0.00108613	Protein transport protein Sec61 subunit beta
P61916	c4	NPC2		24.686	0.635154	0.850365	2.18423	0.215211	1.54908	1.33387	2.15978	2.36097	5.16055	0.597517	3.65991	2.82851	0.034621	0.0213492	2.69272e-06	0.552314	0.00051929	0.00627194	0.101444	0.0707572	7.54147e-05	0.705782	0.00428965	0.0285153	9.17067	4.06679e-05	NPC intracellular cholesterol transporter 2
P78539;P78539-2;P78539-5	c4	SRPX		21.0046	1.17161	-0.0388061	2.91608	-1.21041	1.74447	2.95488	2.87727	-0.0778129	4.97579	-2.42709	2.97664	4.52534	0.00547702	0.938225	5.35629e-06	0.018106	0.00413725	2.74985e-05	0.0257568	0.966013	0.000126054	0.0625616	0.0209151	0.000450892	10.2281	1.42386e-05	Sushi repeat-containing protein SRPX;Isoform 2 of Sushi repeat-containing protein SRPX;Isoform 5 of Sushi repeat-containing protein SRPX
Q00341	c4	HDLBP		23.0387	-0.351922	-0.0353238	0.70243	0.316598	1.05435	0.737754	-2.4598	-0.201593	3.41131	1.80682	5.12039	3.21571	0.0166714	0.840888	0.00113646	0.0755888	3.12917e-06	0.00205866	0.0587759	0.908396	0.00779204	0.180447	8.43871e-05	0.0122687	8.92065	5.23749e-05	Vigilin
Q02809	c4	PLOD1		22.4982	-0.216625	-0.131693	1.52877	0.0849315	1.74539	1.66046	-0.971516	-0.482236	4.76375	0.311004	5.43877	4.64391	0.335024	0.631317	1.16582e-05	0.75683	9.41055e-07	1.79867e-05	0.512477	0.766349	0.000229599	0.854352	3.26409e-05	0.000322224	10.5189	1.07296e-05	Procollagen-lysine,2-oxoglutarate 5-dioxygenase 1
Q03169	c4	TNFAIP2		20.2005	-0.0502114	-0.413982	1.65736	-0.36377	1.70757	2.07134	-0.138808	-0.934435	3.18343	-0.821098	3.27988	3.5709	0.890046	0.353665	0.00226629	0.414702	0.00169786	0.000689764	0.937765	0.531155	0.0132289	0.589583	0.0105811	0.00533923	4.77042	0.00465652	Tumor necrosis factor alpha-induced protein 2
Q04828	c4	AKR1C1		22.2723	0.125511	0.513665	1.85731	0.388154	1.7318	1.34364	0.384734	1.28562	3.95573	0.971483	3.68842	2.56847	0.701737	0.203305	0.000196905	0.335041	0.000473786	0.0126091	0.816882	0.364511	0.00204286	0.512478	0.00400167	0.0479616	5.69495	0.00163323	Aldo-keto reductase family 1 member C1
Q06210;Q06210-2	c4	GFPT1		21.946	-0.175742	0.169812	1.04698	0.345554	1.22272	0.877164	-0.821705	0.64828	3.40127	1.3192	3.9722	2.5576	0.414359	0.519171	0.00117219	0.1919	0.000186345	0.0129706	0.589192	0.67936	0.00797851	0.350166	0.00196193	0.0489496	5.43987	0.00217471	Glutamine--fructose-6-phosphate aminotransferase [isomerizing] 1;Isoform 2 of Glutamine--fructose-6-phosphate aminotransferase [isomerizing] 1
Q07065	c4	CKAP4		24.2591	-0.144312	-0.0203163	1.64015	0.123995	1.78446	1.66046	-0.642439	-0.0738466	5.07317	0.450703	5.51954	4.60971	0.52293	0.941368	3.73191e-06	0.653759	6.9132e-07	2.03393e-05	0.682333	0.967392	9.53736e-05	0.782787	2.57862e-05	0.000354093	10.9538	7.05913e-06	Cytoskeleton-associated protein 4
Q12797	c4	ASPH		23.1851	0.0450895	0.0985453	1.08738	0.0534559	1.04229	0.988838	0.267599	0.477529	4.48391	0.259035	4.29798	3.65971	0.789887	0.634646	3.18599e-05	0.796457	6.12284e-05	0.000519621	0.876381	0.768873	0.000501541	0.880907	0.000830735	0.0042913	7.38031	0.000259719	Aspartyl/asparaginyl beta-hydroxylase
Q12907	c4	LMAN2		23.8874	0.0469103	0.696948	1.38389	0.650038	1.33698	0.68694	0.289404	3.51068	5.93202	3.27438	5.73094	2.64282	0.773227	0.000834018	1.4041e-07	0.00172625	3.06554e-07	0.0103711	0.864598	0.00617948	7.26756e-06	0.0106999	1.35331e-05	0.0416118	15.3918	1.30304e-07	Vesicular integral-membrane protein VIP36
Q13425	c4	SNTB2		20.5797	0.188794	-0.187668	1.05879	-0.376462	0.869997	1.24646	1.26146	-1.02384	4.91543	-2.05382	4.03896	5.19371	0.211816	0.309845	6.69234e-06	0.044169	0.00014886	2.37787e-06	0.375083	0.486076	0.000148469	0.121693	0.00165068	6.83522e-05	10.2318	1.41867e-05	Beta-2-syntrophin
Q13724	c4	MOGS		22.3496	-0.0393977	-0.0311706	0.819403	0.0082271	0.8588	0.850573	-0.247201	-0.159691	3.57225	0.0421484	3.74401	3.32816	0.80556	0.873638	0.000686826	0.966514	0.000395758	0.00146659	0.886629	0.927842	0.00532026	0.981547	0.00350641	0.00947185	5.26638	0.00264543	Mannosyl-oligosaccharide glucosidase
Q14008;Q14008-2	c4	CKAP5		21.0221	-0.237817	-0.385651	0.559771	-0.147834	0.797588	0.945422	-1.78838	-2.36792	2.92479	-0.907714	4.16737	4.43361	0.0785456	0.0209854	0.0047929	0.367505	9.61453e-05	3.80649e-05	0.185663	0.0698774	0.0232861	0.54481	0.00118683	0.000575407	7.84136	0.00015958	Cytoskeleton-associated protein 5;Isoform 2 of Cytoskeleton-associated protein 5
Q14012	c4	CAMK1		19.2189	0.408708	0.0923551	1.08535	-0.316353	0.676643	0.992996	2.60327	0.480309	4.80331	-1.64525	2.99454	3.94426	0.0115122	0.632679	1.00935e-05	0.104923	0.00393096	0.000204595	0.0448639	0.767383	0.00020559	0.228679	0.0201128	0.00210198	8.62522	7.07969e-05	Calcium/calmodulin-dependent protein kinase type 1
Q14118	c4	DAG1		21.523	-0.00658498	-0.0494517	0.985859	-0.0428667	0.992444	1.03531	-0.0330404	-0.202594	3.43693	-0.175616	3.45989	3.23947	0.973747	0.840109	0.00104981	0.861161	0.000977531	0.00191738	0.986134	0.908066	0.00734575	0.920959	0.00695247	0.011628	4.73673	0.00484023	Dystroglycan
Q14161	c4	GIT2		21.1767	0.263354	0.0464383	0.846232	-0.216916	0.582878	0.799794	2.09306	0.301351	4.673	-1.40763	3.21872	3.96399	0.0403959	0.764144	1.61963e-05	0.164181	0.00204021	0.000191542	0.114212	0.858877	0.000296956	0.314063	0.0121743	0.00200201	7.94461	0.000143221	ARF GTPase-activating protein GIT2
Q14554	c4	PDIA5		21.9155	0.365578	0.553113	1.92993	0.187535	1.56435	1.37682	1.68593	2.08271	6.18396	0.70615	5.01256	3.95958	0.09678	0.0413632	5.23326e-08	0.482711	4.67444e-06	0.000194386	0.216085	0.116233	3.27324e-06	0.64899	0.000113773	0.00202401	12.9275	1.12548e-06	Protein disulfide-isomerase A5
Q14571	c4	ITPR2		20.6317	0.202585	0.449131	1.73186	0.246546	1.52928	1.28273	1.03845	1.87978	6.1682	1.03189	5.44667	4.10042	0.303047	0.0647861	5.56799e-08	0.306089	9.13127e-07	0.000120857	0.478787	0.161187	3.4366e-06	0.482218	3.18107e-05	0.00141397	13.2554	8.37699e-07	Inositol 1,4,5-trisphosphate receptor type 2
Q14573	c4	ITPR3		20.4128	0.18527	0.270355	1.5838	0.0850853	1.39853	1.31345	0.71922	0.856931	4.27191	0.26969	3.77219	3.17966	0.474678	0.394747	6.70337e-05	0.788284	0.000361057	0.00229176	0.642307	0.570663	0.000894454	0.87533	0.00327262	0.0133443	6.30784	0.000827969	Inositol 1,4,5-trisphosphate receptor type 3
Q14689;Q14689-6	c4	DIP2A		20.7867	-0.112565	-0.301715	1.03433	-0.18915	1.14689	1.33604	-0.488267	-1.06857	3.11728	-0.669904	3.45653	3.61398	0.627064	0.289359	0.00275464	0.505379	0.000987786	0.000601502	0.763058	0.46436	0.0153614	0.668174	0.00701377	0.00480262	4.98044	0.00366152	Disco-interacting protein 2 homolog A;Isoform 6 of Disco-interacting protein 2 homolog A
Q14847	c4	LASP1		24.1239	-0.0906464	0.335299	1.4978	0.425946	1.58845	1.1625	-0.37286	1.12611	4.2807	1.43055	4.53976	2.98196	0.71051	0.26441	6.50202e-05	0.157524	2.61211e-05	0.00407493	0.822821	0.436506	0.000870983	0.30537	0.000433084	0.0206922	7.55181	0.00021651	LIM and SH3 domain protein 1
Q15084;Q15084-2;Q15084-3;Q15084-4;Q15084-5	c4	PDIA6		25.3241	-0.0973562	0.025421	0.914307	0.122777	1.01166	0.888886	-0.691688	0.147467	4.5134	0.712228	4.99399	3.93827	0.491687	0.883237	2.8692e-05	0.478966	5.00747e-06	0.000208729	0.656171	0.933943	0.000466952	0.645674	0.000120009	0.00213488	8.77257	6.08956e-05	Protein disulfide-isomerase A6;Isoform 2 of Protein disulfide-isomerase A6;Isoform 3 of Protein disulfide-isomerase A6;Isoform 4 of Protein disulfide-isomerase A6;Isoform 5 of Protein disulfide-isomerase A6
Q15113	c4	PCOLCE		21.0758	1.16009	-0.41376	3.47137	-1.57385	2.31128	3.88513	2.66655	-0.776536	5.54402	-2.95376	3.69128	5.569	0.00973711	0.440352	6.29464e-07	0.0044155	0.000469432	5.71979e-07	0.0397158	0.612286	2.39832e-05	0.0219495	0.00397516	2.22745e-05	13.2549	8.38102e-07	Procollagen C-endopeptidase enhancer 1
Q15293	c4	RCN1		24.462	-0.504728	-0.609416	0.786715	-0.104688	1.29144	1.39613	-2.4218	-2.38753	2.62279	-0.410139	4.30547	4.17753	0.0183484	0.019989	0.0109356	0.683102	5.96516e-05	9.28515e-05	0.0632004	0.0674404	0.0432964	0.803665	0.000815429	0.00115586	8.08024	0.000124317	Reticulocalbin-1
Q16363-2	c4	LAMA4		21.8781	0.775226	0.461822	1.83319	-0.313403	1.05796	1.37137	3.5139	1.70919	5.77343	-1.1599	3.33195	3.8764	0.00082562	0.0923612	2.60063e-07	0.250489	0.00144977	0.000256366	0.00612923	0.208871	1.17828e-05	0.420981	0.00937989	0.00251537	12.06	2.49072e-06	Isoform 2 of Laminin subunit alpha-4
Q27J81;Q27J81-2	c4	INF2		21.2916	-0.227167	0.0904201	0.96154	0.317587	1.18871	0.87112	-1.2494	0.406048	3.67444	1.42618	4.54253	2.98778	0.216161	0.68609	0.000495602	0.158776	2.58641e-05	0.00400767	0.380738	0.805702	0.0041367	0.306985	0.000430788	0.0204045	6.94558	0.000413671	Inverted formin-2;Isoform 2 of Inverted formin-2
Q2M2I8	c4	AAK1		20.1271	0.0271305	0.197909	0.991597	0.170779	0.964467	0.793688	0.190321	1.13357	4.83313	0.978175	4.7009	3.47209	0.849673	0.26129	9.05168e-06	0.331747	1.46434e-05	0.000941051	0.91388	0.432974	0.000188732	0.509106	0.000274349	0.00675389	8.66044	6.82887e-05	AP2-associated protein kinase 1
Q32P28	c4	P3H1		22.436	-0.516576	-0.240807	1.66689	0.275769	2.18347	1.9077	-2.37918	-0.905556	5.33415	1.03703	6.98722	5.47917	0.0204082	0.368638	1.40023e-06	0.303704	2.15018e-09	8.06646e-07	0.0684776	0.545906	4.5172e-05	0.479569	2.73017e-07	2.88382e-05	16.6288	4.65066e-08	Prolyl 3-hydroxylase 1
Q3KQV9	c4	UAP1L1		21.3362	-0.34329	-0.497245	0.565368	-0.153955	0.908658	1.06261	-2.30688	-2.72827	2.63973	-0.844715	4.24256	4.45298	0.0243778	0.00824995	0.0104565	0.401482	7.42075e-05	3.55475e-05	0.0779946	0.0350985	0.0418415	0.576719	0.000966352	0.0005469	8.51782	7.90468e-05	UDP-N-acetylhexosamine pyrophosphorylase-like protein 1
Q4KWH8;Q4KWH8-2;Q4KWH8-3;Q4KWH8-4	c4	PLCH1		21.0866	-0.146879	0.0116511	0.702095	0.15853	0.848974	0.690444	-0.895827	0.0580211	2.97527	0.789461	3.59769	2.62607	0.373772	0.953916	0.00415349	0.432818	0.000633527	0.0108412	0.550907	0.974229	0.0209755	0.605368	0.00499492	0.0430335	4.36663	0.00742055	1-phosphatidylinositol 4,5-bisphosphate phosphodiesterase eta-1;Isoform 2 of 1-phosphatidylinositol 4,5-bisphosphate phosphodiesterase eta-1;Isoform 3 of 1-phosphatidylinositol 4,5-bisphosphate phosphodiesterase eta-1;Isoform 4 of 1-phosphatidylinositol 4,5-bisphosphate phosphodiesterase eta-1
Q5THK1	c4	PRR14L		21.7991	0.16379	0.29346	1.50677	0.12967	1.34298	1.21331	0.631157	0.923321	4.03425	0.407984	3.59572	2.91565	0.530232	0.35938	0.000151247	0.684675	0.000637526	0.00491796	0.687937	0.537086	0.00166978	0.804667	0.0050163	0.023728	5.65106	0.00171545	Protein PRR14L
Q63HR2;Q63HR2-4;Q63HR2-6	c4	TNS2		19.6271	0.416962	0.505075	1.46707	0.0881133	1.05011	0.961997	2.07557	2.05282	5.07407	0.358126	3.63195	2.98625	0.042042	0.044269	3.71931e-06	0.721452	0.000567956	0.00402525	0.117535	0.121876	9.52409e-05	0.829793	0.00459308	0.0204685	8.72338	6.4032e-05	Tensin-2;Isoform 4 of Tensin-2;Isoform 6 of Tensin-2
Q6NTF9;Q6NTF9-2	c4	RHBDD2		20.0886	0.226253	0.582972	2.93803	0.356718	2.71177	2.35505	0.699545	1.47171	6.31163	0.900535	5.82558	4.54082	0.486799	0.146101	3.1638e-08	0.371282	2.12449e-07	2.60224e-05	0.652229	0.289709	2.24987e-06	0.548472	1.00285e-05	0.000432164	14.1417	3.821e-07	Rhomboid domain-containing protein 2;Isoform 2 of Rhomboid domain-containing protein 2
Q6PL24	c4	TMED8		20.7671	-0.0275069	0.100666	1.00556	0.128173	1.03306	0.904891	-0.138422	0.413617	3.51588	0.526638	3.61205	2.83969	0.890351	0.680566	0.000820519	0.600303	0.00060521	0.00608079	0.937859	0.801854	0.0060988	0.743126	0.0048228	0.0278561	4.82598	0.00436905	Protein TMED8
Q6UW68	c4	TMEM205		22.9532	-0.138539	1.06812	1.84604	1.20666	1.98458	0.777914	-0.754657	4.75064	6.98686	5.36681	7.5112	2.64254	0.45328	1.22272e-05	2.15329e-09	1.23715e-06	2.62555e-10	0.010379	0.624272	0.000238365	2.73017e-07	4.09199e-05	5.76423e-08	0.041636	26.3323	3.83205e-11	Transmembrane protein 205
Q6UXH1;Q6UXH1-4;Q6UXH1-5;Q6UXH1-6	c4	CRELD2		21.2529	0.176061	0.55223	1.46539	0.376168	1.28933	0.913158	0.997117	2.55362	5.76633	1.73948	5.07353	3.22508	0.322541	0.0131055	2.67317e-07	0.0868584	3.7269e-06	0.00200181	0.49974	0.0492655	1.20286e-05	0.199938	9.532e-05	0.0120042	12.1331	2.32779e-06	Cysteine-rich with EGF-like domain protein 2;Isoform 4 of Cysteine-rich with EGF-like domain protein 2;Isoform 5 of Cysteine-rich with EGF-like domain protein 2;Isoform 6 of Cysteine-rich with EGF-like domain protein 2
Q70E73	c4	RAPH1		20.2629	-0.0712471	-0.290621	0.929559	-0.219374	1.00081	1.22018	-0.421687	-1.40444	3.82265	-1.06014	4.11564	4.5036	0.674696	0.165121	0.000306071	0.293149	0.000114749	2.97092e-05	0.797523	0.315395	0.00289538	0.46855	0.00135806	0.000478272	7.47351	0.000235238	Ras-associated and pleckstrin homology domains-containing protein 1
Q7L099-3	c4	RUFY3		20.3692	0.129715	0.185431	1.91596	0.0557156	1.78624	1.73052	0.360034	0.420232	3.69491	0.126266	3.44476	2.99533	0.720031	0.675752	0.000463961	0.899926	0.00102461	0.00392213	0.828803	0.798339	0.00394005	0.943658	0.00719716	0.0200783	4.91181	0.00396017	Isoform 3 of Protein RUFY3
Q86UE4	c4	MTDH		22.4542	-0.0662151	0.399526	1.13727	0.465741	1.20349	0.737748	-0.382715	1.88546	4.56718	2.19795	4.8331	2.65913	0.703226	0.0640027	2.36853e-05	0.0316536	9.05294e-06	0.00993154	0.817873	0.159836	0.000401032	0.0947436	0.000188732	0.0402678	9.10096	4.36315e-05	Protein LYRIC
Q8IUW5	c4	RELL1		19.9793	-0.084171	0.627875	2.06703	0.712046	2.1512	1.43915	-0.285735	1.74032	4.87543	1.97362	5.07396	3.04664	0.776023	0.0867093	7.75238e-06	0.0528358	3.72089e-06	0.00338376	0.866894	0.199714	0.000167833	0.138726	9.52409e-05	0.0179312	9.86606	2.03193e-05	RELT-like protein 1
Q8IWW6-2	c4	ARHGAP12		20.2478	-0.0598862	-0.378434	1.67215	-0.318548	1.73204	2.05059	-0.306493	-1.58139	5.94613	-1.33114	6.15909	6.54462	0.760245	0.118821	1.32888e-07	0.187963	5.77108e-08	1.25704e-08	0.856625	0.249976	6.98881e-06	0.345415	3.52866e-06	1.09072e-06	16.3524	5.83787e-08	Isoform 2 of Rho GTPase-activating protein 12
Q8N2G8;Q8N2G8-3	c4	GHDC		20.3186	0.199896	-0.232082	0.984854	-0.431978	0.784958	1.21694	0.951724	-0.902197	3.25794	-1.67928	2.59667	3.61315	0.344892	0.370405	0.00181392	0.0980754	0.0117132	0.000603089	0.522447	0.547687	0.0111056	0.21812	0.045436	0.00481059	4.82856	0.00435615	GH3 domain-containing protein;Isoform 3 of GH3 domain-containing protein
Q8N2K0;Q8N2K0-2	c4	ABHD12		20.7366	-0.681989	-0.0729258	0.738959	0.609063	1.42095	0.811885	-4.479	-0.391057	3.37202	3.26603	6.48406	3.32515	3.24189e-05	0.697081	0.00128257	0.00177025	1.59869e-08	0.00148008	0.000508139	0.813692	0.0085238	0.0109056	1.30741e-06	0.00954157	16.0633	7.41798e-08	Monoacylglycerol lipase ABHD12;Isoform 2 of Monoacylglycerol lipase ABHD12
Q8N5C6	c4	SRBD1		19.1293	-0.671545	-0.487777	0.778265	0.183767	1.44981	1.26604	-3.39609	-2.0141	2.73462	0.758799	5.09425	3.99268	0.00119108	0.0482951	0.00810946	0.450816	3.44993e-06	0.00017397	0.00808323	0.12976	0.0346148	0.621873	9.01872e-05	0.00185674	10.3051	1.32079e-05	S1 RNA-binding domain-containing protein 1
Q8N5J2	c4	MINDY1		20.4924	-0.262407	0.0714317	1.24331	0.333839	1.50572	1.17188	-1.03325	0.229654	3.40152	1.0733	4.11943	2.87756	0.305456	0.819108	0.00117129	0.287251	0.000113275	0.00547257	0.481579	0.895035	0.007974	0.462315	0.00134597	0.0257427	5.71742	0.00159272	Ubiquitin carboxyl-terminal hydrolase MINDY-1
Q8NBK3	c4	SUMF1		20.1047	-0.0362313	0.0385679	0.993444	0.0747993	1.02967	0.954876	-0.162689	0.141401	3.09942	0.274236	3.21246	2.67382	0.871287	0.888006	0.00290243	0.784805	0.00207872	0.00954997	0.926638	0.936322	0.0159893	0.87289	0.0123635	0.0391418	3.82181	0.014021	Formylglycine-generating enzyme
Q8NF37	c4	LPCAT1		20.6214	-0.389378	-0.168047	0.75878	0.221331	1.14816	0.926827	-2.27363	-0.801185	3.07842	1.05522	4.65816	3.37489	0.0264232	0.42605	0.0030857	0.295373	1.70868e-05	0.00127133	0.0829515	0.599137	0.0167452	0.470982	0.000309959	0.00847516	7.49719	0.000229404	Lysophosphatidylcholine acyltransferase 1
Q8NFQ8	c4	TOR1AIP2		20.8951	0.0866517	-0.138041	1.28283	-0.224693	1.19618	1.42087	0.49795	-0.647697	5.12204	-1.05427	4.77606	5.09186	0.620261	0.519546	3.10997e-06	0.295805	1.11475e-05	3.48081e-06	0.758191	0.679536	8.40772e-05	0.471351	0.000222488	9.07286e-05	10.4863	1.10737e-05	Torsin-1A-interacting protein 2
Q8TCT9-2	c4	HM13		22.1931	-0.18621	0.226532	0.980551	0.412742	1.16676	0.754019	-1.16707	1.15925	4.27	2.11216	5.08089	2.94705	0.247603	0.25075	6.74789e-05	0.0386633	3.62605e-06	0.00450037	0.417903	0.421227	0.0008984	0.11043	9.36801e-05	0.0222549	9.06039	4.54583e-05	Isoform 2 of Minor histocompatibility antigen H13
Q8WUW1;Q8WUW1-2	c4	BRK1		22.2704	-0.0218827	0.125668	0.636584	0.147551	0.658467	0.510916	-0.187587	0.879591	3.7916	1.03276	3.92194	2.73127	0.851806	0.38244	0.000338869	0.305686	0.000220402	0.0081833	0.915137	0.559212	0.00312608	0.481814	0.00222387	0.0348694	5.69641	0.00163057	Protein BRICK1;Isoform 2 of Protein BRICK1
Q92743	c4	HTRA1		19.7695	0.730194	0.120168	2.27132	-0.610026	1.54112	2.15115	1.98059	0.266133	4.28055	-1.35101	2.90442	3.63865	0.0520286	0.79101	6.50532e-05	0.181547	0.00507585	0.000555921	0.137321	0.877047	0.000871068	0.336913	0.0243426	0.00452708	6.71769	0.00052928	Serine protease HTRA1
Q96AY3	c4	FKBP10		22.1479	-0.587369	-0.391956	1.87751	0.195413	2.46488	2.26947	-2.23176	-1.21598	4.9566	0.606238	6.50724	5.37741	0.029214	0.22855	5.74989e-06	0.546545	1.4582e-08	1.1884e-06	0.0892378	0.395301	0.000132523	0.700929	1.21601e-06	3.9507e-05	14.7367	2.27967e-07	Peptidyl-prolyl cis-trans isomerase FKBP10
Q96BI1	c4	SLC22A18		21.0063	0.593697	0.468861	1.77951	-0.124836	1.18581	1.31065	1.93247	1.24608	4.0245	-0.331772	2.6818	2.66039	0.0578226	0.217371	0.000156306	0.741168	0.00934832	0.00989822	0.14812	0.382108	0.00171178	0.843688	0.0385044	0.0401845	5.50998	0.00200971	Solute carrier family 22 member 18
Q96BY6	c4	DOCK10		20.1911	0.493275	0.171707	1.93609	-0.321568	1.44281	1.76438	2.24754	0.638796	6.12928	-1.19632	4.56767	5.01331	0.0281325	0.525283	6.48799e-08	0.236078	2.36439e-05	4.66145e-06	0.0867731	0.684011	3.91578e-06	0.404217	0.000400538	0.000113625	13.0639	9.95111e-07	Dedicator of cytokinesis protein 10
Q96CX2	c4	KCTD12		22.7499	0.559304	0.258633	1.51205	-0.30067	0.95275	1.25342	2.49561	0.942252	4.68771	-1.0954	2.95374	3.48769	0.0152185	0.34968	1.53586e-05	0.277531	0.0044158	0.000896305	0.05508	0.527374	0.000284652	0.451716	0.0219495	0.00652569	7.8073	0.000165388	BTB/POZ domain-containing protein KCTD12
Q96D15	c4	RCN3		21.6035	0.192061	0.299279	1.75477	0.107218	1.56271	1.45549	0.571026	0.72652	3.62496	0.260279	3.2282	2.69861	0.570023	0.470224	0.000580798	0.795501	0.00198321	0.00893653	0.719683	0.638653	0.00466922	0.880307	0.0119277	0.0372445	4.56114	0.00592491	Reticulocalbin-3
Q96EK7	c4	FAM120B		19.4511	-0.037944	-0.101389	0.893103	-0.0634453	0.931047	0.994492	-0.164603	-0.359121	2.69191	-0.224723	2.80628	2.69035	0.869786	0.720711	0.00909857	0.822925	0.00666852	0.0091368	0.925725	0.829299	0.0377707	0.897228	0.0298823	0.0378909	3.09637	0.0331043	Constitutive coactivator of peroxisome proliferator-activated receptor gamma
Q96EP0	c4	RNF31		21.3722	-0.702304	-0.32697	1.30118	0.375334	2.00349	1.62815	-2.15181	-0.817979	2.77002	0.93897	4.26512	3.11091	0.0352705	0.416467	0.00736529	0.35135	6.86319e-05	0.00280654	0.102905	0.591091	0.032174	0.52879	0.00090931	0.0155632	6.33963	0.000799572	E3 ubiquitin-protein ligase RNF31
Q96HD1;Q96HD1-2	c4	CRELD1		21.139	-0.369872	0.198576	1.4075	0.568448	1.77737	1.20892	-1.70028	0.745332	4.49553	2.1336	5.6769	3.46561	0.0940347	0.458856	3.05723e-05	0.0367948	3.77678e-07	0.000960259	0.211748	0.628801	0.000486658	0.106328	1.59004e-05	0.00685705	10.9281	7.23484e-06	Cysteine-rich with EGF-like domain protein 1;Isoform 2 of Cysteine-rich with EGF-like domain protein 1
Q96HP0	c4	DOCK6		19.6746	-1.01791	-0.279212	0.990972	0.738699	2.00888	1.27018	-3.7818	-0.846989	2.55809	2.24084	5.18572	2.94285	0.000349902	0.400223	0.0129543	0.0285873	2.45025e-06	0.00455424	0.0031981	0.575631	0.048905	0.0877579	6.98847e-05	0.0224399	10.4526	1.14419e-05	Dedicator of cytokinesis protein 6
Q96J42	c4	TXNDC15		19.2702	-0.117163	0.126184	1.28147	0.243347	1.39863	1.15528	-0.608511	0.535099	4.62433	1.03195	5.04713	3.74178	0.545047	0.594474	1.92987e-05	0.306061	4.11146e-06	0.000398639	0.699665	0.738685	0.00033868	0.482218	0.00010314	0.00352535	8.98807	4.89118e-05	Thioredoxin domain-containing protein 15
Q96JJ7	c4	TMX3		22.0312	-0.0828824	-0.354913	0.651264	-0.272031	0.734147	1.00618	-0.602092	-2.10512	3.28717	-1.61351	3.70551	4.55814	0.549284	0.039294	0.00166082	0.111655	0.000448344	2.44629e-05	0.703368	0.111773	0.0104075	0.23938	0.00385446	0.000412207	7.1701	0.000325029	Protein disulfide-isomerase TMX3
Q96KC8	c4	DNAJC1		19.2578	0.115818	0.198885	1.10678	0.0830674	0.990959	0.907892	0.628327	0.880983	4.17192	0.367956	3.73535	3.07155	0.532072	0.381692	9.46579e-05	0.714146	0.000407046	0.00314803	0.689422	0.558479	0.0011729	0.82487	0.00358903	0.0170042	6.05723	0.00109147	DnaJ homolog subfamily C member 1
Q96N66	c4	MBOAT7		21.7745	-0.0863953	-0.087772	0.650643	-0.00137675	0.737039	0.738415	-0.512606	-0.425211	2.68227	-0.00666967	3.03843	2.73217	0.610028	0.672139	0.00933677	0.9947	0.00346499	0.00816341	0.750873	0.795852	0.0384714	0.997077	0.0182693	0.0347982	3.37778	0.0236885	Lysophospholipid acyltransferase 7
Q96S21;Q96S21-2	c4	RAB40C		20.1249	-0.613676	0.0278532	1.63301	0.64153	2.24669	1.60516	-2.58116	0.0956547	4.77234	2.20317	6.56575	4.21024	0.0121985	0.9241	1.12997e-05	0.0312658	1.15582e-08	8.29678e-05	0.0468794	0.958105	0.000224565	0.0937887	1.0234e-06	0.00105852	14.4266	2.98085e-07	Ras-related protein Rab-40C;Isoform 2 of Ras-related protein Rab-40C
Q9BRX2	c4	PELO		20.4713	-0.069676	0.0319303	0.809577	0.101606	0.879253	0.777647	-0.499219	0.186795	4.03024	0.594405	4.3771	3.47458	0.619373	0.852425	0.000153309	0.55438	4.64391e-05	0.000933766	0.757755	0.915484	0.00168629	0.707178	0.000670691	0.00671474	6.81579	0.000475904	Protein pelota homolog
Q9BS26	c4	ERP44		23.3651	0.162765	0.268754	1.12523	0.105989	0.962469	0.85648	1.11108	1.49794	5.33694	0.590743	4.56495	3.64598	0.270777	0.139168	1.38551e-06	0.556816	2.3875e-05	0.000543018	0.443617	0.279332	4.47855e-05	0.709014	0.000403617	0.00444413	9.72842	2.32844e-05	Endoplasmic reticulum resident protein 44
Q9BU23;Q9BU23-2	c4	LMF2		21.4753	-0.310302	0.339087	1.5363	0.64939	1.8466	1.19721	-1.446	1.29018	4.9742	2.47083	5.97889	3.47909	0.153158	0.201728	5.3879e-06	0.016211	1.16935e-07	0.000920712	0.299361	0.362558	0.000126616	0.0575842	6.36471e-06	0.00664424	12.4757	1.6982e-06	Lipase maturation factor 2;Isoform 2 of Lipase maturation factor 2
Q9BUN8	c4	DERL1		21.9827	-0.0730825	0.31372	1.24133	0.386802	1.31441	0.927612	-0.396331	1.38912	4.67733	1.71273	4.9527	3.13707	0.693206	0.169709	1.59452e-05	0.0917045	5.8332e-06	0.00259908	0.810771	0.321709	0.000293692	0.207949	0.000133344	0.0146639	9.0878	4.42159e-05	Derlin-1
Q9BW60	c4	ELOVL1		21.3594	0.258132	0.271043	1.44291	0.0129106	1.18478	1.17187	1.08376	0.929148	4.20919	0.0442581	3.45618	3.06821	0.28262	0.356376	8.32711e-05	0.964839	0.000988877	0.00317868	0.457291	0.533903	0.00106109	0.980786	0.00701847	0.017137	5.96718	0.001206	Elongation of very long chain fatty acids protein 1
Q9BY11	c4	PACSIN1		23.2769	-0.702189	-0.423528	1.03507	0.278661	1.73726	1.4586	-2.49335	-1.22791	2.55368	0.807905	4.28608	3.22983	0.0153064	0.224071	0.0131036	0.4222	6.38153e-05	0.00197359	0.0553203	0.389974	0.0492637	0.595893	0.000858711	0.0118895	6.74445	0.000514138	Protein kinase C and casein kinase substrate in neurons protein 1
Q9GZY8	c4	MFF		21.1525	-0.446249	0.497521	1.84273	0.943771	2.28898	1.34521	-2.17984	1.98433	6.25423	3.76416	7.76881	4.09779	0.0330322	0.0516002	3.96803e-08	0.000370631	9.32102e-11	0.000121944	0.0979083	0.136477	2.64902e-06	0.00333454	2.56491e-08	0.00142427	21.4703	1.10367e-09	Mitochondrial fission factor
Q9GZY8-2	c4	MFF		20.6613	-0.84512	0.257288	1.92852	1.10241	2.77364	1.67123	-3.56338	0.885765	5.6498	3.79526	8.12567	4.39433	0.000706385	0.379129	4.19268e-07	0.000334843	2.22215e-11	4.37116e-05	0.00543445	0.556147	1.73389e-05	0.00309451	9.44038e-09	0.000641496	22.8385	4.1331e-10	Isoform 2 of Mitochondrial fission factor
Q9H0V9;Q9H0V9-2	c4	LMAN2L		20.7413	-0.479129	-0.0703049	1.30436	0.408824	1.78349	1.37466	-3.23162	-0.387176	6.11265	2.25143	8.35801	5.78199	0.00196303	0.699937	6.92574e-08	0.0278718	8.75105e-12	2.51588e-07	0.0118418	0.815484	4.10425e-06	0.0861923	5.02218e-09	1.14783e-05	23.3489	2.88705e-10	VIP36-like protein;Isoform 2 of VIP36-like protein
Q9H1E5	c4	TMX4		21.3084	0.183481	0.239822	1.68397	0.0563404	1.50049	1.44415	0.943569	1.00699	6.01701	0.236568	5.36141	4.63133	0.349012	0.31781	1.00747e-07	0.813763	1.26277e-06	1.88192e-05	0.52666	0.494722	5.60481e-06	0.891607	4.16408e-05	0.000333124	12.6027	1.51199e-06	Thioredoxin-related transmembrane protein 4
Q9H3N1	c4	TMX1		23.4012	-0.328329	0.0563396	0.727705	0.384669	1.05603	0.671365	-2.3701	0.332066	3.64987	2.26724	5.29663	3.02224	0.0208729	0.740947	0.000536297	0.0268329	1.61375e-06	0.00363058	0.0695948	0.843554	0.00439683	0.0838138	5.03231e-05	0.0189386	9.5954	2.65743e-05	Thioredoxin-related transmembrane protein 1
Q9H4Z3	c4	PCIF1		21.3099	-0.367089	-0.105262	0.935403	0.261827	1.30249	1.04066	-1.65903	-0.388427	2.9373	0.966169	4.09001	2.93297	0.102104	0.699016	0.00462646	0.337672	0.000125214	0.00468341	0.224448	0.814759	0.0226788	0.51537	0.00145455	0.0228773	5.6293	0.00175777	Phosphorylated CTD-interacting factor 1
Q9HD20	c4	ATP13A1		21.7212	-0.411218	0.0205014	0.89269	0.431719	1.30391	0.872189	-2.33606	0.0950931	3.52353	2.00248	5.14664	3.08984	0.0226997	0.924544	0.000801022	0.0495628	2.83663e-06	0.00298482	0.0740922	0.958415	0.00597697	0.132274	7.85706e-05	0.0163501	8.99344	4.86461e-05	Manganese-transporting ATPase 13A1
Q9NP72	c4	RAB18		22.0218	0.33103	0.579301	1.28377	0.248271	0.952739	0.704468	2.28716	3.26805	6.16285	1.40059	4.57371	3.03532	0.0255728	0.00175955	5.68629e-08	0.166267	2.31388e-05	0.00349628	0.0808797	0.010856	3.49643e-06	0.316955	0.000393816	0.0183993	13.5552	6.40988e-07	Ras-related protein Rab-18
Q9NR19;Q9NR19-2	c4	ACSS2		20.6036	-0.22214	0.0555885	0.668518	0.277729	0.890658	0.612929	-1.53758	0.31416	3.21506	1.56959	4.28339	2.64566	0.129182	0.754443	0.00206264	0.121544	6.44145e-05	0.0102933	0.265057	0.852628	0.0122879	0.253985	0.000864285	0.0413754	6.16349	0.000970565	Acetyl-coenzyme A synthetase, cytoplasmic;Isoform 2 of Acetyl-coenzyme A synthetase, cytoplasmic
Q9NRN5	c4	OLFML3		21.1078	0.439838	-0.269947	2.84349	-0.709785	2.40365	3.11343	1.08103	-0.541724	4.85581	-1.42438	4.1047	4.77197	0.283824	0.589929	8.33073e-06	0.159295	0.00011911	1.13148e-05	0.45865	0.735096	0.000177073	0.307606	0.00139954	0.00022473	9.19538	3.96674e-05	Olfactomedin-like protein 3
Q9NUQ6;Q9NUQ6-3;Q9NUQ6-4	c4	SPATS2L		20.9865	0.0501476	0.19738	1.17251	0.147232	1.12236	0.975129	0.217665	0.699512	3.53606	0.52179	3.38482	2.63945	0.828397	0.486819	0.000770044	0.603655	0.0012331	0.0104643	0.900732	0.652229	0.00581211	0.745837	0.00827769	0.0418429	4.55633	0.00595788	SPATS2-like protein;Isoform 3 of SPATS2-like protein;Isoform 4 of SPATS2-like protein
Q9NX05	c4	FAM120C		19.4418	-0.289558	0.264556	1.5041	0.554114	1.79366	1.23954	-1.15334	0.860387	4.16259	1.80208	4.96393	3.0789	0.253149	0.392854	9.77362e-05	0.0763397	5.59623e-06	0.0030814	0.423843	0.568655	0.00120194	0.181788	0.000130038	0.0167357	8.48292	8.19357e-05	Constitutive coactivator of PPAR-gamma-like protein 2
Q9NZ01	c4	TECR		22.3595	0.109413	0.52266	1.83263	0.413248	1.72321	1.30996	0.523416	2.04152	6.09141	1.61415	5.72774	3.90797	0.60253	0.0454129	7.52773e-08	0.111517	3.10367e-07	0.000230881	0.745038	0.123992	4.41324e-06	0.239193	1.35732e-05	0.00231461	13.6448	5.91984e-07	Very-long-chain enoyl-CoA reductase
Q9NZB2	c4	FAM120A		21.5648	-0.201491	0.00723477	0.59306	0.208725	0.794551	0.585825	-1.50918	0.0442451	3.08638	1.27648	4.13497	2.73632	0.136277	0.96485	0.00301503	0.206493	0.000107424	0.00807218	0.275365	0.980786	0.0164793	0.368349	0.00129384	0.0344947	5.70383	0.0016171	Constitutive coactivator of PPAR-gamma-like protein 1
Q9P0U4;Q9P0U4-2	c4	CXXC1		22.4488	0.520229	0.265005	1.66622	-0.255224	1.14599	1.40122	2.21777	0.922421	4.93537	-0.888377	3.39444	3.72512	0.0302026	0.359845	6.21851e-06	0.377734	0.00119712	0.000420783	0.0914043	0.537573	0.000140193	0.554944	0.00810574	0.00367904	8.39159	9.0022e-05	CXXC-type zinc finger protein 1;Isoform 2 of CXXC-type zinc finger protein 1
Q9UBM7	c4	DHCR7		20.8406	0.669683	0.341159	2.99768	-0.328523	2.328	2.65652	1.86943	0.777591	5.8142	-0.74879	4.5153	4.62451	0.0662351	0.439735	2.22047e-07	0.456784	2.84984e-05	1.92866e-05	0.16382	0.611746	1.0347e-05	0.627011	0.000464262	0.00033868	11.5525	4.00044e-06	7-dehydrocholesterol reductase
Q9UKK9	c4	NUDT5		22.591	0.185905	0.040298	1.02828	-0.145607	0.842371	0.987979	1.00041	0.177062	3.8447	-0.639771	3.1496	3.31549	0.320957	0.860031	0.000284659	0.524652	0.00250488	0.00152423	0.497991	0.920382	0.00273875	0.68349	0.0142653	0.00974336	5.23006	0.00275655	ADP-sugar pyrophosphatase
Q9UKM7	c4	MAN1B1		20.3619	-0.148488	-0.145382	0.546686	0.00310671	0.695174	0.692068	-1.07129	-0.856407	2.74044	0.0183009	3.48478	3.11371	0.288144	0.395034	0.00798258	0.985457	0.00090449	0.00278362	0.463091	0.570927	0.0342202	0.992129	0.00656317	0.0154855	4.40421	0.00710418	Endoplasmic reticulum mannosyl-oligosaccharide 1,2-alpha-mannosidase
Q9UKR5	c4	ERG28		20.8895	-0.246941	0.618194	1.94222	0.865135	2.18916	1.32403	-0.861814	1.76157	4.70961	2.46524	5.30841	2.88158	0.392074	0.0830171	1.41889e-05	0.0164428	1.54349e-06	0.00541139	0.567979	0.193148	0.000268545	0.0581993	4.87363e-05	0.0255326	10.4598	1.13619e-05	Probable ergosterol biosynthetic protein 28
Q9Y2H6;Q9Y2H6-2	c4	FNDC3A		21.0907	-0.0946374	-0.213876	1.19357	-0.119238	1.28821	1.40745	-0.533698	-0.984802	4.67679	-0.54904	5.04761	4.9497	0.595438	0.328506	1.59764e-05	0.584928	4.10421e-06	5.89824e-06	0.73937	0.50584	0.000293937	0.731624	0.000103037	0.000134362	10.0465	1.70111e-05	Fibronectin type-III domain-containing protein 3A;Isoform 2 of Fibronectin type-III domain-containing protein 3A
Q9Y450	c4	HBS1L		20.2744	-0.262272	0.0636449	0.913639	0.325917	1.17591	0.849994	-2.02201	0.400635	4.89407	2.0516	6.29898	4.08657	0.0474478	0.690051	7.23942e-06	0.0443916	3.32589e-08	0.000126684	0.127997	0.808632	0.000158724	0.122086	2.30014e-06	0.00146797	13.2792	8.20045e-07	HBS1-like protein
Q9Y4G6	c4	TLN2		20.3711	0.143221	0.318765	1.38197	0.175544	1.23874	1.0632	0.777312	1.41259	5.21138	0.777914	4.67129	3.59847	0.439898	0.162722	2.22518e-06	0.439546	1.62965e-05	0.000631962	0.611884	0.312326	6.47597e-05	0.611639	0.000298051	0.00498498	9.49402	2.94006e-05	Talin-2
Q9Y680;Q9Y680-3	c4	FKBP7		21.5173	-0.204615	0.370892	1.63372	0.575506	1.83833	1.26283	-0.711637	1.05323	3.94788	1.63428	4.44234	2.73892	0.479329	0.296278	0.000202136	0.107212	3.69099e-05	0.00801554	0.646084	0.471831	0.00208392	0.232398	0.000562889	0.0343109	7.02335	0.000380451	Peptidyl-prolyl cis-trans isomerase FKBP7;Isoform 3 of Peptidyl-prolyl cis-trans isomerase FKBP7
Q9Y696	c4	CLIC4		24.4254	0.209332	0.424129	1.9511	0.214797	1.74176	1.52697	0.898139	1.4858	5.81636	0.752472	5.19233	4.08555	0.372548	0.142344	2.20186e-07	0.454583	2.39018e-06	0.000127125	0.549796	0.284027	1.02896e-05	0.625277	6.85856e-05	0.00147154	11.7763	3.24327e-06	Chloride intracellular channel protein 4
Q9Y6C2	c4	EMILIN1		22.8007	0.729408	-0.0172205	2.46825	-0.746629	1.73884	2.48547	2.24102	-0.0431991	5.26902	-1.87299	3.71194	4.76208	0.0285749	0.96568	1.79103e-06	0.065734	0.000439125	1.1729e-05	0.0877362	0.981045	5.47553e-05	0.163	0.00379824	0.000230716	10.4822	1.1118e-05	EMILIN-1

## Sheet: Table S7D
cluster	pathway	pval	padj	overlap	size	genes
c1	REACTOME_METABOLISM_OF_RNA	8.26317e-40	1.44771e-36	97	517	AQR/MTREX/POLR2B/TPR/WDR18/NUP133/RPL31/CLNS1A/XPO1/DIS3/DIMT1/NOP14/SNRPD3/PES1/PRMT5/RAE1/PRPF6/CRNKL1/PRPF31/FTSJ3/DDX5/PRPF19/DDX6/GTF2H1/SRSF3/BYSL/RRP9/NCL/WDR75/SRSF7/PNO1/BCAS2/EBNA1BP2/HEATR1/DDX39A/MPHOSPH10/SNRPB/HNRNPR/DNAJC8/LSM8/THOC6/NIP7/PRPF38A/WDR36/NAT10/DHX9/SRSF1/TRA2B/PRPF4/TEX10/PPIL1/WDR12/HNRNPD/NUP58/ANP32A/SNRPG/GTF2H2/NHP2/PDCD11/CPSF7/UTP14A/RRP1/ADAR/SRSF2/MAGOH/NOL9…
c1	REACTOME_PROCESSING_OF_CAPPED_INTRON_CONTAINING_PRE_MRNA	1.72904e-22	1.51464e-19	48	211	AQR/MTREX/POLR2B/TPR/NUP133/SNRPD3/RAE1/PRPF6/CRNKL1/PRPF31/DDX5/PRPF19/SRSF3/SRSF7/BCAS2/DDX39A/SNRPB/HNRNPR/DNAJC8/LSM8/THOC6/PRPF38A/DHX9/SRSF1/TRA2B/PRPF4/PPIL1/HNRNPD/NUP58/SNRPG/CPSF7/SRSF2/MAGOH/POLR2H/NUDT21/SNRPD1/POLR2G/HNRNPF/SF3B5/PPIH/PRPF8/SART1/POLR2L/PRPF40A/DDX42/DHX16/NUP62/RBM8A
c1	REACTOME_MRNA_SPLICING	9.00843e-21	5.26092e-18	41	165	AQR/MTREX/POLR2B/SNRPD3/PRPF6/CRNKL1/PRPF31/DDX5/PRPF19/SRSF3/SRSF7/BCAS2/SNRPB/HNRNPR/DNAJC8/LSM8/PRPF38A/DHX9/SRSF1/TRA2B/PRPF4/PPIL1/HNRNPD/SNRPG/CPSF7/SRSF2/MAGOH/POLR2H/NUDT21/SNRPD1/POLR2G/HNRNPF/SF3B5/PPIH/PRPF8/SART1/POLR2L/PRPF40A/DDX42/DHX16/RBM8A
c1	REACTOME_RRNA_PROCESSING	7.54703e-20	3.3056e-17	40	165	MTREX/WDR18/RPL31/DIS3/DIMT1/NOP14/PES1/FTSJ3/BYSL/RRP9/NCL/WDR75/PNO1/EBNA1BP2/HEATR1/MPHOSPH10/NIP7/WDR36/NAT10/TEX10/WDR12/NHP2/PDCD11/UTP14A/RRP1/NOL9/WDR43/GNL3/UTP15/DDX21/BMS1/TSR1/EXOSC10/IMP3/EXOSC4/TBL3/NOC4L/DDX47/EXOSC6/PWP2
c1	KEGG_SPLICEOSOME	5.28717e-16	1.85263e-13	30	115	PRPF19/DDX42/MAGOH/TCERG1/LSM8/PRPF40A/BCAS2/PRPF8/SF3B5/PRPF31/PRPF6/DHX16/PRPF38A/DDX5/SNRPG/SNRPD3/SART1/CRNKL1/AQR/PRPF4/PPIH/RBM8A/SRSF7/SNRPB/TRA2B/PPIL1/SRSF3/SNRPD1/SRSF2/SRSF1
c1	REACTOME_RRNA_MODIFICATION_IN_THE_NUCLEUS_AND_CYTOSOL	5.18995e-15	1.51547e-12	20	50	DIMT1/NOP14/RRP9/WDR75/PNO1/HEATR1/MPHOSPH10/WDR36/NAT10/NHP2/PDCD11/UTP14A/WDR43/UTP15/BMS1/IMP3/TBL3/NOC4L/DDX47/PWP2
c1	HALLMARK_MYC_TARGETS_V1	4.72834e-13	1.18344e-10	34	186	SRSF2/NPM1/XPO1/CBX3/SRSF1/PWP1/HNRNPR/SNRPD1/DDX18/RUVBL2/RFC4/SNRPG/SRSF3/CDK4/SNRPD3/PRPF31/KARS1/DEK/UBA2/KPNB1/TRA2B/HNRNPD/YWHAE/SMARCC1/NHP2/CLNS1A/RSL1D1/XRCC6/H2AZ1/RRP9/IMPDH2/SRSF7/GNL3/DDX21
c1	REACTOME_CHROMOSOME_MAINTENANCE	6.5158e-12	1.42696e-09	17	48	POLR2B/POLD1/RPA3/RPA1/NHP2/POLR2H/RFC4/H2AZ1/POLR2G/FEN1/RUVBL1/POLR2L/NPM1/RUVBL2/H2AC20/H2BC12/DAXX
c1	REACTOME_TELOMERE_MAINTENANCE	1.15449e-11	2.2474e-09	16	43	POLR2B/POLD1/RPA3/RPA1/NHP2/POLR2H/RFC4/H2AZ1/POLR2G/FEN1/RUVBL1/POLR2L/RUVBL2/H2AC20/H2BC12/DAXX
c1	HALLMARK_MYC_TARGETS_V2	5.58415e-11	9.78343e-09	16	47	MRTO4/RRP9/PES1/NOC4L/GNL3/WDR43/DDX18/NIP7/BYSL/PPAN/NPM1/CBX3/CDK4/MYBBP1A/GRWD1/MPHOSPH10
c1	REACTOME_MRNA_SPLICING_MINOR_PATHWAY	1.52861e-10	2.43466e-08	15	43	POLR2B/SNRPD3/PRPF6/SRSF7/SNRPB/SRSF1/SNRPG/SRSF2/POLR2H/SNRPD1/POLR2G/SF3B5/PRPF8/POLR2L/DDX42
c1	REACTOME_DNA_REPAIR	5.81268e-10	8.48652e-08	24	125	LIG3/AQR/POLR2B/POLD1/XRCC1/XRCC5/RPA3/PRPF19/GTF2H1/RPA1/PARP1/GTF2H2/UBXN1/POLR2H/RFC4/H2AZ1/POLR2G/FEN1/RUVBL1/POLR2L/H2AC20/XRCC6/H2BC12/PRKDC
c1	REACTOME_RNA_POLYMERASE_I_PROMOTER_ESCAPE	1.51905e-09	2.04721e-07	10	19	POLR1A/GTF2H1/CBX3/GTF2H2/POLR2H/H2AZ1/POLR2L/H2AC20/POLR1D/H2BC12
c1	REACTOME_RNA_POLYMERASE_II_TRANSCRIPTION	1.82291e-09	2.28125e-07	48	441	PAF1/POLR2B/INTS13/SNRPD3/PRMT5/RPRD1B/RPA3/YWHAE/GTF2H1/SRSF3/SRSF7/CBX3/DDX39A/MED20/DEK/SNRPB/THOC6/RPA1/CDK4/SRSF1/INTS14/INTS12/SMARCC2/INTS3/PARP1/SNRPG/GTF2H2/SSRP1/CPSF7/SRSF2/MAGOH/POLR2H/RFC4/H2AZ1/LEO1/NUDT21/POLR2G/SMARCC1/YES1/POLR2L/NPM1/H2AC20/NOC2L/NELFB/H2BC12/DAXX/CSNK2B/RBM8A
c1	HALLMARK_E2F_TARGETS	2.81826e-09	3.29173e-07	21	104	H2AZ1/NUDT21/RPA3/POLD1/RPA1/PRKDC/SRSF1/DEK/ILF3/ZW10/SSRP1/ANP32E/CDK4/TRA2B/LUC7L3/SRSF2/XPO1/HNRNPD/DDX39A/SNRPB/XRCC6
c1	REACTOME_BASE_EXCISION_REPAIR	4.24317e-09	4.64627e-07	11	26	LIG3/POLD1/XRCC1/RPA3/RPA1/PARP1/RFC4/H2AZ1/FEN1/H2AC20/H2BC12
c1	HALLMARK_G2M_CHECKPOINT	4.66897e-09	4.81178e-07	20	97	ILF3/H2AZ1/KPNB1/SRSF1/XPO1/TRA2B/H2BC12/CBX1/LIG3/PRPF4B/CDK4/PRMT5/CUL5/DDX39A/HNRNPD/NCL/SNRPD1/SMARCC1/SRSF2/EWSR1
c1	REACTOME_B_WICH_COMPLEX_POSITIVELY_REGULATES_RRNA_EXPRESSION	1.60824e-08	1.56536e-06	10	23	POLR1A/DEK/MYBBP1A/POLR2H/H2AZ1/DDX21/POLR2L/H2AC20/POLR1D/H2BC12
c1	REACTOME_TRANSCRIPTION_COUPLED_NUCLEOTIDE_EXCISION_REPAIR_TC_NER	2.8843e-08	2.60092e-06	14	52	LIG3/AQR/POLR2B/POLD1/XRCC1/RPA3/PRPF19/GTF2H1/RPA1/GTF2H2/POLR2H/RFC4/POLR2G/POLR2L
c1	REACTOME_NUCLEOTIDE_EXCISION_REPAIR	2.96909e-08	2.60092e-06	16	69	LIG3/AQR/POLR2B/POLD1/XRCC1/RPA3/PRPF19/GTF2H1/RPA1/PARP1/GTF2H2/POLR2H/RFC4/POLR2G/RUVBL1/POLR2L
c1	REACTOME_DUAL_INCISION_IN_TC_NER	7.73375e-08	6.45216e-06	12	40	AQR/POLR2B/POLD1/RPA3/PRPF19/GTF2H1/RPA1/GTF2H2/POLR2H/RFC4/POLR2G/POLR2L
c1	REACTOME_EPIGENETIC_REGULATION_OF_GENE_EXPRESSION	8.4852e-08	6.75731e-06	13	48	POLR1A/GTF2H1/CBX3/DEK/MYBBP1A/GTF2H2/POLR2H/H2AZ1/DDX21/POLR2L/H2AC20/POLR1D/H2BC12
c1	REACTOME_DNA_DOUBLE_STRAND_BREAK_REPAIR	1.11015e-07	8.45648e-06	13	49	LIG3/POLD1/XRCC1/XRCC5/RPA3/RPA1/PARP1/UBXN1/RFC4/FEN1/XRCC6/H2BC12/PRKDC
c1	REACTOME_POSITIVE_EPIGENETIC_REGULATION_OF_RRNA_EXPRESSION	2.22641e-07	1.62528e-05	11	36	POLR1A/CBX3/DEK/MYBBP1A/POLR2H/H2AZ1/DDX21/POLR2L/H2AC20/POLR1D/H2BC12
c1	REACTOME_SNRNP_ASSEMBLY	2.4934e-07	1.74737e-05	12	44	TPR/NUP133/CLNS1A/SNRPD3/PRMT5/RAE1/SNRPB/NUP58/SNRPG/SNRPD1/GEMIN4/NUP62
c1	REACTOME_TRANSCRIPTIONAL_REGULATION_BY_SMALL_RNAS	5.48817e-07	3.69819e-05	12	47	POLR2B/TPR/NUP133/RAE1/NUP58/POLR2H/H2AZ1/POLR2G/POLR2L/H2AC20/H2BC12/NUP62
c1	REACTOME_GENE_SILENCING_BY_RNA	6.05856e-07	3.79093e-05	13	56	POLR2B/TPR/NUP133/RAE1/XPO5/NUP58/POLR2H/H2AZ1/POLR2G/POLR2L/H2AC20/H2BC12/NUP62
c1	REACTOME_RNA_POLYMERASE_II_TRANSCRIPTION_TERMINATION	6.05856e-07	3.79093e-05	13	56	SNRPD3/SRSF3/SRSF7/DDX39A/SNRPB/THOC6/SRSF1/SNRPG/CPSF7/SRSF2/MAGOH/NUDT21/RBM8A
c1	REACTOME_INHIBITION_OF_DNA_RECOMBINATION_AT_TELOMERE	6.36314e-07	3.84421e-05	8	19	POLR2B/POLR2H/H2AZ1/POLR2G/POLR2L/H2AC20/H2BC12/DAXX
c1	REACTOME_HIV_LIFE_CYCLE	9.75514e-07	5.697e-05	18	109	POLR2B/TPR/NUP133/XRCC5/XPO1/RAE1/GTF2H1/NUP58/GTF2H2/SSRP1/POLR2H/POLR2G/FEN1/POLR2L/RCC1/NELFB/XRCC6/NUP62
c1	REACTOME_RESOLUTION_OF_ABASIC_SITES_AP_SITES	1.0204e-06	5.76691e-05	8	20	LIG3/POLD1/XRCC1/RPA3/RPA1/PARP1/RFC4/FEN1
c1	REACTOME_NEGATIVE_EPIGENETIC_REGULATION_OF_RRNA_EXPRESSION	1.27905e-06	7.00281e-05	9	27	POLR1A/GTF2H1/GTF2H2/POLR2H/H2AZ1/POLR2L/H2AC20/POLR1D/H2BC12
c1	REACTOME_RNA_POLYMERASE_I_TRANSCRIPTION	1.6134e-06	8.5657e-05	10	35	POLR1A/GTF2H1/CBX3/GTF2H2/POLR2H/H2AZ1/POLR2L/H2AC20/POLR1D/H2BC12
c1	REACTOME_MEIOTIC_RECOMBINATION	9.19362e-06	0.000473742	6	13	RPA3/RPA1/CDK4/H2AZ1/H2AC20/H2BC12
c1	REACTOME_EXTENSION_OF_TELOMERES	1.00438e-05	0.000502764	8	26	POLD1/RPA3/RPA1/NHP2/RFC4/FEN1/RUVBL1/RUVBL2
c1	REACTOME_TRANSPORT_OF_MATURE_TRANSCRIPT_TO_CYTOPLASM	1.20851e-05	0.000588143	13	72	TPR/NUP133/RAE1/SRSF3/SRSF7/DDX39A/THOC6/SRSF1/NUP58/SRSF2/MAGOH/NUP62/RBM8A
c1	REACTOME_INTERACTIONS_OF_REV_WITH_HOST_CELLULAR_PROTEINS	1.41251e-05	0.000668842	9	35	TPR/NUP133/XPO1/RAE1/KPNB1/NUP58/RCC1/NPM1/NUP62
c1	REACTOME_FORMATION_OF_RNA_POL_II_ELONGATION_COMPLEX	1.53447e-05	0.000707473	10	44	PAF1/POLR2B/GTF2H1/GTF2H2/SSRP1/POLR2H/LEO1/POLR2G/POLR2L/NELFB
c1	REACTOME_HOMOLOGY_DIRECTED_REPAIR	2.30308e-05	0.00103461	9	37	LIG3/POLD1/XRCC1/RPA3/RPA1/PARP1/RFC4/FEN1/H2BC12
c1	REACTOME_GAP_FILLING_DNA_REPAIR_SYNTHESIS_AND_LIGATION_IN_GG_NER	2.48803e-05	0.00106318	6	15	LIG3/POLD1/XRCC1/RPA3/RPA1/RFC4
c1	REACTOME_RNA_POLYMERASE_I_TRANSCRIPTION_TERMINATION	2.48803e-05	0.00106318	6	15	POLR1A/GTF2H1/GTF2H2/POLR2H/POLR2L/POLR1D
c1	REACTOME_HIV_INFECTION	3.04728e-05	0.00127115	21	178	POLR2B/TPR/NUP133/XRCC5/XPO1/RAE1/KPNB1/GTF2H1/NUP58/GTF2H2/SSRP1/POLR2H/CUL5/POLR2G/FEN1/POLR2L/RCC1/NPM1/NELFB/XRCC6/NUP62
c1	REACTOME_DEPOSITION_OF_NEW_CENPA_CONTAINING_NUCLEOSOMES_AT_THE_CENTROMERE	3.37964e-05	0.00137701	5	10	H2AZ1/RUVBL1/NPM1/H2AC20/H2BC12
c1	REACTOME_RESOLUTION_OF_AP_SITES_VIA_THE_MULTIPLE_NUCLEOTIDE_PATCH_REPLACEMENT_PATHWAY	3.83473e-05	0.00152692	6	16	POLD1/RPA3/RPA1/PARP1/RFC4/FEN1
c1	REACTOME_DUAL_INCISION_IN_GG_NER	3.99899e-05	0.00155694	7	23	POLD1/RPA3/GTF2H1/RPA1/PARP1/GTF2H2/RFC4
c1	REACTOME_GLOBAL_GENOME_NUCLEOTIDE_EXCISION_REPAIR_GG_NER	4.1821e-05	0.00159284	10	49	LIG3/POLD1/XRCC1/RPA3/GTF2H1/RPA1/PARP1/GTF2H2/RFC4/RUVBL1
c1	REACTOME_CELL_CYCLE	5.15342e-05	0.00192102	30	318	POLR2B/TPR/POLD1/NUP133/XPO1/ZW10/RAE1/RPA3/KPNB1/YWHAE/RPA1/CDK4/NUP58/NHP2/POLR2H/RFC4/H2AZ1/POLR2G/FEN1/RUVBL1/POLR2L/RCC1/NPM1/RUVBL2/H2AC20/H2BC12/DAXX/CSNK2B/NUP62/CDK11B
c1	REACTOME_NUCLEAR_IMPORT_OF_REV_PROTEIN	5.36986e-05	0.00196	8	32	TPR/NUP133/RAE1/KPNB1/NUP58/RCC1/NPM1/NUP62
c1	REACTOME_VIRAL_MESSENGER_RNA_SYNTHESIS	5.55526e-05	0.00198629	9	41	POLR2B/TPR/NUP133/RAE1/NUP58/POLR2H/POLR2G/POLR2L/NUP62
c1	KEGG_RNA_POLYMERASE	5.70902e-05	0.00200044	6	17	POLR2G/POLR2H/POLR1D/POLR2L/POLR1A/POLR2B
c1	REACTOME_SUMOYLATION	5.84301e-05	0.00200725	13	83	TPR/NUP133/DDX17/RAE1/DDX5/UBA2/RPA1/NUP58/SAE1/PARP1/NPM1/DAXX/NUP62
c1	HALLMARK_DNA_REPAIR	6.84465e-05	0.00230612	14	96	POLR2H/POLR2G/POLR1D/NELFB/RPA3/SSRP1/RFC4/ITPA/POLD1/GTF2H1/IMPDH2/FEN1/RAE1/NUDT21
c1	REACTOME_HIV_TRANSCRIPTION_ELONGATION	8.58468e-05	0.0028378	8	34	POLR2B/GTF2H1/GTF2H2/SSRP1/POLR2H/POLR2G/POLR2L/NELFB
c1	KEGG_BASE_EXCISION_REPAIR	9.87348e-05	0.00318857	5	12	XRCC1/POLD1/LIG3/FEN1/PARP1
c1	REACTOME_RNA_POLYMERASE_II_TRANSCRIBES_SNRNA_GENES	0.000100098	0.00318857	9	44	POLR2B/INTS13/RPRD1B/INTS14/INTS12/INTS3/POLR2H/POLR2G/POLR2L
c1	REACTOME_HDR_THROUGH_MMEJ_ALT_NHEJ	0.000116743	0.00365238	4	7	LIG3/XRCC1/PARP1/FEN1
c1	REACTOME_FORMATION_OF_THE_EARLY_ELONGATION_COMPLEX	0.000124466	0.00375973	7	27	POLR2B/GTF2H1/GTF2H2/POLR2H/POLR2G/POLR2L/NELFB
c1	REACTOME_ACTIVATION_OF_ANTERIOR_HOX_GENES_IN_HINDBRAIN_DEVELOPMENT_DURING_EARLY_EMBRYOGENESIS	0.000124466	0.00375973	7	27	POLR2B/POLR2H/H2AZ1/POLR2G/POLR2L/H2AC20/H2BC12
c1	REACTOME_LAGGING_STRAND_SYNTHESIS	0.000154698	0.00459375	5	13	POLD1/RPA3/RPA1/RFC4/FEN1
c1	REACTOME_TP53_REGULATES_TRANSCRIPTION_OF_DNA_REPAIR_GENES	0.000162725	0.00475156	8	37	POLR2B/GTF2H1/GTF2H2/SSRP1/POLR2H/POLR2G/POLR2L/NELFB
c1	KEGG_NON_HOMOLOGOUS_END_JOINING	0.000225405	0.00625415	4	8	FEN1/XRCC5/XRCC6/PRKDC
c1	REACTOME_ASSEMBLY_OF_THE_ORC_COMPLEX_AT_THE_ORIGIN_OF_REPLICATION	0.000225405	0.00625415	4	8	KPNB1/H2AZ1/H2AC20/H2BC12
c1	REACTOME_PROCESSIVE_SYNTHESIS_ON_THE_LAGGING_STRAND	0.000225405	0.00625415	4	8	POLD1/RPA3/RPA1/FEN1
c1	REACTOME_PCNA_DEPENDENT_LONG_PATCH_BASE_EXCISION_REPAIR	0.000232032	0.00625415	5	14	POLD1/RPA3/RPA1/RFC4/FEN1
c1	REACTOME_TRANSCRIPTIONAL_REGULATION_OF_GRANULOPOIESIS	0.000232032	0.00625415	5	14	DEK/CDK4/H2AZ1/H2AC20/H2BC12
c1	REACTOME_FORMATION_OF_TC_NER_PRE_INCISION_COMPLEX	0.000240201	0.00637623	8	39	AQR/POLR2B/PRPF19/GTF2H1/GTF2H2/POLR2H/POLR2G/POLR2L
c1	REACTOME_RMTS_METHYLATE_HISTONE_ARGININES	0.000285643	0.00735952	6	22	PRMT5/CDK4/SMARCC2/H2AZ1/SMARCC1/H2AC20
c1	REACTOME_MRNA_CAPPING	0.000285643	0.00735952	6	22	POLR2B/GTF2H1/GTF2H2/POLR2H/POLR2G/POLR2L
c1	REACTOME_HCMV_LATE_EVENTS	0.000327835	0.00832416	9	51	TPR/NUP133/RAE1/VPS25/VPS36/NUP58/H2AC20/H2BC12/NUP62
c1	REACTOME_TELOMERE_C_STRAND_LAGGING_STRAND_SYNTHESIS	0.000335608	0.00839978	5	15	POLD1/RPA3/RPA1/RFC4/FEN1
c1	REACTOME_PROCESSIVE_SYNTHESIS_ON_THE_C_STRAND_OF_THE_TELOMERE	0.000391707	0.00966578	4	9	POLD1/RPA3/RPA1/FEN1
c1	REACTOME_CHROMATIN_MODIFYING_ENZYMES	0.000443048	0.0107808	11	76	PRMT5/ENY2/CDK4/SMARCC2/H2AZ1/HCFC1/SMARCC1/RUVBL1/RUVBL2/H2AC20/H2BC12
c1	KEGG_NUCLEOTIDE_EXCISION_REPAIR	0.000478342	0.0114802	6	24	RFC4/RPA1/RPA3/POLD1/GTF2H2/GTF2H1
c1	REACTOME_TRANSCRIPTION_OF_THE_HIV_GENOME	0.000571606	0.0135332	8	44	POLR2B/GTF2H1/GTF2H2/SSRP1/POLR2H/POLR2G/POLR2L/NELFB
c1	REACTOME_FORMATION_OF_THE_BETA_CATENIN_TCF_TRANSACTIVATING_COMPLEX	0.000643074	0.0150222	5	17	H2AZ1/LEO1/RUVBL1/H2AC20/H2BC12
c1	REACTOME_HIV_TRANSCRIPTION_INITIATION	0.000759651	0.017512	6	26	POLR2B/GTF2H1/GTF2H2/POLR2H/POLR2G/POLR2L
c1	REACTOME_SIRT1_NEGATIVELY_REGULATES_RRNA_EXPRESSION	0.000795566	0.0178696	3	5	H2AZ1/H2AC20/H2BC12
c1	REACTOME_DNA_METHYLATION	0.000795566	0.0178696	3	5	H2AZ1/H2AC20/H2BC12
c1	REACTOME_CYTOSOLIC_SENSORS_OF_PATHOGEN_ASSOCIATED_DNA	0.00083273	0.0184676	7	36	XRCC5/DHX9/POLR2H/POLR2L/POLR1D/XRCC6/PRKDC
c1	REACTOME_MICRORNA_MIRNA_BIOGENESIS	0.000858681	0.0188051	5	18	POLR2B/XPO5/POLR2H/POLR2G/POLR2L
c1	REACTOME_RNA_POLYMERASE_I_TRANSCRIPTION_INITIATION	0.000941133	0.0203119	6	27	POLR1A/GTF2H1/GTF2H2/POLR2H/POLR2L/POLR1D
c1	REACTOME_HCMV_INFECTION	0.00095067	0.0203119	11	83	TPR/NUP133/RAE1/CBX1/VPS25/VPS36/NUP58/H2AC20/H2BC12/DAXX/NUP62
c1	REACTOME_DNA_STRAND_ELONGATION	0.00112387	0.0237231	5	19	POLD1/RPA3/RPA1/RFC4/FEN1
c1	REACTOME_HIV_ELONGATION_ARREST_AND_RECOVERY	0.00115423	0.0240739	6	28	POLR2B/SSRP1/POLR2H/POLR2G/POLR2L/NELFB
c1	REACTOME_ESTROGEN_DEPENDENT_GENE_EXPRESSION	0.00120207	0.0247768	8	49	POLR2B/DDX5/POLR2H/H2AZ1/POLR2G/POLR2L/H2AC20/H2BC12
c1	REACTOME_PIWI_INTERACTING_RNA_PIRNA_BIOGENESIS	0.00138517	0.027921	4	12	POLR2B/POLR2H/POLR2G/POLR2L
c1	REACTOME_MEIOSIS	0.00140242	0.027921	6	29	RPA3/RPA1/CDK4/H2AZ1/H2AC20/H2BC12
c1	REACTOME_HATS_ACETYLATE_HISTONES	0.00140242	0.027921	6	29	ENY2/HCFC1/RUVBL1/RUVBL2/H2AC20/H2BC12
c1	REACTOME_ACTIVATED_PKN1_STIMULATES_TRANSCRIPTION_OF_AR_ANDROGEN_RECEPTOR_REGULATED_GENES_KLK2_AND_KLK3	0.0015393	0.0303018	3	6	H2AZ1/H2AC20/H2BC12
c1	REACTOME_HCMV_EARLY_EVENTS	0.00180004	0.0350409	9	64	TPR/NUP133/RAE1/CBX1/NUP58/H2AC20/H2BC12/DAXX/NUP62
c1	REACTOME_REPRODUCTION	0.00201877	0.0384444	6	31	RPA3/RPA1/CDK4/H2AZ1/H2AC20/H2BC12
c1	REACTOME_EXPORT_OF_VIRAL_RIBONUCLEOPROTEINS_FROM_NUCLEUS	0.00201877	0.0384444	6	31	TPR/NUP133/XPO1/RAE1/NUP58/NUP62
c1	REACTOME_REGULATION_OF_HSF1_MEDIATED_HEAT_SHOCK_RESPONSE	0.00224065	0.0416642	9	66	TPR/NUP133/RAE1/RPA3/YWHAE/RPA1/NUP58/CCAR2/NUP62
c1	REACTOME_ABORTIVE_ELONGATION_OF_HIV_1_TRANSCRIPT_IN_THE_ABSENCE_OF_TAT	0.00228351	0.0416642	5	22	POLR2B/POLR2H/POLR2G/POLR2L/NELFB
c1	KEGG_DNA_REPLICATION	0.00228351	0.0416642	5	22	RFC4/RPA1/RPA3/POLD1/FEN1
c1	KEGG_PYRIMIDINE_METABOLISM	0.00229315	0.0416642	8	54	POLR2G/POLR2H/POLR1D/POLR2L/POLD1/POLR2B/POLR1A/ITPA
c1	REACTOME_TRANSCRIPTIONAL_REGULATION_BY_TP53	0.00230675	0.0416642	17	180	POLR2B/PRMT5/RPA3/YWHAE/GTF2H1/RPA1/GTF2H2/SSRP1/POLR2H/RFC4/POLR2G/POLR2L/NPM1/NOC2L/NELFB/DAXX/CSNK2B
c1	REACTOME_RECOGNITION_AND_ASSOCIATION_OF_DNA_GLYCOSYLASE_WITH_SITE_CONTAINING_AN_AFFECTED_PURINE	0.00260622	0.0452089	3	7	H2AZ1/H2AC20/H2BC12
c1	REACTOME_PRC2_METHYLATES_HISTONES_AND_DNA	0.00260622	0.0452089	3	7	H2AZ1/H2AC20/H2BC12
c1	REACTOME_BASE_EXCISION_REPAIR_AP_SITE_FORMATION	0.00260622	0.0452089	3	7	H2AZ1/H2AC20/H2BC12
c1	REACTOME_SLBP_DEPENDENT_PROCESSING_OF_REPLICATION_DEPENDENT_HISTONE_PRE_MRNAS	0.00260622	0.0452089	3	7	SNRPD3/SNRPB/SNRPG
c1	REACTOME_FGFR2_ALTERNATIVE_SPLICING	0.00281439	0.0476741	5	23	POLR2B/POLR2H/POLR2G/HNRNPF/POLR2L
c1	REACTOME_PROCESSING_OF_CAPPED_INTRONLESS_PRE_MRNA	0.00281439	0.0476741	5	23	SNRPD3/SNRPB/SNRPG/CPSF7/NUDT21
c1	KEGG_RNA_DEGRADATION	0.00282997	0.0476741	7	44	MTREX/EXOSC4/DDX6/EXOSC6/LSM8/DIS3/EXOSC10
c2	REACTOME_INNATE_IMMUNE_SYSTEM	1.9441e-19	3.40606e-16	47	617	MPO/PGLYRP1/LTF/ALOX5/WAS/VCL/PTPRC/LYZ/NCF4/CTSG/HCK/PTPN6/GCA/NCF2/EPX/RAC2/TRIM21/DOCK2/S100A8/LCN2/NCF1/CDA/C1QC/ITGB2/HK3/CTSS/S100A9/S100A12/MNDA/S100P/CYBB/ITGAM/C1QB/C1QA/PRTN3/ELANE/PNP/FCGR3A/PSMB10/IGKV4-1/IGLV3-25/IGHG4/IGHV1-69/ORM1/DEFA3/IGKV3-20/LYN
c2	REACTOME_ANTIMICROBIAL_PEPTIDES	1.11176e-13	7.63089e-11	10	18	PGLYRP1/LTF/LYZ/CTSG/S100A8/LCN2/S100A9/PRTN3/ELANE/DEFA3
c2	KEGG_LEISHMANIA_INFECTION	1.30666e-13	7.63089e-11	12	32	PRKCB/ITGAM/PTPN6/NCF4/NCF2/ITGB2/FCGR3A/HLA-DPA1/HLA-DQA2/NCF1/HLA-DRB1/HLA-DRA
c2	REACTOME_NEUTROPHIL_DEGRANULATION	4.42022e-12	1.93606e-09	28	337	MPO/PGLYRP1/LTF/ALOX5/VCL/PTPRC/LYZ/CTSG/PTPN6/GCA/EPX/DOCK2/S100A8/LCN2/CDA/ITGB2/HK3/CTSS/S100A9/S100A12/MNDA/S100P/CYBB/ITGAM/PRTN3/ELANE/PNP/ORM1
c2	KEGG_SYSTEMIC_LUPUS_ERYTHEMATOSUS	3.80659e-11	1.33383e-08	11	38	CTSG/FCGR3A/ELANE/HLA-DPA1/HLA-DQA2/C1QB/C1QA/C1QC/HLA-DRB1/HLA-DRA/TRIM21
c2	HALLMARK_ALLOGRAFT_REJECTION	2.11471e-10	6.17496e-08	13	69	PTPRC/LYN/HCLS1/ITGB2/HLA-DRA/CD74/ELANE/CTSS/WAS/PSMB10/PRKCB/PTPN6/NCF4
c2	REACTOME_RHO_GTPASES_ACTIVATE_NADPH_OXIDASES	3.78284e-10	9.46791e-08	8	18	NCF4/NCF2/RAC2/S100A8/NCF1/S100A9/CYBB/PRKCB
c2	REACTOME_ADAPTIVE_IMMUNE_SYSTEM	6.70474e-10	1.46834e-07	26	359	WAS/CD74/PTPRC/NCF4/PTPN6/NCF2/TRIM21/S100A8/NCF1/ITGB2/CTSS/S100A9/CYBB/PRKCB/HLA-DPA1/HLA-DRB1/FCGR3A/HLA-DRA/PSMB10/HLA-DQA2/IGKV4-1/IGLV3-25/IGHV1-69/IGKV3-20/LYN/MRC1
c2	REACTOME_FCGR_ACTIVATION	8.40632e-09	1.63643e-06	8	25	HCK/FCGR3A/IGKV4-1/IGLV3-25/IGHG4/IGHV1-69/IGKV3-20/LYN
c2	KEGG_ASTHMA	1.14061e-08	1.90479e-06	5	6	EPX/HLA-DPA1/HLA-DQA2/HLA-DRB1/HLA-DRA
c2	REACTOME_CREATION_OF_C4_AND_C2_ACTIVATORS	1.19593e-08	1.90479e-06	8	26	C1QC/C1QB/C1QA/IGKV4-1/IGLV3-25/IGHG4/IGHV1-69/IGKV3-20
c2	KEGG_CELL_ADHESION_MOLECULES_CAMS	3.13922e-08	4.58327e-06	8	29	ITGAM/ITGB2/CNTN1/HLA-DPA1/HLA-DQA2/HLA-DRB1/HLA-DRA/PTPRC
c2	REACTOME_PD_1_SIGNALING	3.93383e-08	5.30159e-06	5	7	PTPN6/HLA-DPA1/HLA-DRB1/HLA-DRA/HLA-DQA2
c2	REACTOME_INITIAL_TRIGGERING_OF_COMPLEMENT	5.597e-08	7.00424e-06	8	31	C1QC/C1QB/C1QA/IGKV4-1/IGLV3-25/IGHG4/IGHV1-69/IGKV3-20
c2	REACTOME_METAL_SEQUESTRATION_BY_ANTIMICROBIAL_PROTEINS	1.08928e-07	1.27228e-05	4	4	LTF/S100A8/LCN2/S100A9
c2	REACTOME_HEMOSTASIS	1.24234e-07	1.36037e-05	21	309	CD74/EHD2/VCL/STXBP2/PTPN6/RAC2/DOCK2/TLN1/THBS1/TAGLN2/ITGB2/ITGA5/PRKCB/ITGAM/PRTN3/IGKV4-1/IGLV3-25/IGHV1-69/ORM1/IGKV3-20/LYN
c2	REACTOME_FCGR3A_MEDIATED_IL10_SYNTHESIS	3.1196e-07	3.21502e-05	8	38	HCK/FCGR3A/IGKV4-1/IGLV3-25/IGHG4/IGHV1-69/IGKV3-20/LYN
c2	KEGG_INTESTINAL_IMMUNE_NETWORK_FOR_IGA_PRODUCTION	5.36924e-07	5.22606e-05	4	5	HLA-DPA1/HLA-DQA2/HLA-DRB1/HLA-DRA
c2	REACTOME_COMPLEMENT_CASCADE	6.32671e-07	5.8339e-05	9	56	C1QC/C1QB/C1QA/ELANE/IGKV4-1/IGLV3-25/IGHG4/IGHV1-69/IGKV3-20
c2	REACTOME_CELL_SURFACE_INTERACTIONS_AT_THE_VASCULAR_WALL	1.00224e-06	7.98345e-05	10	76	CD74/PTPN6/ITGB2/ITGA5/ITGAM/IGKV4-1/IGLV3-25/IGHV1-69/IGKV3-20/LYN
c2	KEGG_FC_GAMMA_R_MEDIATED_PHAGOCYTOSIS	1.00249e-06	7.98345e-05	9	59	DOCK2/FCGR3A/PRKCB/WAS/HCK/RAC2/PTPRC/NCF1/LYN
c2	KEGG_LEUKOCYTE_TRANSENDOTHELIAL_MIGRATION	1.00249e-06	7.98345e-05	9	59	ITGAM/NCF4/NCF2/ITGB2/VCL/PRKCB/RAC2/NCF1/CYBB
c2	REACTOME_CD22_MEDIATED_BCR_REGULATION	1.06292e-06	8.09671e-05	6	20	PTPN6/IGKV4-1/IGLV3-25/IGHV1-69/IGKV3-20/LYN
c2	REACTOME_ROS_AND_RNS_PRODUCTION_IN_PHAGOCYTES	1.98588e-06	0.000142687	6	22	MPO/NCF4/NCF2/RAC2/NCF1/CYBB
c2	REACTOME_PARASITE_INFECTION	2.03606e-06	0.000142687	9	64	WAS/HCK/FCGR3A/IGKV4-1/IGLV3-25/IGHG4/IGHV1-69/IGKV3-20/LYN
c2	REACTOME_CYTOKINE_SIGNALING_IN_IMMUNE_SYSTEM	2.78466e-06	0.000187643	19	311	ALOX5/STXBP2/CTSG/HCK/PTPN6/TRIM21/LCP1/LCN2/ITGB2/S100A12/HLA-DPA1/ITGAM/HLA-DRB1/PRTN3/HLA-DRA/PSMB10/HLA-DQA2/IGHG4/LYN
c2	REACTOME_GENERATION_OF_SECOND_MESSENGER_MOLECULES	3.38368e-06	0.000219563	5	14	WAS/HLA-DPA1/HLA-DRB1/HLA-DRA/HLA-DQA2
c2	KEGG_ALLOGRAFT_REJECTION	3.65279e-06	0.000220679	4	7	HLA-DPA1/HLA-DQA2/HLA-DRB1/HLA-DRA
c2	KEGG_GRAFT_VERSUS_HOST_DISEASE	3.65279e-06	0.000220679	4	7	HLA-DPA1/HLA-DQA2/HLA-DRB1/HLA-DRA
c2	REACTOME_ANTI_INFLAMMATORY_RESPONSE_FAVOURING_LEISHMANIA_PARASITE_INFECTION	5.99979e-06	0.000350388	8	55	HCK/FCGR3A/IGKV4-1/IGLV3-25/IGHG4/IGHV1-69/IGKV3-20/LYN
c2	REACTOME_CROSS_PRESENTATION_OF_PARTICULATE_EXOGENOUS_ANTIGENS_PHAGOSOMES	7.2022e-06	0.000382371	4	8	NCF4/NCF2/NCF1/CYBB
c2	KEGG_TYPE_I_DIABETES_MELLITUS	7.2022e-06	0.000382371	4	8	HLA-DPA1/HLA-DQA2/HLA-DRB1/HLA-DRA
c2	KEGG_AUTOIMMUNE_THYROID_DISEASE	7.2022e-06	0.000382371	4	8	HLA-DPA1/HLA-DQA2/HLA-DRB1/HLA-DRA
c2	HALLMARK_COMPLEMENT	7.58178e-06	0.000390685	11	116	CTSS/C1QA/C1QC/S100A9/WAS/CDA/LYN/ITGAM/LTF/S100A12/GCA
c2	REACTOME_SIGNALING_BY_INTERLEUKINS	1.09316e-05	0.000547204	14	195	ALOX5/STXBP2/CTSG/HCK/PTPN6/LCP1/LCN2/ITGB2/S100A12/ITGAM/PRTN3/PSMB10/IGHG4/LYN
c2	REACTOME_FCGAMMA_RECEPTOR_FCGR_DEPENDENT_PHAGOCYTOSIS	1.2108e-05	0.000589257	9	79	WAS/HCK/FCGR3A/IGKV4-1/IGLV3-25/IGHG4/IGHV1-69/IGKV3-20/LYN
c2	REACTOME_ROLE_OF_PHOSPHOLIPIDS_IN_PHAGOCYTOSIS	1.71329e-05	0.000811265	6	31	FCGR3A/IGKV4-1/IGLV3-25/IGHG4/IGHV1-69/IGKV3-20
c2	KEGG_VIRAL_MYOCARDITIS	2.07744e-05	0.00095781	6	32	RAC2/ITGB2/HLA-DPA1/HLA-DQA2/HLA-DRB1/HLA-DRA
c2	REACTOME_COSTIMULATION_BY_THE_CD28_FAMILY	2.50151e-05	0.00112376	6	33	PTPN6/HLA-DPA1/HLA-DRB1/HLA-DRA/HLA-DQA2/LYN
c2	REACTOME_ANTIGEN_PROCESSING_CROSS_PRESENTATION	2.67145e-05	0.0011701	9	87	NCF4/NCF2/S100A8/NCF1/CTSS/S100A9/CYBB/PSMB10/MRC1
c2	REACTOME_ANTIGEN_ACTIVATES_B_CELL_RECEPTOR_BCR_LEADING_TO_GENERATION_OF_SECOND_MESSENGERS	2.99259e-05	0.00124834	6	34	PTPN6/IGKV4-1/IGLV3-25/IGHV1-69/IGKV3-20/LYN
c2	KEGG_ANTIGEN_PROCESSING_AND_PRESENTATION	2.99259e-05	0.00124834	6	34	CTSS/CD74/HLA-DPA1/HLA-DQA2/HLA-DRB1/HLA-DRA
c2	REACTOME_LEISHMANIA_INFECTION	4.00291e-05	0.00163095	10	114	WAS/CTSG/HCK/FCGR3A/IGKV4-1/IGLV3-25/IGHG4/IGHV1-69/IGKV3-20/LYN
c2	REACTOME_IMMUNOREGULATORY_INTERACTIONS_BETWEEN_A_LYMPHOID_AND_A_NON_LYMPHOID_CELL	4.2068e-05	0.00167507	6	36	ITGB2/FCGR3A/IGKV4-1/IGLV3-25/IGHV1-69/IGKV3-20
c2	REACTOME_INTERFERON_GAMMA_SIGNALING	4.94675e-05	0.00192593	6	37	PTPN6/TRIM21/HLA-DPA1/HLA-DRB1/HLA-DRA/HLA-DQA2
c2	REACTOME_ROLE_OF_LAT2_NTAL_LAB_ON_CALCIUM_MOBILIZATION	9.32491e-05	0.00355158	5	26	IGKV4-1/IGLV3-25/IGHV1-69/IGKV3-20/LYN
c2	REACTOME_SCAVENGING_OF_HEME_FROM_PLASMA	0.000135305	0.0050437	5	28	AMBP/IGKV4-1/IGLV3-25/IGHV1-69/IGKV3-20
c2	KEGG_HEMATOPOIETIC_CELL_LINEAGE	0.000273122	0.00996894	4	18	ITGAM/ITGA5/HLA-DRB1/HLA-DRA
c2	KEGG_CHEMOKINE_SIGNALING_PATHWAY	0.000324103	0.0115883	7	72	DOCK2/PRKCB/WAS/HCK/RAC2/NCF1/LYN
c2	REACTOME_FCERI_MEDIATED_CA_2_MOBILIZATION	0.000403498	0.0136148	5	35	IGKV4-1/IGLV3-25/IGHV1-69/IGKV3-20/LYN
c2	REACTOME_INTERLEUKIN_4_AND_INTERLEUKIN_13_SIGNALING	0.000403498	0.0136148	5	35	ALOX5/LCN2/ITGB2/ITGAM/IGHG4
c2	REACTOME_SIGNALING_BY_THE_B_CELL_RECEPTOR_BCR	0.000404093	0.0136148	8	98	PTPN6/PRKCB/PSMB10/IGKV4-1/IGLV3-25/IGHV1-69/IGKV3-20/LYN
c2	REACTOME_RAC1_GTPASE_CYCLE	0.000433014	0.014314	8	99	WAS/NCF4/ARHGDIB/NCF2/DOCK2/NCF1/CYBB/FMNL1
c2	REACTOME_PLATELET_ACTIVATION_SIGNALING_AND_AGGREGATION	0.000465433	0.0151007	10	153	VCL/STXBP2/PTPN6/RAC2/TLN1/THBS1/TAGLN2/PRKCB/ORM1/LYN
c2	REACTOME_TCR_SIGNALING	0.000531156	0.0169197	7	78	WAS/PTPRC/HLA-DPA1/HLA-DRB1/HLA-DRA/PSMB10/HLA-DQA2
c2	REACTOME_FCERI_MEDIATED_MAPK_ACTIVATION	0.00059718	0.0186832	5	38	IGKV4-1/IGLV3-25/IGHV1-69/IGKV3-20/LYN
c2	REACTOME_INFECTION_WITH_MYCOBACTERIUM_TUBERCULOSIS	0.000616933	0.0189626	4	22	LTF/CTSG/CORO1A/MRC1
c2	REACTOME_RAC2_GTPASE_CYCLE	0.000691267	0.020881	6	59	NCF4/NCF2/RAC2/DOCK2/NCF1/CYBB
c2	KEGG_NATURAL_KILLER_CELL_MEDIATED_CYTOTOXICITY	0.000954794	0.0283525	5	42	ITGB2/FCGR3A/PRKCB/PTPN6/RAC2
c2	REACTOME_SYNTHESIS_OF_LIPOXINS_LX	0.000998097	0.0291444	2	3	ALOX5/ALOX5AP
c2	REACTOME_SMOOTH_MUSCLE_CONTRACTION	0.00102256	0.0293692	4	25	VCL/TLN1/TPM1/TPM2
c2	REACTOME_RHO_GTPASE_EFFECTORS	0.00111103	0.0313956	10	171	WAS/NCF4/NCF2/RAC2/S100A8/NCF1/S100A9/CYBB/PRKCB/FMNL1
c2	REACTOME_RESPONSE_TO_ELEVATED_PLATELET_CYTOSOLIC_CA2	0.00125465	0.0348912	7	90	VCL/STXBP2/TLN1/THBS1/TAGLN2/PRKCB/ORM1
c2	REACTOME_INTEGRIN_CELL_SURFACE_INTERACTIONS	0.00176133	0.0480251	5	48	COL5A3/THBS1/ITGB2/ITGA5/ITGAM
c2	REACTOME_CLASS_I_MHC_MEDIATED_ANTIGEN_PROCESSING_PRESENTATION	0.00178175	0.0480251	10	182	NCF4/NCF2/TRIM21/S100A8/NCF1/CTSS/S100A9/CYBB/PSMB10/MRC1
c3	HALLMARK_OXIDATIVE_PHOSPHORYLATION	7.0442e-26	1.23414e-22	34	177	NNT/ATP5PO/ATP5F1A/ATP5F1B/SDHD/NDUFAB1/ACO2/ATP5F1D/ATP5PF/OGDH/SUCLG1/FH/HADHB/ATP5PD/MDH2/ETFA/ATP5MG/DECR1/ATP6V1H/HADHA/ETFDH/ETFB/ECHS1/SLC25A5/SLC25A20/COX17/CYB5R3/ATP6V0C/ECI1/HSD17B10/PRDX3/MGST3/GLUD1/ALDH6A1
c3	REACTOME_THE_CITRIC_ACID_TCA_CYCLE_AND_RESPIRATORY_ELECTRON_TRANSPORT	1.0215e-14	8.94835e-12	22	141	NDUFAB1/HAGH/FH/ATP5F1D/ACO2/ETFB/OGDH/ATP5F1B/NNT/TIMMDC1/ETFA/MPC2/MDH2/ATP5F1A/ATP5PF/SUCLG1/ATP5MG/ATP5PD/ETFDH/FAHD1/SDHD/ATP5PO
c3	KEGG_VALINE_LEUCINE_AND_ISOLEUCINE_DEGRADATION	1.35037e-13	6.40659e-11	13	39	ACADS/HSD17B10/MCEE/HADHB/HADHA/ALDH6A1/HMGCL/ECHS1/ALDH9A1/PCCB/HIBCH/HIBADH/MCCC1
c3	HALLMARK_FATTY_ACID_METABOLISM	1.46269e-13	6.40659e-11	19	111	DECR1/ECI1/HIBCH/HMGCL/SUCLG1/ALDH9A1/HADHB/ECHS1/ACADS/HSD17B10/MCEE/FH/ACO2/MDH2/CRYZ/ETFDH/SDHD/GCDH/CPOX
c3	HALLMARK_ADIPOGENESIS	3.25234e-12	1.13962e-09	19	131	ETFB/ACADS/DECR1/MCCC1/BCL2L13/NDUFAB1/ECHS1/AK2/ACO2/FAH/HIBCH/SUCLG1/DDT/MGST3/GHITM/DHRS7/MDH2/ATP5PO/PRDX3
c3	REACTOME_MITOCHONDRIAL_FATTY_ACID_BETA_OXIDATION	1.97436e-11	5.76514e-09	10	26	NDUFAB1/HADHA/DECR1/PCCB/ACADS/MCEE/ECHS1/HADHB/THEM4/ECI1
c3	KEGG_OXIDATIVE_PHOSPHORYLATION	3.67392e-09	8.47072e-07	14	98	PPA2/ATP5PO/ATP5PD/ATP6V1H/ATP5F1D/ATP5F1A/ATP5PF/ATP6V1A/ATP6V0C/SDHD/COX17/ATP5F1B/NDUFAB1/ATP5MG
c3	REACTOME_CITRIC_ACID_CYCLE_TCA_CYCLE	3.86791e-09	8.47072e-07	8	22	FH/ACO2/OGDH/NNT/MDH2/SUCLG1/FAHD1/SDHD
c3	REACTOME_FORMATION_OF_ATP_BY_CHEMIOSMOTIC_COUPLING	4.74009e-09	9.22737e-07	7	15	ATP5F1D/ATP5F1B/ATP5F1A/ATP5PF/ATP5MG/ATP5PD/ATP5PO
c3	REACTOME_PYRUVATE_METABOLISM_AND_CITRIC_ACID_TCA_CYCLE	6.90373e-09	1.20953e-06	10	44	HAGH/FH/ACO2/OGDH/NNT/MPC2/MDH2/SUCLG1/FAHD1/SDHD
c3	REACTOME_CRISTAE_FORMATION	3.41463e-08	4.98535e-06	8	28	ATP5F1D/ATP5F1B/ATP5F1A/ATP5PF/APOOL/ATP5MG/ATP5PD/ATP5PO
c3	KEGG_PROPANOATE_METABOLISM	3.41463e-08	4.98535e-06	8	28	MCEE/HADHA/ALDH6A1/ECHS1/ALDH9A1/PCCB/HIBCH/SUCLG1
c3	REACTOME_RESPIRATORY_ELECTRON_TRANSPORT_ATP_SYNTHESIS_BY_CHEMIOSMOTIC_COUPLING_AND_HEAT_PRODUCTION_BY_UNCOUPLING_PROTEINS	5.03655e-08	6.78772e-06	13	101	NDUFAB1/ATP5F1D/ETFB/ATP5F1B/TIMMDC1/ETFA/ATP5F1A/ATP5PF/ATP5MG/ATP5PD/ETFDH/SDHD/ATP5PO
c3	REACTOME_FATTY_ACID_METABOLISM	5.98061e-08	7.48431e-06	12	85	NDUFAB1/HADHA/DECR1/PCCB/ACADS/MCEE/ECHS1/PPT1/HADHB/THEM4/ECI1/SLC25A20
c3	REACTOME_MITOCHONDRIAL_FATTY_ACID_BETA_OXIDATION_OF_UNSATURATED_FATTY_ACIDS	6.55348e-07	7.17606e-05	4	5	HADHA/DECR1/HADHB/ECI1
c3	REACTOME_BETA_OXIDATION_OF_HEXANOYL_COA_TO_BUTANOYL_COA	6.55348e-07	7.17606e-05	4	5	HADHA/ACADS/ECHS1/HADHB
c3	KEGG_CITRATE_CYCLE_TCA_CYCLE	7.08968e-07	7.30654e-05	7	28	FH/SDHD/OGDH/MDH2/PC/SUCLG1/ACO2
c3	REACTOME_MITOCHONDRIAL_BIOGENESIS	9.64863e-07	9.33202e-05	9	56	ATP5F1D/ATP5F1B/GLUD1/ATP5F1A/ATP5PF/APOOL/ATP5MG/ATP5PD/ATP5PO
c3	REACTOME_BRANCHED_CHAIN_AMINO_ACID_CATABOLISM	1.01203e-06	9.33202e-05	6	19	HSD17B10/MCCC1/HIBADH/ALDH6A1/ECHS1/HIBCH
c3	KEGG_FATTY_ACID_METABOLISM	1.50107e-06	0.000131493	7	31	ACADS/HADHB/HADHA/ECHS1/ALDH9A1/GCDH/ECI1
c3	KEGG_BUTANOATE_METABOLISM	3.53548e-06	0.00029496	6	23	ACADS/BDH1/HADHA/HMGCL/ECHS1/ALDH9A1
c3	REACTOME_MITOCHONDRIAL_FATTY_ACID_BETA_OXIDATION_OF_SATURATED_FATTY_ACIDS	8.77083e-06	0.000698477	4	8	HADHA/ACADS/ECHS1/HADHB
c3	HALLMARK_XENOBIOTIC_METABOLISM	1.95504e-05	0.00146649	10	100	FAH/DCXR/CYP27A1/GSTO1/ALDH9A1/DHRS7/DDT/ETFDH/ACO2/PC
c3	REACTOME_METABOLISM_OF_LIPIDS	2.00889e-05	0.00146649	18	308	NDUFAB1/HADHA/TSPO/DECR1/PCCB/HMGCL/ACADS/MCEE/ECHS1/PPT1/CYP27A1/HADHB/PI4K2A/THEM4/BDH1/FDXR/ECI1/SLC25A20
c3	KEGG_TRYPTOPHAN_METABOLISM	2.32256e-05	0.00162765	5	19	OGDH/HADHA/ECHS1/ALDH9A1/GCDH
c3	REACTOME_BETA_OXIDATION_OF_LAUROYL_COA_TO_DECANOYL_COA_COA	2.78715e-05	0.00187811	3	4	HADHA/ECHS1/HADHB
c3	REACTOME_METABOLISM_OF_AMINO_ACIDS_AND_DERIVATIVES	3.69709e-05	0.002399	15	234	NDUFAB1/HSD17B10/MCCC1/TXN2/FAH/GCDH/OGDH/HIBADH/ALDH6A1/ECHS1/SUOX/ALDH9A1/GLUD1/ALDH4A1/HIBCH
c3	KEGG_LYSINE_DEGRADATION	5.02194e-05	0.0031423	5	22	OGDH/HADHA/ECHS1/ALDH9A1/GCDH
c3	REACTOME_BETA_OXIDATION_OF_OCTANOYL_COA_TO_HEXANOYL_COA	6.86957e-05	0.00415017	3	5	HADHA/ECHS1/HADHB
c3	KEGG_PARKINSONS_DISEASE	0.000102055	0.00596	9	98	ATP5PO/ATP5PD/ATP5F1D/SLC25A5/ATP5F1A/ATP5PF/SDHD/ATP5F1B/NDUFAB1
c3	REACTOME_METABOLISM_OF_WATER_SOLUBLE_VITAMINS_AND_COFACTORS	0.000124792	0.00705276	7	59	MCCC1/CYB5R3/NAMPT/PCCB/GSTO1/NADK2/PC
c3	REACTOME_BETA_OXIDATION_OF_DECANOYL_COA_TO_OCTANOYL_COA_COA	0.000135455	0.00741615	3	6	HADHA/ECHS1/HADHB
c3	KEGG_BETA_ALANINE_METABOLISM	0.00015401	0.00817654	4	15	ECHS1/ALDH9A1/HIBCH/HADHA
c3	REACTOME_ORGANELLE_BIOGENESIS_AND_MAINTENANCE	0.000210542	0.0108491	10	132	ATP5F1D/TRIP11/ATP5F1B/GLUD1/ATP5F1A/ATP5PF/APOOL/ATP5MG/ATP5PD/ATP5PO
c3	KEGG_ALZHEIMERS_DISEASE	0.000231736	0.0113737	9	109	ATP5PO/ATP5PD/HSD17B10/ATP5F1D/ATP5F1A/ATP5PF/SDHD/ATP5F1B/NDUFAB1
c3	REACTOME_DEFECTS_IN_BIOTIN_BTN_METABOLISM	0.000233707	0.0113737	3	7	MCCC1/PCCB/PC
c3	REACTOME_METABOLISM_OF_VITAMINS_AND_COFACTORS	0.000292286	0.0138402	8	89	MCCC1/CYB5R3/NAMPT/PCCB/SPR/GSTO1/NADK2/PC
c3	REACTOME_SIGNALING_BY_INSULIN_RECEPTOR	0.000329216	0.0151786	5	32	ATP6V1H/ATP6V1A/SOS1/THEM4/ATP6V0C
c3	REACTOME_BIOTIN_TRANSPORT_AND_METABOLISM	0.000368669	0.0161477	3	8	MCCC1/PCCB/PC
c3	KEGG_LIMONENE_AND_PINENE_DEGRADATION	0.000368669	0.0161477	3	8	ECHS1/ALDH9A1/HADHA
c3	KEGG_HUNTINGTONS_DISEASE	0.000606317	0.025909	9	124	ATP5PO/ATP5PD/ATP5F1D/ATP5F1A/SLC25A5/ATP5PF/SDHD/ATP5F1B/NDUFAB1
c3	HALLMARK_HEME_METABOLISM	0.000737554	0.0307665	8	102	CPOX/HEBP1/MGST3/HAGH/LAMP2/PC/NNT/ALDH6A1
c3	REACTOME_PROTEIN_LOCALIZATION	0.000839115	0.0341891	8	104	HSCB/ACO2/ATP5F1B/HMGCL/COX17/ATP5F1A/DHRS4/GSTK1
c3	REACTOME_DEFECTS_IN_VITAMIN_AND_COFACTOR_METABOLISM	0.00104111	0.0414551	3	11	MCCC1/PCCB/PC
c3	REACTOME_BETA_OXIDATION_OF_BUTANOYL_COA_TO_ACETYL_COA	0.00110131	0.0428776	2	3	ACADS/ECHS1
c4	REACTOME_EXTRACELLULAR_MATRIX_ORGANIZATION	9.90929e-07	0.00173611	17	139	P4HA2/PLOD1/ITGA6/TIMP1/PCOLCE/LAMA4/SPARC/P3H1/EMILIN1/CASK/SERPINH1/ITGB1/HTRA1/PPIB/CRTAP/DAG1/ITGB3
c4	HALLMARK_EPITHELIAL_MESENCHYMAL_TRANSITION	2.09104e-06	0.00183175	14	101	SPARC/SERPINH1/VIM/TIMP1/PCOLCE/ITGB1/HTRA1/CD59/IGFBP2/P3H1/PLOD1/PTX3/PPIB/ITGB3
c4	REACTOME_COLLAGEN_BIOSYNTHESIS_AND_MODIFYING_ENZYMES	2.66066e-05	0.0123756	7	30	P4HA2/PLOD1/PCOLCE/P3H1/SERPINH1/PPIB/CRTAP
c4	REACTOME_COLLAGEN_FORMATION	2.82549e-05	0.0123756	8	41	P4HA2/PLOD1/ITGA6/PCOLCE/P3H1/SERPINH1/PPIB/CRTAP
c4	REACTOME_CARGO_CONCENTRATION_IN_THE_ER	3.95026e-05	0.0138417	6	22	LMAN1/CD59/SEC24A/LMAN2L/SEC24D/LMAN2
c4	REACTOME_ION_HOMEOSTASIS	0.000164528	0.048042	5	18	ATP1B3/ITPR3/ITPR2/ATP1A1/ASPH

## Sheet: Table S7E
Cluster	main_peptide	Statistics	GroupRatio	P.value	P.adj
1	AARPPPAASATPTAQPJPQPPAPR	ConfInt: 0 - 0.5665, OddsRatio:0.117	In: 7/22, Out: 2/40	0.0072	0.249022
3	ACNCNPYGTMK	ConfInt: 0 - 0.4796, OddsRatio:0.106	In: 9/11, Out: 16/51	0.0029	0.813036
1	AEEEQAGSAPGAGGTATK	ConfInt: 0 - 0.5148, OddsRatio:0.072	In: 6/22, Out: 1/40	0.0064	0.249022
3	AEJJESVJK	ConfInt: 0 - 0.6421, OddsRatio:0.162	In: 6/11, Out: 8/51	0.0115	0.813036
4	AEPSEATQSHSJSSSSFGAEPSAPGGGGSPGACPAJGTK	ConfInt: 0 - 0.235, OddsRatio:0.031	In: 6/7, Out: 8/55	0.0003	0.018125
1	AGAJMMPJVDQJENR	ConfInt: 0 - 0.3926, OddsRatio:0.102	In: 10/22, Out: 3/40	0.0008	0.0828571
2	AGVETSTPSK	ConfInt: 0 - 0.9938, OddsRatio:0.12	In: 4/22, Out: 1/40	0.0493	0.510607
1	AHGAPJNSJJJVDENVJATGDDTGGJR	ConfInt: 0 - 0.4048, OddsRatio:0.124	In: 12/22, Out: 5/40	0.0006	0.0828571
1	AJJNAESJPTHR	ConfInt: 0 - 0.8975, OddsRatio:0	In: 3/22, Out: 0/40	0.0407	0.609592
1	APWJEQEGPEYWDEETGK	ConfInt: 0 - 0.7311, OddsRatio:0.145	In: 6/22, Out: 2/40	0.0193	0.430735
2	AQAJEVFCDMTSDGGGWJVFJR	ConfInt: 0 - 0.9938, OddsRatio:0.12	In: 4/22, Out: 1/40	0.0493	0.510607
1	AQFGDKPSEGRPR	ConfInt: 0 - 0.8092, OddsRatio:0.284	In: 12/22, Out: 10/40	0.0208	0.430857
4	ASQSJDGTYQGGGVCJDCQHHTAGVNCER	ConfInt: 0 - 0.4545, OddsRatio:0.056	In: 3/7, Out: 2/55	0.0083	0.205417
3	ASSSJJJNESEPTTNJQJR	ConfInt: 0 - 0.6993, OddsRatio:0.177	In: 8/11, Out: 16/51	0.0142	0.813036
2	CJYNQEESVR	ConfInt: 0 - 0.9861, OddsRatio:0.185	In: 5/22, Out: 2/40	0.0482	0.510607
1	CQPGFHSJTEAGCRPCSCDPSGSJDECNVETGR	ConfInt: 0 - 0.4518, OddsRatio:0.096	In: 8/22, Out: 2/40	0.0025	0.164773
2	DEGEGAAGAGDHQDPSJGAGEAASK	ConfInt: 0 - 0.9138, OddsRatio:0.307	In: 10/22, Out: 8/40	0.0355	0.457958
4	DJJNPDSSMESSPDFFF	ConfInt: 0 - 0.8988, OddsRatio:0.141	In: 3/7, Out: 5/55	0.0397	0.639611
4	DJTDSJVAVTJSEGAHHJDJR	ConfInt: 0 - 0.0507, OddsRatio:0	In: 7/7, Out: 3/55	0	0
4	DNHGWHGGR	ConfInt: 0 - 0.4736, OddsRatio:0.066	In: 6/7, Out: 15/55	0.0048	0.131574
1	EASQGSSASSAPQSVK	ConfInt: 0 - 0.6555, OddsRatio:0.206	In: 18/22, Out: 19/40	0.0078	0.249022
1	EATSVPHJYAJGDVVEGRPEJTPTAJMAGR	ConfInt: 0 - 0.7283, OddsRatio:0.257	In: 15/22, Out: 14/40	0.0122	0.315726
3	EATSVPHJYAJGDVVEGRPEJTPTAJMAGR	ConfInt: 0 - 0.6643, OddsRatio:0.148	In: 9/11, Out: 20/51	0.0118	0.813036
3	EGEDPQASAQDETPJTSAK	ConfInt: 0 - 0.8255, OddsRatio:0.21	In: 8/11, Out: 18/51	0.0262	0.827708
3	EHDVQNTFEEMEK	ConfInt: 0 - 0.6375, OddsRatio:0.116	In: 4/11, Out: 3/51	0.0152	0.813036
3	EHTJHJEAEJEK	ConfInt: 0 - 0.5869, OddsRatio:0.058	In: 3/11, Out: 1/51	0.0157	0.813036
4	EJVDDSJNNVR	ConfInt: 0 - 0.7038, OddsRatio:0.099	In: 6/7, Out: 20/55	0.0182	0.388088
2	ENTDJAGEJR	ConfInt: 0 - 0.4003, OddsRatio:0.058	In: 7/22, Out: 1/40	0.0021	0.0951562
1	EPSAPSJPTPAYQSJPAGGHAPTPPTPAPR	ConfInt: 0 - 0.6321, OddsRatio:0.214	In: 12/22, Out: 8/40	0.0066	0.249022
3	EQAJQEAMEQJEEJEJERK	ConfInt: 0 - 0.8103, OddsRatio:0.21	In: 6/11, Out: 10/51	0.0257	0.827708
4	EQFCDYMFQQAVK	ConfInt: 0 - 0.1279, OddsRatio:0.015	In: 6/7, Out: 4/55	0	0
2	ERPATJGPGPJCCR	ConfInt: 0 - 0.6908, OddsRatio:0.091	In: 5/22, Out: 1/40	0.0183	0.331688
3	FFGSJPDSWAR	ConfInt: 0 - 0.6948, OddsRatio:0.182	In: 7/11, Out: 12/51	0.0142	0.813036
4	FGJQAQJVTTDFQK	ConfInt: 0 - 0.3157, OddsRatio:0.054	In: 5/7, Out: 6/55	0.0012	0.0511765
3	FQJGNSGPNSTJK	ConfInt: 0 - 0.5095, OddsRatio:0.108	In: 5/11, Out: 4/51	0.0062	0.813036
2	FQTATVTEK	ConfInt: 0 - 0.3674, OddsRatio:0.08	In: 9/22, Out: 2/40	0.0008	0.0676667
2	FSGSNSGDTATJTJSR	ConfInt: 0 - 0.7311, OddsRatio:0.145	In: 6/22, Out: 2/40	0.0193	0.340581
2	FSGSNSGNTATJTJTR	ConfInt: 0 - 0.8468, OddsRatio:0.303	In: 13/22, Out: 12/40	0.025	0.377604
4	FWRPEEPJEVJRPDJAAJVR	ConfInt: 0 - 0.3203, OddsRatio:0	In: 7/7, Out: 19/55	0.0013	0.0523611
1	FYJGGPTSVR	ConfInt: 0 - 0.4461, OddsRatio:0.147	In: 17/22, Out: 13/40	0.0008	0.0828571
4	GANFJVTEVENGGSJGSK	ConfInt: 0 - 0.1279, OddsRatio:0.015	In: 6/7, Out: 4/55	0	0
1	GCAGVJTJNRPK	ConfInt: 0 - 0.8468, OddsRatio:0.303	In: 13/22, Out: 12/40	0.025	0.485192
3	GCAGVJTJNRPK	ConfInt: 0 - 0.7605, OddsRatio:0.193	In: 8/11, Out: 17/51	0.0195	0.827708
4	GEGHENAAVQGAGAAAJGPPVQPQDANAJEPPJNR	ConfInt: 0 - 0.0564, OddsRatio:0	In: 5/7, Out: 0/55	0	0
2	GGTJSTPQTGSENDAJYEYJR	ConfInt: 0 - 0.2972, OddsRatio:0	In: 6/22, Out: 0/40	0.0012	0.0676667
4	GHNQFAYDGK	ConfInt: 0 - 0.2066, OddsRatio:0.027	In: 6/7, Out: 7/55	0.0002	0.0145
4	GJAGHFJDYJTR	ConfInt: 0 - 0.1691, OddsRatio:0.017	In: 4/7, Out: 1/55	0.0003	0.018125
4	GJGTNKDSJJEJJCSR	ConfInt: 0 - 0.7555, OddsRatio:0.052	In: 2/7, Out: 1/55	0.0315	0.531105
4	GJSEDSHJESJQDVGQSAAPTFMJSPETJTGTGK	ConfInt: 0 - 0.3639, OddsRatio:0.063	In: 5/7, Out: 7/55	0.0021	0.076125
2	GPDMJWQCPSSPWEK	ConfInt: 0 - 0.7375, OddsRatio:0.179	In: 7/22, Out: 3/40	0.0182	0.331688
2	GSWYSMK	ConfInt: 0 - 0.7375, OddsRatio:0.179	In: 7/22, Out: 3/40	0.0182	0.331688
4	GVSSPDHJFJPJPNWEHK	ConfInt: 0 - 0.3915, OddsRatio:0.065	In: 4/7, Out: 4/55	0.0037	0.11663
1	GVVDSEEJPJNJSR	ConfInt: 0 - 0.9706, OddsRatio:0.313	In: 9/22, Out: 7/40	0.0449	0.62601
3	HEPJCJFCDJMGVDYEEMCHWJCHR	ConfInt: 0 - 0.7928, OddsRatio:0.156	In: 4/11, Out: 4/51	0.0274	0.827708
4	HJDCAAJYGSEPEJGEAJK	ConfInt: 0 - 0.8988, OddsRatio:0.141	In: 3/7, Out: 5/55	0.0397	0.639611
2	HMTAVVK	ConfInt: 0 - 0.4048, OddsRatio:0.124	In: 12/22, Out: 5/40	0.0006	0.0676667
2	HPQAJGR	ConfInt: 0 - 0.32, OddsRatio:0.047	In: 8/22, Out: 1/40	0.0007	0.0676667
4	HQSEMKPGEPEPQJJDFQTQQYK	ConfInt: 0 - 0.7455, OddsRatio:0.112	In: 3/7, Out: 4/55	0.0262	0.487051
1	HTJSFVDVGTGK	ConfInt: 0 - 0.5909, OddsRatio:0.166	In: 9/22, Out: 4/40	0.0063	0.249022
2	JDSVFEEPJSK	ConfInt: 0 - 0.5616, OddsRatio:0	In: 4/22, Out: 0/40	0.0131	0.296591
3	JEGJJEGJGJR	ConfInt: 0 - 0.6286, OddsRatio:0.163	In: 7/11, Out: 11/51	0.0097	0.813036
2	JJJYDVSNR	ConfInt: 0 - 0.8975, OddsRatio:0	In: 3/22, Out: 0/40	0.0407	0.474038
2	JJJYNNNQRPSGVPDR	ConfInt: 0 - 0.9938, OddsRatio:0.12	In: 4/22, Out: 1/40	0.0493	0.510607
2	JJJYSDNQRPSGVPDR	ConfInt: 0 - 0.8975, OddsRatio:0	In: 3/22, Out: 0/40	0.0407	0.474038
3	JNAGMYJJSPAVJR	ConfInt: 0 - 0.7765, OddsRatio:0.173	In: 9/11, Out: 22/51	0.0213	0.827708
1	JPAEPJTR	ConfInt: 0 - 0.5616, OddsRatio:0	In: 4/22, Out: 0/40	0.0131	0.315726
1	JPQEQSQJPNPSEASTTFPESHJR	ConfInt: 0 - 0.625, OddsRatio:0	In: 22/22, Out: 31/40	0.0135	0.315726
1	JQEJTPSSGDPGEHDPASTHK	ConfInt: 0 - 0.8906, OddsRatio:0.317	In: 15/22, Out: 16/40	0.031	0.55878
3	JQPEDMFVYDJNEK	ConfInt: 0 - 0.6286, OddsRatio:0.163	In: 7/11, Out: 11/51	0.0097	0.813036
4	JSDJQEAJDQAJNHVR	ConfInt: 0 - 0.8263, OddsRatio:0	In: 7/7, Out: 32/55	0.0313	0.531105
4	JTAEFEEAQTSACJJQEEJEK	ConfInt: 0 - 0.1793, OddsRatio:0.023	In: 6/7, Out: 6/55	0.0001	0.0090625
1	JTHVAJDFWR	ConfInt: 0 - 0.2325, OddsRatio:0	In: 7/22, Out: 0/40	0.0003	0.0828571
4	JTJEGPTEDVSVAQEQJEGMVK	ConfInt: 0 - 0.4736, OddsRatio:0.066	In: 6/7, Out: 15/55	0.0048	0.131574
2	JTVSSJR	ConfInt: 0 - 0.5616, OddsRatio:0	In: 4/22, Out: 0/40	0.0131	0.296591
4	JVVGQNGJJSTPAVSCJJR	ConfInt: 0 - 0.4736, OddsRatio:0.066	In: 6/7, Out: 15/55	0.0048	0.131574
2	KPSEEEAAAAAGGPPGGPQVNPJPVTDEVV	ConfInt: 0 - 0.2608, OddsRatio:0.039	In: 9/22, Out: 1/40	0.0002	0.0676667
3	MGTPVJEAJGDGEFVK	ConfInt: 0 - 0.5869, OddsRatio:0.058	In: 3/11, Out: 1/51	0.0157	0.813036
3	MJGSHTGR	ConfInt: 0 - 0.7928, OddsRatio:0.156	In: 4/11, Out: 4/51	0.0274	0.827708
2	MQYAPNTQVEJJPQGR	ConfInt: 0 - 0.363, OddsRatio:0	In: 22/22, Out: 27/40	0.0014	0.0676667
1	MYPGGVK	ConfInt: 0 - 0.9416, OddsRatio:0.34	In: 13/22, Out: 13/40	0.0393	0.609592
1	NFGAENPDPFVPVJSTAVK	ConfInt: 0 - 0.4003, OddsRatio:0.058	In: 7/22, Out: 1/40	0.0021	0.15225
1	NPDSSTMGPWCYTTDPTVR	ConfInt: 0 - 0.5909, OddsRatio:0.166	In: 9/22, Out: 4/40	0.0063	0.249022
1	NTVJATWQPYSTSK	ConfInt: 0 - 0.5148, OddsRatio:0.072	In: 6/22, Out: 1/40	0.0064	0.249022
2	NTVYJQMNSJR	ConfInt: 0 - 0.5289, OddsRatio:0.179	In: 13/22, Out: 8/40	0.0024	0.100694
1	PFVFJMJDQNTK	ConfInt: 0 - 0.6768, OddsRatio:0.237	In: 13/22, Out: 10/40	0.0088	0.265833
2	PGQAPVJVVHDDSDRPSGJPER	ConfInt: 0 - 0.2972, OddsRatio:0	In: 6/22, Out: 0/40	0.0012	0.0676667
4	PGSSGPGSAGSWNSGSSGTGSTGNQNPGSPR	ConfInt: 0 - 0.7671, OddsRatio:0.142	In: 5/7, Out: 14/55	0.0238	0.454079
3	PNJMQTJEGTPVFVHAGPFANJAHGNSSJJADQJAJK	ConfInt: 0 - 0.6375, OddsRatio:0.116	In: 4/11, Out: 3/51	0.0152	0.813036
3	PQJJPJGR	ConfInt: 0 - 0.9453, OddsRatio:0.23	In: 5/11, Out: 8/51	0.0426	1
1	PQJJPJGR	ConfInt: 0 - 0.8765, OddsRatio:0.256	In: 8/22, Out: 5/40	0.0316	0.55878
3	QAADFAJK	ConfInt: 0 - 0.4168, OddsRatio:0.096	In: 6/11, Out: 5/51	0.0023	0.813036
3	QEYFVVASTJQDJJR	ConfInt: 0 - 0.7181, OddsRatio:0.167	In: 5/11, Out: 6/51	0.0187	0.827708
4	QVGDFHQVJJR	ConfInt: 0 - 0.7671, OddsRatio:0.142	In: 5/7, Out: 14/55	0.0238	0.454079
3	RAGVTCJJJPAENK	ConfInt: 0 - 0.7928, OddsRatio:0.156	In: 4/11, Out: 4/51	0.0274	0.827708
3	RVAJEEJENKPR	ConfInt: 0 - 0.7181, OddsRatio:0.167	In: 5/11, Out: 6/51	0.0187	0.827708
2	SDSEJNNEVAAR	ConfInt: 0 - 0.7995, OddsRatio:0.251	In: 18/22, Out: 21/40	0.0202	0.340581
4	SEAJPTDJPTPSAPDJTEPK	ConfInt: 0 - 0.5582, OddsRatio:0.078	In: 6/7, Out: 17/55	0.0085	0.205417
4	SEQJCNEEK	ConfInt: 0 - 0.4545, OddsRatio:0.056	In: 3/7, Out: 2/55	0.0083	0.205417
2	SGNSNKPPSTDJK	ConfInt: 0 - 0.2972, OddsRatio:0	In: 6/22, Out: 0/40	0.0012	0.0676667
4	SJGNJJMVCR	ConfInt: 0 - 0.7012, OddsRatio:0.129	In: 5/7, Out: 13/55	0.0182	0.388088
4	SJPEETVDFMVQHTSFK	ConfInt: 0 - 0.6525, OddsRatio:0.091	In: 6/7, Out: 19/55	0.0143	0.323984
4	SNFJVVCYJHDVK	ConfInt: 0 - 0.3157, OddsRatio:0.054	In: 5/7, Out: 6/55	0.0012	0.0511765
4	SPMVPJPMPK	ConfInt: 0 - 0.819, OddsRatio:0.153	In: 4/7, Out: 9/55	0.03	0.531105
1	SSQESGEEAGSQENHPQESK	ConfInt: 0 - 0.5616, OddsRatio:0	In: 4/22, Out: 0/40	0.0131	0.315726
1	THRPJNJPFFDVFJR	ConfInt: 0 - 0.5616, OddsRatio:0	In: 4/22, Out: 0/40	0.0131	0.315726
4	TMEEGAETPVYJAJJPPDATEPQGQJVHDK	ConfInt: 0 - 0.4141, OddsRatio:0.073	In: 5/7, Out: 8/55	0.0033	0.10875
1	TSJSAPPNTSSTENPK	ConfInt: 0 - 0.4461, OddsRatio:0.147	In: 17/22, Out: 13/40	0.0008	0.0828571
2	TTPJEAASSGAR	ConfInt: 0 - 0.3262, OddsRatio:0.085	In: 11/22, Out: 3/40	0.0003	0.0676667
1	TVASPGVSVEEAVEQJDJGGVTJJR	ConfInt: 0 - 0.5616, OddsRatio:0	In: 4/22, Out: 0/40	0.0131	0.315726
4	TVNNJJJTGPR	ConfInt: 0 - 0.0564, OddsRatio:0	In: 5/7, Out: 0/55	0	0
4	TYJEGTCVEWJR	ConfInt: 0 - 0.1532, OddsRatio:0.019	In: 6/7, Out: 5/55	0	0
1	VDNDEDEHQJSJR	ConfInt: 0 - 0.9543, OddsRatio:0.222	In: 6/22, Out: 3/40	0.0436	0.619804
1	VEGNTVHJEVK	ConfInt: 0 - 0.3926, OddsRatio:0.102	In: 10/22, Out: 3/40	0.0008	0.0828571
4	VESEQEEJGSGEJPEGJQEEGEESR	ConfInt: 0 - 0.2693, OddsRatio:0.044	In: 5/7, Out: 5/55	0.0007	0.0338333
1	VFHFJVFQJNTTDJDSNEGVK	ConfInt: 0 - 0.9861, OddsRatio:0.185	In: 5/22, Out: 2/40	0.0482	0.638
3	VGVVQYSHEGTFEAJQJDDEHJDSJSSFK	ConfInt: 0 - 0.9985, OddsRatio:0.268	In: 7/11, Out: 16/51	0.0498	1
4	VJGSGCNJDTAR	ConfInt: 0 - 0.4665, OddsRatio:0.083	In: 5/7, Out: 9/55	0.0049	0.131574
3	VSYGJGEEEHDQEGR	ConfInt: 0 - 0.979, OddsRatio:0.219	In: 9/11, Out: 25/51	0.0468	1
4	VTJSCSGSSSNJGSK	ConfInt: 0 - 0.2693, OddsRatio:0.044	In: 5/7, Out: 5/55	0.0007	0.0338333
3	WJJJCNPGJANTJVEK	ConfInt: 0 - 0.4886, OddsRatio:0.117	In: 6/11, Out: 6/51	0.0042	0.813036
1	WVFGJJR	ConfInt: 0 - 0.8975, OddsRatio:0	In: 3/22, Out: 0/40	0.0407	0.609592
1	YJEJFJNSTPGGGSGMGGSGMGAYGR	ConfInt: 0 - 0.2972, OddsRatio:0	In: 6/22, Out: 0/40	0.0012	0.10875
4	YSJJDPSSAPEJJR	ConfInt: 0 - 0.7263, OddsRatio:0.134	In: 4/7, Out: 8/55	0.0218	0.439028
4	YSQVVPAVTEGPJPEVJK	ConfInt: 0 - 0.3153, OddsRatio:0.049	In: 4/7, Out: 3/55	0.0019	0.0725

## Sheet: Table S7F
cluster	pathway	pval	padj	overlap	size	genes
1	REACTOME_REGULATION_OF_INSULIN_LIKE_GROWTH_FACTOR_IGF_TRANSPORT_AND_UPTAKE_BY_INSULIN_LIKE_GROWTH_FACTOR_BINDING_PROTEINS_IGFBPS	0.000493454	0.878348	3	58	LAMC1/F2/SERPINA1
1	KEGG_COMPLEMENT_AND_COAGULATION_CASCADES	0.00638565	1	2	44	F2/SERPINA1
1	REACTOME_REMOVAL_OF_AMINOTERMINAL_PROPEPTIDES_FROM_GAMMA_CARBOXYLATED_PROTEINS	0.0110601	1	1	4	F2
1	REACTOME_DEFECTIVE_FACTOR_VIII_CAUSES_HEMOPHILIA_A	0.0110601	1	1	4	F2
1	REACTOME_GAMMA_CARBOXYLATION_TRANSPORT_AND_AMINO_TERMINAL_CLEAVAGE_OF_PROTEINS	0.0138072	1	1	5	F2
1	REACTOME_UPTAKE_AND_FUNCTION_OF_ANTHRAX_TOXINS	0.0165471	1	1	6	PDCD6IP
1	HALLMARK_COAGULATION	0.020603	1	2	81	F2/SERPINA1
1	REACTOME_DEFECTS_OF_CONTACT_ACTIVATION_SYSTEM_CAS_AND_KALLIKREIN_KININ_SYSTEM_KKS	0.0220055	1	1	8	F2
1	REACTOME_IRF3_MEDIATED_INDUCTION_OF_TYPE_I_IFN	0.024724	1	1	9	IFI16
1	REACTOME_STING_MEDIATED_INDUCTION_OF_HOST_IMMUNE_RESPONSES	0.0301399	1	1	11	IFI16
1	REACTOME_EGR2_AND_SOX10_MEDIATED_INITIATION_OF_SCHWANN_CELL_MYELINATION	0.0301399	1	1	11	LAMC1
1	REACTOME_COMMON_PATHWAY_OF_FIBRIN_CLOT_FORMATION	0.0328372	1	1	12	F2
1	REACTOME_UPTAKE_AND_ACTIONS_OF_BACTERIAL_TOXINS	0.0328372	1	1	12	PDCD6IP
1	KEGG_NEUROACTIVE_LIGAND_RECEPTOR_INTERACTION	0.0355275	1	1	13	F2
1	REACTOME_INTRINSIC_PATHWAY_OF_FIBRIN_CLOT_FORMATION	0.0408871	1	1	15	F2
1	HALLMARK_COMPLEMENT	0.0413597	1	2	118	SERPINA1/F2
1	REACTOME_PEPTIDE_LIGAND_BINDING_RECEPTORS	0.0435564	1	1	16	F2
1	REACTOME_THROMBIN_SIGNALLING_THROUGH_PROTEINASE_ACTIVATED_RECEPTORS_PARS	0.0435564	1	1	16	F2
1	REACTOME_RIPK1_MEDIATED_REGULATED_NECROSIS	0.0462187	1	1	17	PDCD6IP
1	REACTOME_GAMMA_CARBOXYLATION_HYPUSINE_FORMATION_AND_ARYLSULFATASE_ACTIVATION	0.0488741	1	1	18	F2
1	REACTOME_CLASS_A_1_RHODOPSIN_LIKE_RECEPTORS	0.0541641	1	1	20	F2
1	REACTOME_FORMATION_OF_FIBRIN_CLOT_CLOTTING_CASCADE	0.0567987	1	1	21	F2
1	REACTOME_LAMININ_INTERACTIONS	0.0594265	1	1	22	LAMC1
1	REACTOME_CARGO_CONCENTRATION_IN_THE_ER	0.0594265	1	1	22	SERPINA1
1	REACTOME_CITRIC_ACID_CYCLE_TCA_CYCLE	0.0594265	1	1	22	SDHA
1	REACTOME_MET_ACTIVATES_PTK2_SIGNALING	0.0594265	1	1	22	LAMC1
1	REACTOME_BUDDING_AND_MATURATION_OF_HIV_VIRION	0.0620474	1	1	23	PDCD6IP
1	KEGG_PRION_DISEASES	0.0646614	1	1	24	LAMC1
1	REACTOME_PLATELET_AGGREGATION_PLUG_FORMATION	0.0672686	1	1	25	F2
1	REACTOME_PLATELET_ACTIVATION_SIGNALING_AND_AGGREGATION	0.0704736	1	2	159	F2/SERPINA1
1	REACTOME_CRISTAE_FORMATION	0.0750495	1	1	28	SAMM50
1	KEGG_CITRATE_CYCLE_TCA_CYCLE	0.0776295	1	1	29	SDHA
1	REACTOME_GPCR_LIGAND_BINDING	0.0802028	1	1	30	F2
1	REACTOME_MET_PROMOTES_CELL_MOTILITY	0.0827694	1	1	31	LAMC1
1	REACTOME_INNATE_IMMUNE_SYSTEM	0.0920342	1	4	638	IFI16/F2/ARHGAP45/SERPINA1
1	REACTOME_REGULATED_NECROSIS	0.0929687	1	1	35	PDCD6IP
1	REACTOME_CYTOSOLIC_SENSORS_OF_PATHOGEN_ASSOCIATED_DNA	0.100548	1	1	38	IFI16
1	REACTOME_NON_INTEGRIN_MEMBRANE_ECM_INTERACTIONS	0.103062	1	1	39	LAMC1
1	REACTOME_FORMATION_OF_TC_NER_PRE_INCISION_COMPLEX	0.108069	1	1	41	ZNF830
1	REACTOME_DUAL_INCISION_IN_TC_NER	0.110562	1	1	42	ZNF830
1	KEGG_SMALL_CELL_LUNG_CANCER	0.110562	1	1	42	LAMC1
1	REACTOME_G_ALPHA_Q_SIGNALLING_EVENTS	0.118004	1	1	45	F2
1	REACTOME_PYRUVATE_METABOLISM_AND_CITRIC_ACID_TCA_CYCLE	0.118004	1	1	45	SDHA
1	KEGG_ECM_RECEPTOR_INTERACTION	0.122932	1	1	47	LAMC1
1	REACTOME_ECM_PROTEOGLYCANS	0.127835	1	1	49	LAMC1
1	REACTOME_MITOCHONDRIAL_PROTEIN_IMPORT	0.132712	1	1	51	SAMM50
1	REACTOME_COPII_MEDIATED_VESICLE_TRANSPORT	0.132712	1	1	51	SERPINA1
1	REACTOME_RRNA_MODIFICATION_IN_THE_NUCLEUS_AND_CYTOSOL	0.132712	1	1	51	HEATR1
1	REACTOME_TRANSCRIPTION_COUPLED_NUCLEOTIDE_EXCISION_REPAIR_TC_NER	0.13998	1	1	54	ZNF830
1	REACTOME_MITOCHONDRIAL_BIOGENESIS	0.147191	1	1	57	SAMM50
1	REACTOME_SIGNALING_BY_MET	0.154345	1	1	60	LAMC1
1	REACTOME_RAC2_GTPASE_CYCLE	0.154345	1	1	60	SAMM50
1	REACTOME_COMPLEMENT_CASCADE	0.163796	1	1	64	F2
1	REACTOME_CARGO_RECOGNITION_FOR_CLATHRIN_MEDIATED_ENDOCYTOSIS	0.163796	1	1	64	TOR1A
1	REACTOME_RHO_GTPASE_CYCLE	0.163826	1	2	263	SAMM50/ARHGAP45
1	REACTOME_DEGRADATION_OF_THE_EXTRACELLULAR_MATRIX	0.168484	1	1	66	LAMC1
1	REACTOME_L1CAM_INTERACTIONS	0.177787	1	1	70	LAMC1
1	HALLMARK_UV_RESPONSE_DN	0.177787	1	1	70	LAMC1
1	HALLMARK_ALLOGRAFT_REJECTION	0.177787	1	1	70	F2
1	REACTOME_NUCLEOTIDE_EXCISION_REPAIR	0.180097	1	1	71	ZNF830
1	HALLMARK_ESTROGEN_RESPONSE_LATE	0.1847	1	1	73	SERPINA1
1	REACTOME_CDC42_GTPASE_CYCLE	0.200619	1	1	80	ARHGAP45
1	REACTOME_CELL_SURFACE_INTERACTIONS_AT_THE_VASCULAR_WALL	0.209584	1	1	84	F2
1	REACTOME_RHOA_GTPASE_CYCLE	0.214031	1	1	86	ARHGAP45
1	REACTOME_RESPIRATORY_ELECTRON_TRANSPORT	0.216246	1	1	87	SDHA
1	HALLMARK_APOPTOSIS	0.220658	1	1	89	F2
1	REACTOME_RESPONSE_TO_ELEVATED_PLATELET_CYTOSOLIC_CA2	0.225046	1	1	91	SERPINA1
1	REACTOME_HEMOSTASIS	0.231232	1	2	329	F2/SERPINA1
1	REACTOME_CLATHRIN_MEDIATED_ENDOCYTOSIS	0.24451	1	1	100	TOR1A
1	REACTOME_NEUTROPHIL_DEGRANULATION	0.245907	1	2	343	ARHGAP45/SERPINA1
1	KEGG_OXIDATIVE_PHOSPHORYLATION	0.246645	1	1	101	SDHA
1	KEGG_PARKINSONS_DISEASE	0.246645	1	1	101	SDHA
1	REACTOME_RESPIRATORY_ELECTRON_TRANSPORT_ATP_SYNTHESIS_BY_CHEMIOSMOTIC_COUPLING_AND_HEAT_PRODUCTION_BY_UNCOUPLING_PROTEINS	0.248773	1	1	102	SDHA
1	REACTOME_RAC1_GTPASE_CYCLE	0.250896	1	1	103	ARHGAP45
1	HALLMARK_EPITHELIAL_MESENCHYMAL_TRANSITION	0.255125	1	1	105	LAMC1
1	KEGG_ENDOCYTOSIS	0.255125	1	1	105	PDCD6IP
1	REACTOME_PROTEIN_LOCALIZATION	0.259331	1	1	107	SAMM50
1	REACTOME_POST_TRANSLATIONAL_PROTEIN_MODIFICATION	0.266037	1	3	649	LAMC1/F2/SERPINA1
1	REACTOME_HIV_LIFE_CYCLE	0.267678	1	1	111	PDCD6IP
1	HALLMARK_FATTY_ACID_METABOLISM	0.26975	1	1	112	SDHA
1	KEGG_ALZHEIMERS_DISEASE	0.26975	1	1	112	SDHA
1	REACTOME_EUKARYOTIC_TRANSLATION_INITIATION	0.271818	1	1	113	EIF5B
1	KEGG_FOCAL_ADHESION	0.284106	1	1	119	LAMC1
1	KEGG_REGULATION_OF_ACTIN_CYTOSKELETON	0.284106	1	1	119	F2
1	REACTOME_ER_TO_GOLGI_ANTEROGRADE_TRANSPORT	0.290177	1	1	122	SERPINA1
1	KEGG_HUNTINGTONS_DISEASE	0.298197	1	1	126	SDHA
1	KEGG_PATHWAYS_IN_CANCER	0.300189	1	1	127	LAMC1
1	REACTOME_SIGNALING_BY_RHO_GTPASES_MIRO_GTPASES_AND_RHOBTB3	0.301883	1	2	396	SAMM50/ARHGAP45
1	REACTOME_TRANSPORT_TO_THE_GOLGI_AND_SUBSEQUENT_MODIFICATION	0.304156	1	1	129	SERPINA1
1	REACTOME_DNA_REPAIR	0.308102	1	1	131	ZNF830
1	REACTOME_SIGNALING_BY_GPCR	0.312028	1	1	133	F2
1	REACTOME_ORGANELLE_BIOGENESIS_AND_MAINTENANCE	0.317877	1	1	136	SAMM50
1	HALLMARK_ADIPOGENESIS	0.323679	1	1	139	SAMM50
1	REACTOME_MEMBRANE_TRAFFICKING	0.329326	1	2	422	TOR1A/SERPINA1
1	REACTOME_THE_CITRIC_ACID_TCA_CYCLE_AND_RESPIRATORY_ELECTRON_TRANSPORT	0.331343	1	1	143	SDHA
1	REACTOME_PROGRAMMED_CELL_DEATH	0.333246	1	1	144	PDCD6IP
1	REACTOME_EXTRACELLULAR_MATRIX_ORGANIZATION	0.340809	1	1	148	LAMC1
1	REACTOME_RRNA_PROCESSING	0.377431	1	1	168	HEATR1
1	REACTOME_VESICLE_MEDIATED_TRANSPORT	0.385636	1	2	476	TOR1A/SERPINA1
1	HALLMARK_OXIDATIVE_PHOSPHORYLATION	0.39328	1	1	177	SDHA
1	REACTOME_HIV_INFECTION	0.398479	1	1	180	PDCD6IP
1	REACTOME_ASPARAGINE_N_LINKED_GLYCOSYLATION	0.435345	1	1	202	SERPINA1
1	REACTOME_SIGNALING_BY_RECEPTOR_TYROSINE_KINASES	0.518457	1	1	257	LAMC1
1	REACTOME_TRANSLATION	0.526795	1	1	263	EIF5B
1	REACTOME_NERVOUS_SYSTEM_DEVELOPMENT	0.62246	1	1	340	LAMC1
1	REACTOME_DEVELOPMENTAL_BIOLOGY	0.728928	1	1	451	LAMC1
1	REACTOME_METABOLISM_OF_RNA	0.781492	1	1	522	HEATR1
1	REACTOME_INFECTIOUS_DISEASE	0.795104	1	1	543	PDCD6IP
2	KEGG_TIGHT_JUNCTION	0.000193684	0.344758	3	70	MYH11/RAB13/HCLS1
2	HALLMARK_ALLOGRAFT_REJECTION	0.00614366	1	2	70	HCLS1/CAPG
2	REACTOME_KILLING_MECHANISMS	0.00864748	1	1	5	CYBA
2	REACTOME_FCERI_MEDIATED_NF_KB_ACTIVATION	0.00875391	1	2	84	PSMB4/IGLV3-21
2	REACTOME_ANTIGEN_PROCESSING_CROSS_PRESENTATION	0.00957715	1	2	88	CYBA/PSMB4
2	REACTOME_SIGNALING_BY_THE_B_CELL_RECEPTOR_BCR	0.0136925	1	2	106	PSMB4/IGLV3-21
2	REACTOME_CROSS_PRESENTATION_OF_PARTICULATE_EXOGENOUS_ANTIGENS_PHAGOSOMES	0.0138036	1	1	8	CYBA
2	REACTOME_FC_EPSILON_RECEPTOR_FCERI_SIGNALING	0.0157308	1	2	114	PSMB4/IGLV3-21
2	REACTOME_CELLULAR_RESPONSE_TO_CHEMICAL_STRESS	0.0187356	1	2	125	CYBA/PSMB4
2	REACTOME_LEISHMANIA_INFECTION	0.0190202	1	2	126	CYBA/IGLV3-21
2	REACTOME_ADAPTIVE_IMMUNE_SYSTEM	0.0240849	1	3	380	CYBA/PSMB4/IGLV3-21
2	REACTOME_EPHA_MEDIATED_GROWTH_CONE_COLLAPSE	0.0257408	1	1	15	MYH11
2	REACTOME_RHO_GTPASES_ACTIVATE_CIT	0.0257408	1	1	15	MYH11
2	REACTOME_SEMA4D_INDUCED_CELL_MIGRATION_AND_GROWTH_CONE_COLLAPSE	0.0274355	1	1	16	MYH11
2	REACTOME_RHO_GTPASES_ACTIVATE_ROCKS	0.0308168	1	1	18	MYH11
2	REACTOME_RHO_GTPASES_ACTIVATE_NADPH_OXIDASES	0.0308168	1	1	18	CYBA
2	REACTOME_RHO_GTPASES_ACTIVATE_PAKS	0.0325035	1	1	19	MYH11
2	REACTOME_SEMA4D_IN_SEMAPHORIN_SIGNALING	0.0341876	1	1	20	MYH11
2	REACTOME_RHO_GTPASE_EFFECTORS	0.0351387	1	2	175	CYBA/MYH11
2	REACTOME_ROS_AND_RNS_PRODUCTION_IN_PHAGOCYTES	0.0375478	1	1	22	CYBA
2	REACTOME_CLASS_I_MHC_MEDIATED_ANTIGEN_PROCESSING_PRESENTATION	0.0404743	1	2	189	CYBA/PSMB4
2	REACTOME_SMOOTH_MUSCLE_CONTRACTION	0.0425684	1	1	25	MYH11
2	REACTOME_CD22_MEDIATED_BCR_REGULATION	0.0459024	1	1	27	IGLV3-21
2	REACTOME_RHO_GTPASES_ACTIVATE_PKNS	0.0508838	1	1	30	MYH11
2	REACTOME_DETOXIFICATION_OF_REACTIVE_OXYGEN_SPECIES	0.052539	1	1	31	CYBA
2	REACTOME_FCGR_ACTIVATION	0.0541916	1	1	32	IGLV3-21
2	REACTOME_ROLE_OF_LAT2_NTAL_LAB_ON_CALCIUM_MOBILIZATION	0.0541916	1	1	32	IGLV3-21
2	REACTOME_CREATION_OF_C4_AND_C2_ACTIVATORS	0.0574892	1	1	34	IGLV3-21
2	KEGG_LEISHMANIA_INFECTION	0.0574892	1	1	34	CYBA
2	KEGG_VIRAL_MYOCARDITIS	0.0574892	1	1	34	MYH11
2	REACTOME_INFECTIOUS_DISEASE	0.0604099	1	3	543	CYBA/PSMB4/IGLV3-21
2	REACTOME_SCAVENGING_OF_HEME_FROM_PLASMA	0.0607763	1	1	36	IGLV3-21
2	REACTOME_INITIAL_TRIGGERING_OF_COMPLEMENT	0.0656877	1	1	39	IGLV3-21
2	REACTOME_ROLE_OF_PHOSPHOLIPIDS_IN_PHAGOCYTOSIS	0.0656877	1	1	39	IGLV3-21
2	KEGG_PROTEASOME	0.0656877	1	1	39	PSMB4
2	REACTOME_RAB_GERANYLGERANYLATION	0.0673197	1	1	40	RAB13
2	REACTOME_SEMAPHORIN_INTERACTIONS	0.0689491	1	1	41	MYH11
2	REACTOME_ANTIGEN_ACTIVATES_B_CELL_RECEPTOR_BCR_LEADING_TO_GENERATION_OF_SECOND_MESSENGERS	0.0689491	1	1	41	IGLV3-21
2	REACTOME_FCERI_MEDIATED_CA_2_MOBILIZATION	0.070576	1	1	42	IGLV3-21
2	KEGG_VASCULAR_SMOOTH_MUSCLE_CONTRACTION	0.0722003	1	1	43	MYH11
2	KEGG_PATHOGENIC_ESCHERICHIA_COLI_INFECTION	0.073822	1	1	44	HCLS1
2	REACTOME_CROSS_PRESENTATION_OF_SOLUBLE_EXOGENOUS_ANTIGENS_ENDOSOMES	0.073822	1	1	44	PSMB4
2	REACTOME_IMMUNOREGULATORY_INTERACTIONS_BETWEEN_A_LYMPHOID_AND_A_NON_LYMPHOID_CELL	0.0754412	1	1	45	IGLV3-21
2	REACTOME_FCERI_MEDIATED_MAPK_ACTIVATION	0.0754412	1	1	45	IGLV3-21
2	REACTOME_METABOLISM_OF_POLYAMINES	0.0770578	1	1	46	PSMB4
2	REACTOME_DEGRADATION_OF_AXIN	0.0770578	1	1	46	PSMB4
2	REACTOME_CDT1_ASSOCIATION_WITH_THE_CDC6_ORC_ORIGIN_COMPLEX	0.0770578	1	1	46	PSMB4
2	REACTOME_STABILIZATION_OF_P53	0.0770578	1	1	46	PSMB4
2	REACTOME_G1_S_DNA_DAMAGE_CHECKPOINTS	0.0786719	1	1	47	PSMB4
2	REACTOME_FCGR3A_MEDIATED_IL10_SYNTHESIS	0.0786719	1	1	47	IGLV3-21
2	REACTOME_SCF_SKP2_MEDIATED_DEGRADATION_OF_P27_P21	0.0802835	1	1	48	PSMB4
2	REACTOME_ASYMMETRIC_LOCALIZATION_OF_PCP_PROTEINS	0.0802835	1	1	48	PSMB4
2	REACTOME_DEGRADATION_OF_DVL	0.0802835	1	1	48	PSMB4
2	REACTOME_NEGATIVE_REGULATION_OF_NOTCH4_SIGNALING	0.0802835	1	1	48	PSMB4
2	REACTOME_REGULATION_OF_RUNX3_EXPRESSION_AND_ACTIVITY	0.0818925	1	1	49	PSMB4
2	REACTOME_AUF1_HNRNP_D0_BINDS_AND_DESTABILIZES_MRNA	0.085103	1	1	51	PSMB4
2	REACTOME_DEGRADATION_OF_GLI1_BY_THE_PROTEASOME	0.085103	1	1	51	PSMB4
2	REACTOME_DECTIN_1_MEDIATED_NONCANONICAL_NF_KB_SIGNALING	0.0867044	1	1	52	PSMB4
2	REACTOME_RUNX1_REGULATES_TRANSCRIPTION_OF_GENES_INVOLVED_IN_DIFFERENTIATION_OF_HSCS	0.0867044	1	1	52	PSMB4
2	REACTOME_HEDGEHOG_LIGAND_BIOGENESIS	0.0883033	1	1	53	PSMB4
2	REACTOME_TNFR2_NON_CANONICAL_NF_KB_PATHWAY	0.0883033	1	1	53	PSMB4
2	REACTOME_CYCLIN_A_CDK2_ASSOCIATED_EVENTS_AT_S_PHASE_ENTRY	0.0883033	1	1	53	PSMB4
2	REACTOME_INNATE_IMMUNE_SYSTEM	0.0896027	1	3	638	CYBA/PSMB4/IGLV3-21
2	REACTOME_APC_C_CDH1_MEDIATED_DEGRADATION_OF_CDC20_AND_OTHER_APC_C_CDH1_TARGETED_PROTEINS_IN_LATE_MITOSIS_EARLY_G1	0.0898997	1	1	54	PSMB4
2	REACTOME_DEFECTIVE_CFTR_CAUSES_CYSTIC_FIBROSIS	0.0898997	1	1	54	PSMB4
2	REACTOME_TRANSLOCATION_OF_SLC2A4_GLUT4_TO_THE_PLASMA_MEMBRANE	0.0914936	1	1	55	RAB13
2	REACTOME_REGULATION_OF_RAS_BY_GAPS	0.0914936	1	1	55	PSMB4
2	REACTOME_ORC1_REMOVAL_FROM_CHROMATIN	0.0914936	1	1	55	PSMB4
2	REACTOME_RAB_GEFS_EXCHANGE_GTP_FOR_GDP_ON_RABS	0.0914936	1	1	55	RAB13
2	REACTOME_REGULATION_OF_RUNX2_EXPRESSION_AND_ACTIVITY	0.0914936	1	1	55	PSMB4
2	REACTOME_CELLULAR_RESPONSE_TO_HYPOXIA	0.0930849	1	1	56	PSMB4
2	REACTOME_EPH_EPHRIN_SIGNALING	0.0930849	1	1	56	MYH11
2	REACTOME_MUSCLE_CONTRACTION	0.0930849	1	1	56	MYH11
2	REACTOME_REGULATION_OF_PTEN_STABILITY_AND_ACTIVITY	0.0930849	1	1	56	PSMB4
2	REACTOME_REGULATION_OF_HMOX1_EXPRESSION_AND_ACTIVITY	0.0930849	1	1	56	PSMB4
2	REACTOME_BINDING_AND_UPTAKE_OF_LIGANDS_BY_SCAVENGER_RECEPTORS	0.0946738	1	1	57	IGLV3-21
2	REACTOME_SIGNALING_BY_NOTCH4	0.0946738	1	1	57	PSMB4
2	REACTOME_ABC_TRANSPORTER_DISORDERS	0.0962601	1	1	58	PSMB4
2	REACTOME_RAC3_GTPASE_CYCLE	0.0962601	1	1	58	CYBA
2	REACTOME_TRANSCRIPTIONAL_REGULATION_BY_RUNX3	0.097844	1	1	59	PSMB4
2	REACTOME_APC_C_MEDIATED_DEGRADATION_OF_CELL_CYCLE_PROTEINS	0.0994253	1	1	60	PSMB4
2	REACTOME_HEDGEHOG_ON_STATE	0.0994253	1	1	60	PSMB4
2	REACTOME_RAC2_GTPASE_CYCLE	0.0994253	1	1	60	CYBA
2	KEGG_LEUKOCYTE_TRANSENDOTHELIAL_MIGRATION	0.0994253	1	1	60	CYBA
2	REACTOME_THE_ROLE_OF_GTSE1_IN_G2_M_PROGRESSION_AFTER_G2_CHECKPOINT	0.101004	1	1	61	PSMB4
2	REACTOME_UCH_PROTEINASES	0.102581	1	1	62	PSMB4
2	REACTOME_SWITCHING_OF_ORIGINS_TO_A_POST_REPLICATIVE_STATE	0.102581	1	1	62	PSMB4
2	REACTOME_MAPK6_MAPK4_SIGNALING	0.104154	1	1	63	PSMB4
2	REACTOME_COMPLEMENT_CASCADE	0.105726	1	1	64	IGLV3-21
2	REACTOME_DEGRADATION_OF_BETA_CATENIN_BY_THE_DESTRUCTION_COMPLEX	0.105726	1	1	64	PSMB4
2	REACTOME_PCP_CE_PATHWAY	0.105726	1	1	64	PSMB4
2	REACTOME_DNA_REPLICATION_PRE_INITIATION	0.105726	1	1	64	PSMB4
2	REACTOME_HEMOSTASIS	0.107953	1	2	329	CLEC3B/IGLV3-21
2	REACTOME_DOWNSTREAM_SIGNALING_EVENTS_OF_B_CELL_RECEPTOR_BCR	0.108861	1	1	66	PSMB4
2	REACTOME_ANTI_INFLAMMATORY_RESPONSE_FAVOURING_LEISHMANIA_PARASITE_INFECTION	0.108861	1	1	66	IGLV3-21
2	REACTOME_ABC_FAMILY_PROTEINS_MEDIATED_TRANSPORT	0.113546	1	1	69	PSMB4
2	REACTOME_NERVOUS_SYSTEM_DEVELOPMENT	0.114134	1	2	340	MYH11/PSMB4
2	REACTOME_PARASITE_INFECTION	0.116656	1	1	71	IGLV3-21
2	REACTOME_INTERLEUKIN_1_SIGNALING	0.118208	1	1	72	PSMB4
2	HALLMARK_IL2_STAT5_SIGNALING	0.119757	1	1	73	CAPG
2	REACTOME_SIGNALING_BY_VEGF	0.121304	1	1	74	CYBA
2	REACTOME_HEDGEHOG_OFF_STATE	0.122848	1	1	75	PSMB4
2	REACTOME_SYNTHESIS_OF_DNA	0.122848	1	1	75	PSMB4
2	REACTOME_CLEC7A_DECTIN_1_SIGNALING	0.12439	1	1	76	PSMB4
2	REACTOME_RAB_REGULATION_OF_TRAFFICKING	0.12439	1	1	76	RAB13
2	REACTOME_REGULATION_OF_MRNA_STABILITY_BY_PROTEINS_THAT_BIND_AU_RICH_ELEMENTS	0.125929	1	1	77	PSMB4
2	REACTOME_MITOTIC_G1_PHASE_AND_G1_S_TRANSITION	0.125929	1	1	77	PSMB4
2	REACTOME_TRANSCRIPTIONAL_REGULATION_BY_RUNX2	0.125929	1	1	77	PSMB4
2	REACTOME_TCR_SIGNALING	0.13359	1	1	82	PSMB4
2	REACTOME_DNA_REPLICATION	0.13359	1	1	82	PSMB4
2	REACTOME_G2_M_CHECKPOINTS	0.13359	1	1	82	PSMB4
2	REACTOME_CELL_SURFACE_INTERACTIONS_AT_THE_VASCULAR_WALL	0.136637	1	1	84	IGLV3-21
2	REACTOME_FCGAMMA_RECEPTOR_FCGR_DEPENDENT_PHAGOCYTOSIS	0.14119	1	1	87	IGLV3-21
2	REACTOME_INTERLEUKIN_1_FAMILY_SIGNALING	0.14119	1	1	87	PSMB4
2	REACTOME_C_TYPE_LECTIN_RECEPTORS_CLRS	0.142703	1	1	88	PSMB4
2	HALLMARK_MYOGENESIS	0.142703	1	1	88	MYH11
2	REACTOME_TCF_DEPENDENT_SIGNALING_IN_RESPONSE_TO_WNT	0.144213	1	1	89	PSMB4
2	REACTOME_BETA_CATENIN_INDEPENDENT_WNT_SIGNALING	0.144213	1	1	89	PSMB4
2	REACTOME_S_PHASE	0.145721	1	1	90	PSMB4
2	REACTOME_SIGNALING_BY_RHO_GTPASES_MIRO_GTPASES_AND_RHOBTB3	0.147056	1	2	396	CYBA/MYH11
2	REACTOME_RESPONSE_TO_ELEVATED_PLATELET_CYTOSOLIC_CA2	0.147227	1	1	91	CLEC3B
2	REACTOME_SIGNALING_BY_HEDGEHOG	0.150231	1	1	93	PSMB4
2	REACTOME_TRANSCRIPTIONAL_REGULATION_BY_RUNX1	0.153225	1	1	95	PSMB4
2	REACTOME_CYTOPROTECTION_BY_HMOX1	0.153225	1	1	95	PSMB4
2	REACTOME_PTEN_REGULATION	0.15621	1	1	97	PSMB4
2	HALLMARK_DNA_REPAIR	0.15621	1	1	97	HCLS1
2	REACTOME_SIGNALING_BY_NOTCH	0.157699	1	1	98	PSMB4
2	REACTOME_DISORDERS_OF_TRANSMEMBRANE_TRANSPORTERS	0.162152	1	1	101	PSMB4
2	REACTOME_RAC1_GTPASE_CYCLE	0.165108	1	1	103	CYBA
2	HALLMARK_EPITHELIAL_MESENCHYMAL_TRANSITION	0.168056	1	1	105	CAPG
2	REACTOME_UB_SPECIFIC_PROCESSING_PROTEASES	0.169526	1	1	106	PSMB4
2	REACTOME_HOST_INTERACTIONS_OF_HIV_FACTORS	0.181203	1	1	114	PSMB4
2	REACTOME_MITOTIC_G2_G2_M_PHASES	0.181203	1	1	114	PSMB4
2	REACTOME_NEDDYLATION	0.181203	1	1	114	PSMB4
2	REACTOME_DEVELOPMENTAL_BIOLOGY	0.181323	1	2	451	MYH11/PSMB4
2	REACTOME_CELLULAR_RESPONSES_TO_STIMULI	0.193506	1	2	470	CYBA/PSMB4
2	REACTOME_SEPARATION_OF_SISTER_CHROMATIDS	0.194163	1	1	123	PSMB4
2	REACTOME_APOPTOSIS	0.197018	1	1	125	PSMB4
2	REACTOME_VESICLE_MEDIATED_TRANSPORT	0.197384	1	2	476	RAB13/IGLV3-21
2	REACTOME_ANTIGEN_PROCESSING_UBIQUITINATION_PROTEASOME_DEGRADATION	0.209752	1	1	134	PSMB4
2	REACTOME_DEUBIQUITINATION	0.213956	1	1	137	PSMB4
2	REACTOME_SIGNALING_BY_WNT	0.215353	1	1	138	PSMB4
2	REACTOME_CELL_CYCLE_CHECKPOINTS	0.21814	1	1	140	PSMB4
2	REACTOME_REGULATION_OF_EXPRESSION_OF_SLITS_AND_ROBOS	0.21953	1	1	141	PSMB4
2	REACTOME_PROGRAMMED_CELL_DEATH	0.223688	1	1	144	PSMB4
2	REACTOME_MAPK_FAMILY_SIGNALING_CASCADES	0.23604	1	1	153	PSMB4
2	REACTOME_PLATELET_ACTIVATION_SIGNALING_AND_AGGREGATION	0.244177	1	1	159	CLEC3B
2	REACTOME_MITOTIC_METAPHASE_AND_ANAPHASE	0.246872	1	1	161	PSMB4
2	REACTOME_INTRACELLULAR_SIGNALING_BY_SECOND_MESSENGERS	0.248216	1	1	162	PSMB4
2	REACTOME_SIGNALING_BY_ROBO_RECEPTORS	0.258892	1	1	170	PSMB4
2	REACTOME_HIV_INFECTION	0.272044	1	1	180	PSMB4
2	REACTOME_SIGNALING_BY_INTERLEUKINS	0.301502	1	1	203	PSMB4
2	REACTOME_POST_TRANSLATIONAL_PROTEIN_MODIFICATION	0.31291	1	2	649	RAB13/PSMB4
2	REACTOME_M_PHASE	0.3323	1	1	228	PSMB4
2	REACTOME_DISEASES_OF_SIGNAL_TRANSDUCTION_BY_GROWTH_FACTOR_RECEPTORS_AND_SECOND_MESSENGERS	0.349008	1	1	242	PSMB4
2	REACTOME_METABOLISM_OF_AMINO_ACIDS_AND_DERIVATIVES	0.350187	1	1	243	PSMB4
2	REACTOME_SIGNALING_BY_RECEPTOR_TYROSINE_KINASES	0.366491	1	1	257	CYBA
2	REACTOME_RHO_GTPASE_CYCLE	0.373365	1	1	263	CYBA
2	REACTOME_TRANSPORT_OF_SMALL_MOLECULES	0.377911	1	1	267	PSMB4
2	REACTOME_CELL_CYCLE_MITOTIC	0.384673	1	1	273	PSMB4
2	REACTOME_CYTOKINE_SIGNALING_IN_IMMUNE_SYSTEM	0.440567	1	1	325	PSMB4
2	REACTOME_CELL_CYCLE	0.442622	1	1	327	PSMB4
2	REACTOME_NEUTROPHIL_DEGRANULATION	0.458823	1	1	343	CYBA
2	REACTOME_MEMBRANE_TRAFFICKING	0.53277	1	1	422	RAB13
2	REACTOME_RNA_POLYMERASE_II_TRANSCRIPTION	0.569075	1	1	465	PSMB4
2	REACTOME_METABOLISM_OF_RNA	0.613284	1	1	522	PSMB4
3	REACTOME_METHIONINE_SALVAGE_PATHWAY	0.00623213	1	1	6	APIP
3	REACTOME_FORMATION_OF_APOPTOSOME	0.0083023	1	1	8	APIP
3	REACTOME_CYTOCHROME_C_MEDIATED_APOPTOTIC_RESPONSE	0.0103689	1	1	10	APIP
3	REACTOME_GLYCOGEN_BREAKDOWN_GLYCOGENOLYSIS	0.0114008	1	1	11	PYGB
3	REACTOME_EGR2_AND_SOX10_MEDIATED_INITIATION_OF_SCHWANN_CELL_MYELINATION	0.0114008	1	1	11	LAMC1
3	KEGG_NICOTINATE_AND_NICOTINAMIDE_METABOLISM	0.0144913	1	1	14	QPRT
3	REACTOME_APOPTOTIC_FACTOR_MEDIATED_RESPONSE	0.0165471	1	1	16	APIP
3	REACTOME_SULFUR_AMINO_ACID_METABOLISM	0.0175736	1	1	17	APIP
3	REACTOME_NICOTINATE_METABOLISM	0.0175736	1	1	17	QPRT
3	KEGG_CYSTEINE_AND_METHIONINE_METABOLISM	0.0185993	1	1	18	APIP
3	REACTOME_GLYCOGEN_METABOLISM	0.0196241	1	1	19	PYGB
3	KEGG_STARCH_AND_SUCROSE_METABOLISM	0.020648	1	1	20	PYGB
3	REACTOME_LAMININ_INTERACTIONS	0.0226931	1	1	22	LAMC1
3	REACTOME_MET_ACTIVATES_PTK2_SIGNALING	0.0226931	1	1	22	LAMC1
3	REACTOME_GLYCOSPHINGOLIPID_METABOLISM	0.0237143	1	1	23	ESYT2
3	KEGG_PRION_DISEASES	0.0247347	1	1	24	LAMC1
3	REACTOME_MET_PROMOTES_CELL_MOTILITY	0.0318521	1	1	31	LAMC1
3	REACTOME_INTRINSIC_PATHWAY_FOR_APOPTOSIS	0.0369095	1	1	36	APIP
3	REACTOME_NON_INTEGRIN_MEMBRANE_ECM_INTERACTIONS	0.0399333	1	1	39	LAMC1
3	REACTOME_SPHINGOLIPID_METABOLISM	0.0409395	1	1	40	ESYT2
3	KEGG_SMALL_CELL_LUNG_CANCER	0.0429492	1	1	42	LAMC1
3	KEGG_ECM_RECEPTOR_INTERACTION	0.0479582	1	1	47	LAMC1
3	REACTOME_ECM_PROTEOGLYCANS	0.0499557	1	1	49	LAMC1
3	REACTOME_REGULATION_OF_INSULIN_LIKE_GROWTH_FACTOR_IGF_TRANSPORT_AND_UPTAKE_BY_INSULIN_LIKE_GROWTH_FACTOR_BINDING_PROTEINS_IGFBPS	0.0589011	1	1	58	LAMC1
3	REACTOME_METABOLISM_OF_WATER_SOLUBLE_VITAMINS_AND_COFACTORS	0.0608794	1	1	60	QPRT
3	REACTOME_SIGNALING_BY_MET	0.0608794	1	1	60	LAMC1
3	REACTOME_DEGRADATION_OF_THE_EXTRACELLULAR_MATRIX	0.0667935	1	1	66	LAMC1
3	REACTOME_L1CAM_INTERACTIONS	0.070719	1	1	70	LAMC1
3	HALLMARK_UV_RESPONSE_DN	0.070719	1	1	70	LAMC1
3	KEGG_INSULIN_SIGNALING_PATHWAY	0.0814433	1	1	81	PYGB
3	REACTOME_METABOLISM_OF_VITAMINS_AND_COFACTORS	0.0911029	1	1	91	QPRT
3	HALLMARK_EPITHELIAL_MESENCHYMAL_TRANSITION	0.104484	1	1	105	LAMC1
3	KEGG_FOCAL_ADHESION	0.117701	1	1	119	LAMC1
3	HALLMARK_GLYCOLYSIS	0.120511	1	1	122	PYGB
3	REACTOME_APOPTOSIS	0.123315	1	1	125	APIP
3	KEGG_PATHWAYS_IN_CANCER	0.12518	1	1	127	LAMC1
3	REACTOME_PROGRAMMED_CELL_DEATH	0.140897	1	1	144	APIP
3	REACTOME_EXTRACELLULAR_MATRIX_ORGANIZATION	0.144561	1	1	148	LAMC1
3	REACTOME_METABOLISM_OF_CARBOHYDRATES	0.159988	1	1	165	PYGB
3	REACTOME_METABOLISM_OF_AMINO_ACIDS_AND_DERIVATIVES	0.22783	1	1	243	APIP
3	REACTOME_SIGNALING_BY_RECEPTOR_TYROSINE_KINASES	0.239509	1	1	257	LAMC1
3	REACTOME_METABOLISM_OF_LIPIDS	0.295722	1	1	327	ESYT2
3	REACTOME_NERVOUS_SYSTEM_DEVELOPMENT	0.30577	1	1	340	LAMC1
3	REACTOME_NEUTROPHIL_DEGRANULATION	0.308072	1	1	343	PYGB
3	REACTOME_DEVELOPMENTAL_BIOLOGY	0.386804	1	1	451	LAMC1
3	REACTOME_INNATE_IMMUNE_SYSTEM	0.505476	1	1	638	PYGB
3	REACTOME_POST_TRANSLATIONAL_PROTEIN_MODIFICATION	0.511813	1	1	649	LAMC1
4	REACTOME_INNATE_IMMUNE_SYSTEM	0.000936718	1	9	638	PKM/PGM1/CTSD/PRKCSH/PRCP/ITGAV/HLA-C/IGLV1-47/PSMB3
4	REACTOME_NEUTROPHIL_DEGRANULATION	0.00286398	1	6	343	PKM/PGM1/CTSD/PRCP/ITGAV/HLA-C
4	REACTOME_LAMININ_INTERACTIONS	0.00395632	1	2	22	LAMA5/ITGAV
4	REACTOME_ANTIGEN_PROCESSING_CROSS_PRESENTATION	0.0062039	1	3	88	ITGAV/HLA-C/PSMB3
4	KEGG_CELL_ADHESION_MOLECULES_CAMS	0.010397	1	2	36	ITGAV/HLA-C
4	REACTOME_NON_INTEGRIN_MEMBRANE_ECM_INTERACTIONS	0.0121322	1	2	39	LAMA5/ITGAV
4	REACTOME_HDL_CLEARANCE	0.0129577	1	1	3	HDLBP
4	HALLMARK_COMPLEMENT	0.0138535	1	3	118	CTSD/PREP/PRCP
4	KEGG_SMALL_CELL_LUNG_CANCER	0.0139856	1	2	42	ITGAV/LAMA5
4	REACTOME_IMMUNOREGULATORY_INTERACTIONS_BETWEEN_A_LYMPHOID_AND_A_NON_LYMPHOID_CELL	0.015954	1	2	45	HLA-C/IGLV1-47
4	KEGG_GLYCOLYSIS_GLUCONEOGENESIS	0.0166352	1	2	46	PKM/PGM1
4	REACTOME_SYNAPTIC_ADHESION_LIKE_MOLECULES	0.017241	1	1	4	RTN3
4	KEGG_ECM_RECEPTOR_INTERACTION	0.0173288	1	2	47	ITGAV/LAMA5
4	REACTOME_ECM_PROTEOGLYCANS	0.0187524	1	2	49	LAMA5/ITGAV
4	REACTOME_MATURATION_OF_SARS_COV_1_SPIKE_PROTEIN	0.0215064	1	1	5	PRKCSH
4	REACTOME_ADAPTIVE_IMMUNE_SYSTEM	0.0215264	1	5	380	CTSD/ITGAV/HLA-C/IGLV1-47/PSMB3
4	REACTOME_REGULATION_OF_RAS_BY_GAPS	0.023308	1	2	55	RASAL1/PSMB3
4	REACTOME_EXTRACELLULAR_MATRIX_ORGANIZATION	0.0252302	1	3	148	CTSD/LAMA5/ITGAV
4	REACTOME_PREGNENOLONE_BIOSYNTHESIS	0.0257541	1	1	6	TSPO
4	REACTOME_ENDOSOMAL_VACUOLAR_PATHWAY	0.0299841	1	1	7	HLA-C
4	REACTOME_DEGRADATION_OF_THE_EXTRACELLULAR_MATRIX	0.0327065	1	2	66	CTSD/LAMA5
4	REACTOME_CROSS_PRESENTATION_OF_PARTICULATE_EXOGENOUS_ANTIGENS_PHAGOSOMES	0.0341964	1	1	8	ITGAV
4	KEGG_ALLOGRAFT_REJECTION	0.0383912	1	1	9	HLA-C
4	KEGG_GRAFT_VERSUS_HOST_DISEASE	0.0383912	1	1	9	HLA-C
4	REACTOME_METABOLISM_OF_ANGIOTENSINOGEN_TO_ANGIOTENSINS	0.0425684	1	1	10	CTSD
4	REACTOME_PECAM1_INTERACTIONS	0.0425684	1	1	10	ITGAV
4	KEGG_TYPE_I_DIABETES_MELLITUS	0.0425684	1	1	10	HLA-C
4	REACTOME_METABOLISM_OF_STEROID_HORMONES	0.0467283	1	1	11	TSPO
4	REACTOME_GLYCOGEN_SYNTHESIS	0.0467283	1	1	11	PGM1
4	KEGG_AUTOIMMUNE_THYROID_DISEASE	0.0467283	1	1	11	HLA-C
4	REACTOME_CLASS_I_MHC_MEDIATED_ANTIGEN_PROCESSING_PRESENTATION	0.0469874	1	3	189	ITGAV/HLA-C/PSMB3
4	REACTOME_CELL_SURFACE_INTERACTIONS_AT_THE_VASCULAR_WALL	0.0507027	1	2	84	ITGAV/IGLV1-47
4	REACTOME_FCERI_MEDIATED_NF_KB_ACTIVATION	0.0507027	1	2	84	IGLV1-47/PSMB3
4	REACTOME_ADVANCED_GLYCOSYLATION_ENDPRODUCT_RECEPTOR_SIGNALING	0.054996	1	1	13	PRKCSH
4	KEGG_NEUROACTIVE_LIGAND_RECEPTOR_INTERACTION	0.054996	1	1	13	TSPO
4	REACTOME_DISEASES_ASSOCIATED_WITH_GLYCOSYLATION_PRECURSOR_BIOSYNTHESIS	0.059104	1	1	14	PGM1
4	REACTOME_INTRINSIC_PATHWAY_OF_FIBRIN_CLOT_FORMATION	0.0631949	1	1	15	PRCP
4	REACTOME_MATURATION_OF_SARS_COV_2_SPIKE_PROTEIN	0.0631949	1	1	15	PRKCSH
4	HALLMARK_HYPOXIA	0.0642758	1	2	96	PGM1/HDLBP
4	REACTOME_CALNEXIN_CALRETICULIN_CYCLE	0.0672686	1	1	16	PRKCSH
4	KEGG_ARACHIDONIC_ACID_METABOLISM	0.0713254	1	1	17	CBR3
4	REACTOME_TRANSLATION_OF_SARS_COV_1_STRUCTURAL_PROTEINS	0.0713254	1	1	17	PRKCSH
4	HALLMARK_ANGIOGENESIS	0.0713254	1	1	17	ITGAV
4	KEGG_GALACTOSE_METABOLISM	0.0713254	1	1	17	PGM1
4	REACTOME_DAP12_INTERACTIONS	0.0753652	1	1	18	HLA-C
4	REACTOME_SIGNAL_TRANSDUCTION_BY_L1	0.0753652	1	1	18	ITGAV
4	REACTOME_SIGNALING_BY_THE_B_CELL_RECEPTOR_BCR	0.0764236	1	2	106	IGLV1-47/PSMB3
4	REACTOME_GLYCOGEN_METABOLISM	0.0793882	1	1	19	PGM1
4	KEGG_TYPE_II_DIABETES_MELLITUS	0.0793882	1	1	19	PKM
4	REACTOME_PLASMA_LIPOPROTEIN_CLEARANCE	0.0833943	1	1	20	HDLBP
4	KEGG_STARCH_AND_SUCROSE_METABOLISM	0.0833943	1	1	20	PGM1
4	REACTOME_FC_EPSILON_RECEPTOR_FCERI_SIGNALING	0.0866321	1	2	114	IGLV1-47/PSMB3
4	REACTOME_FORMATION_OF_FIBRIN_CLOT_CLOTTING_CASCADE	0.0873837	1	1	21	PRCP
4	REACTOME_SYNDECAN_INTERACTIONS	0.0873837	1	1	21	ITGAV
4	REACTOME_MOLECULES_ASSOCIATED_WITH_ELASTIC_FIBRES	0.0913564	1	1	22	ITGAV
4	REACTOME_PROTEIN_PROTEIN_INTERACTIONS_AT_SYNAPSES	0.0913564	1	1	22	RTN3
4	REACTOME_MET_ACTIVATES_PTK2_SIGNALING	0.0913564	1	1	22	LAMA5
4	REACTOME_ANTIGEN_PRESENTATION_FOLDING_ASSEMBLY_AND_PEPTIDE_LOADING_OF_CLASS_I_MHC	0.0913564	1	1	22	HLA-C
4	KEGG_FOCAL_ADHESION	0.093215	1	2	119	LAMA5/ITGAV
4	REACTOME_ELASTIC_FIBRE_FORMATION	0.0953126	1	1	23	ITGAV
4	KEGG_PENTOSE_PHOSPHATE_PATHWAY	0.0953126	1	1	23	PGM1
4	HALLMARK_GLYCOLYSIS	0.097235	1	2	122	PKM/HDLBP
4	REACTOME_N_GLYCAN_TRIMMING_IN_THE_ER_AND_CALNEXIN_CALRETICULIN_CYCLE	0.0992522	1	1	24	PRKCSH
4	REACTOME_CELLULAR_RESPONSE_TO_CHEMICAL_STRESS	0.101305	1	2	125	GPX8/PSMB3
4	KEGG_PATHWAYS_IN_CANCER	0.104046	1	2	127	LAMA5/ITGAV
4	REACTOME_CD22_MEDIATED_BCR_REGULATION	0.110972	1	1	27	IGLV1-47
4	REACTOME_INTERFERON_ALPHA_BETA_SIGNALING	0.114846	1	1	28	HLA-C
4	HALLMARK_ADIPOGENESIS	0.120911	1	2	139	PGM1/RTN3
4	REACTOME_COLLAGEN_DEGRADATION	0.122546	1	1	30	CTSD
4	KEGG_ARRHYTHMOGENIC_RIGHT_VENTRICULAR_CARDIOMYOPATHY_ARVC	0.126372	1	1	31	ITGAV
4	REACTOME_DETOXIFICATION_OF_REACTIVE_OXYGEN_SPECIES	0.126372	1	1	31	GPX8
4	REACTOME_MET_PROMOTES_CELL_MOTILITY	0.126372	1	1	31	LAMA5
4	REACTOME_TRANSLATION_OF_SARS_COV_2_STRUCTURAL_PROTEINS	0.126372	1	1	31	PRKCSH
4	REACTOME_PLASMA_LIPOPROTEIN_ASSEMBLY_REMODELING_AND_CLEARANCE	0.130181	1	1	32	HDLBP
4	REACTOME_FCGR_ACTIVATION	0.130181	1	1	32	IGLV1-47
4	REACTOME_ROLE_OF_LAT2_NTAL_LAB_ON_CALCIUM_MOBILIZATION	0.130181	1	1	32	IGLV1-47
4	REACTOME_SARS_COV_1_INFECTION	0.130181	1	1	32	PRKCSH
4	KEGG_DILATED_CARDIOMYOPATHY	0.137753	1	1	34	ITGAV
4	REACTOME_CREATION_OF_C4_AND_C2_ACTIVATORS	0.137753	1	1	34	IGLV1-47
4	KEGG_PYRUVATE_METABOLISM	0.137753	1	1	34	PKM
4	KEGG_VIRAL_MYOCARDITIS	0.137753	1	1	34	HLA-C
4	REACTOME_MAPK_FAMILY_SIGNALING_CASCADES	0.141397	1	2	153	RASAL1/PSMB3
4	KEGG_HYPERTROPHIC_CARDIOMYOPATHY_HCM	0.141515	1	1	35	ITGAV
4	REACTOME_SCAVENGING_OF_HEME_FROM_PLASMA	0.145261	1	1	36	IGLV1-47
4	REACTOME_PEPTIDE_HORMONE_METABOLISM	0.145261	1	1	36	CTSD
4	KEGG_ANTIGEN_PROCESSING_AND_PRESENTATION	0.145261	1	1	36	HLA-C
4	REACTOME_PHASE_I_FUNCTIONALIZATION_OF_COMPOUNDS	0.148992	1	1	37	CBR3
4	REACTOME_INTERLEUKIN_4_AND_INTERLEUKIN_13_SIGNALING	0.148992	1	1	37	LAMA5
4	KEGG_AMINO_SUGAR_AND_NUCLEOTIDE_SUGAR_METABOLISM	0.152707	1	1	38	PGM1
4	REACTOME_INITIAL_TRIGGERING_OF_COMPLEMENT	0.156406	1	1	39	IGLV1-47
4	REACTOME_ROLE_OF_PHOSPHOLIPIDS_IN_PHAGOCYTOSIS	0.156406	1	1	39	IGLV1-47
4	KEGG_PROTEASOME	0.156406	1	1	39	PSMB3
4	REACTOME_METABOLISM_OF_CARBOHYDRATES	0.159532	1	2	165	PKM/PGM1
4	REACTOME_INTERFERON_GAMMA_SIGNALING	0.16009	1	1	40	HLA-C
4	REACTOME_ANTIGEN_ACTIVATES_B_CELL_RECEPTOR_BCR_LEADING_TO_GENERATION_OF_SECOND_MESSENGERS	0.163758	1	1	41	IGLV1-47
4	HALLMARK_CHOLESTEROL_HOMEOSTASIS	0.163758	1	1	41	GPX8
4	REACTOME_CYTOKINE_SIGNALING_IN_IMMUNE_SYSTEM	0.164176	1	3	325	LAMA5/HLA-C/PSMB3
4	REACTOME_FCERI_MEDIATED_CA_2_MOBILIZATION	0.167411	1	1	42	IGLV1-47
4	REACTOME_HEMOSTASIS	0.168446	1	3	329	PRCP/ITGAV/IGLV1-47
4	REACTOME_CROSS_PRESENTATION_OF_SOLUBLE_EXOGENOUS_ANTIGENS_ENDOSOMES	0.174671	1	1	44	PSMB3
4	KEGG_NATURAL_KILLER_CELL_MEDIATED_CYTOTOXICITY	0.174671	1	1	44	HLA-C
4	REACTOME_FCERI_MEDIATED_MAPK_ACTIVATION	0.178278	1	1	45	IGLV1-47
4	REACTOME_SIGNALING_BY_ALK_IN_CANCER	0.178278	1	1	45	RRBP1
4	REACTOME_METABOLISM_OF_POLYAMINES	0.18187	1	1	46	PSMB3
4	REACTOME_DEGRADATION_OF_AXIN	0.18187	1	1	46	PSMB3
4	REACTOME_CDT1_ASSOCIATION_WITH_THE_CDC6_ORC_ORIGIN_COMPLEX	0.18187	1	1	46	PSMB3
4	REACTOME_STABILIZATION_OF_P53	0.18187	1	1	46	PSMB3
4	REACTOME_SARS_COV_2_INFECTION	0.18187	1	1	46	PRKCSH
4	REACTOME_G1_S_DNA_DAMAGE_CHECKPOINTS	0.185447	1	1	47	PSMB3
4	REACTOME_FCGR3A_MEDIATED_IL10_SYNTHESIS	0.185447	1	1	47	IGLV1-47
4	REACTOME_SCF_SKP2_MEDIATED_DEGRADATION_OF_P27_P21	0.189009	1	1	48	PSMB3
4	REACTOME_ASYMMETRIC_LOCALIZATION_OF_PCP_PROTEINS	0.189009	1	1	48	PSMB3
4	REACTOME_DEGRADATION_OF_DVL	0.189009	1	1	48	PSMB3
4	REACTOME_NEGATIVE_REGULATION_OF_NOTCH4_SIGNALING	0.189009	1	1	48	PSMB3
4	REACTOME_REGULATION_OF_RUNX3_EXPRESSION_AND_ACTIVITY	0.192556	1	1	49	PSMB3
4	REACTOME_ESTROGEN_DEPENDENT_GENE_EXPRESSION	0.196089	1	1	50	CTSD
4	HALLMARK_ANDROGEN_RESPONSE	0.196089	1	1	50	ITGAV
4	REACTOME_AUF1_HNRNP_D0_BINDS_AND_DESTABILIZES_MRNA	0.199606	1	1	51	PSMB3
4	REACTOME_DEGRADATION_OF_GLI1_BY_THE_PROTEASOME	0.199606	1	1	51	PSMB3
4	REACTOME_INTEGRIN_CELL_SURFACE_INTERACTIONS	0.203108	1	1	52	ITGAV
4	REACTOME_DECTIN_1_MEDIATED_NONCANONICAL_NF_KB_SIGNALING	0.203108	1	1	52	PSMB3
4	REACTOME_RUNX1_REGULATES_TRANSCRIPTION_OF_GENES_INVOLVED_IN_DIFFERENTIATION_OF_HSCS	0.203108	1	1	52	PSMB3
4	HALLMARK_INTERFERON_ALPHA_RESPONSE	0.203108	1	1	52	HLA-C
4	REACTOME_HEDGEHOG_LIGAND_BIOGENESIS	0.206596	1	1	53	PSMB3
4	REACTOME_TNFR2_NON_CANONICAL_NF_KB_PATHWAY	0.206596	1	1	53	PSMB3
4	REACTOME_CYCLIN_A_CDK2_ASSOCIATED_EVENTS_AT_S_PHASE_ENTRY	0.206596	1	1	53	PSMB3
4	REACTOME_APC_C_CDH1_MEDIATED_DEGRADATION_OF_CDC20_AND_OTHER_APC_C_CDH1_TARGETED_PROTEINS_IN_LATE_MITOSIS_EARLY_G1	0.210069	1	1	54	PSMB3
4	REACTOME_DEFECTIVE_CFTR_CAUSES_CYSTIC_FIBROSIS	0.210069	1	1	54	PSMB3
4	REACTOME_ORC1_REMOVAL_FROM_CHROMATIN	0.213528	1	1	55	PSMB3
4	REACTOME_REGULATION_OF_RUNX2_EXPRESSION_AND_ACTIVITY	0.213528	1	1	55	PSMB3
4	REACTOME_CELLULAR_RESPONSE_TO_HYPOXIA	0.216972	1	1	56	PSMB3
4	REACTOME_DISEASES_OF_GLYCOSYLATION	0.216972	1	1	56	PGM1
4	REACTOME_REGULATION_OF_PTEN_STABILITY_AND_ACTIVITY	0.216972	1	1	56	PSMB3
4	REACTOME_REGULATION_OF_HMOX1_EXPRESSION_AND_ACTIVITY	0.216972	1	1	56	PSMB3
4	REACTOME_SIGNALING_BY_INTERLEUKINS	0.219418	1	2	203	LAMA5/PSMB3
4	REACTOME_BINDING_AND_UPTAKE_OF_LIGANDS_BY_SCAVENGER_RECEPTORS	0.220401	1	1	57	IGLV1-47
4	REACTOME_SIGNALING_BY_NOTCH4	0.220401	1	1	57	PSMB3
4	HALLMARK_ESTROGEN_RESPONSE_EARLY	0.220401	1	1	57	DEPTOR
4	REACTOME_REGULATION_OF_INSULIN_LIKE_GROWTH_FACTOR_IGF_TRANSPORT_AND_UPTAKE_BY_INSULIN_LIKE_GROWTH_FACTOR_BINDING_PROTEINS_IGFBPS	0.223816	1	1	58	PRKCSH
4	REACTOME_ABC_TRANSPORTER_DISORDERS	0.223816	1	1	58	PSMB3
4	HALLMARK_PEROXISOME	0.223816	1	1	58	TSPO
4	REACTOME_TRANSCRIPTIONAL_REGULATION_BY_RUNX3	0.227217	1	1	59	PSMB3
4	REACTOME_APC_C_MEDIATED_DEGRADATION_OF_CELL_CYCLE_PROTEINS	0.230604	1	1	60	PSMB3
4	REACTOME_HEDGEHOG_ON_STATE	0.230604	1	1	60	PSMB3
4	REACTOME_SIGNALING_BY_MET	0.230604	1	1	60	LAMA5
4	REACTOME_THE_ROLE_OF_GTSE1_IN_G2_M_PROGRESSION_AFTER_G2_CHECKPOINT	0.233976	1	1	61	PSMB3
4	REACTOME_UCH_PROTEINASES	0.237334	1	1	62	PSMB3
4	REACTOME_SWITCHING_OF_ORIGINS_TO_A_POST_REPLICATIVE_STATE	0.237334	1	1	62	PSMB3
4	REACTOME_MAPK6_MAPK4_SIGNALING	0.240678	1	1	63	PSMB3
4	REACTOME_GLYCOLYSIS	0.240678	1	1	63	PKM
4	REACTOME_COMPLEMENT_CASCADE	0.244007	1	1	64	IGLV1-47
4	REACTOME_DEGRADATION_OF_BETA_CATENIN_BY_THE_DESTRUCTION_COMPLEX	0.244007	1	1	64	PSMB3
4	REACTOME_PCP_CE_PATHWAY	0.244007	1	1	64	PSMB3
4	REACTOME_DNA_REPLICATION_PRE_INITIATION	0.244007	1	1	64	PSMB3
4	REACTOME_DOWNSTREAM_SIGNALING_EVENTS_OF_B_CELL_RECEPTOR_BCR	0.250625	1	1	66	PSMB3
4	REACTOME_ANTI_INFLAMMATORY_RESPONSE_FAVOURING_LEISHMANIA_PARASITE_INFECTION	0.250625	1	1	66	IGLV1-47
4	REACTOME_METABOLISM_OF_STEROIDS	0.257187	1	1	68	TSPO
4	REACTOME_ABC_FAMILY_PROTEINS_MEDIATED_TRANSPORT	0.260447	1	1	69	PSMB3
4	REACTOME_L1CAM_INTERACTIONS	0.263694	1	1	70	ITGAV
4	REACTOME_PARASITE_INFECTION	0.266926	1	1	71	IGLV1-47
4	REACTOME_INTERLEUKIN_1_SIGNALING	0.270146	1	1	72	PSMB3
4	HALLMARK_IL2_STAT5_SIGNALING	0.273351	1	1	73	ITGAV
4	REACTOME_SIGNALING_BY_VEGF	0.276543	1	1	74	ITGAV
4	REACTOME_HEDGEHOG_OFF_STATE	0.279722	1	1	75	PSMB3
4	REACTOME_SYNTHESIS_OF_DNA	0.279722	1	1	75	PSMB3
4	KEGG_PURINE_METABOLISM	0.279722	1	1	75	PKM
4	REACTOME_DISEASES_OF_SIGNAL_TRANSDUCTION_BY_GROWTH_FACTOR_RECEPTORS_AND_SECOND_MESSENGERS	0.282835	1	2	242	RRBP1/PSMB3
4	REACTOME_CLEC7A_DECTIN_1_SIGNALING	0.282887	1	1	76	PSMB3
4	REACTOME_REGULATION_OF_MRNA_STABILITY_BY_PROTEINS_THAT_BIND_AU_RICH_ELEMENTS	0.286039	1	1	77	PSMB3
4	REACTOME_MITOTIC_G1_PHASE_AND_G1_S_TRANSITION	0.286039	1	1	77	PSMB3
4	REACTOME_TRANSCRIPTIONAL_REGULATION_BY_RUNX2	0.286039	1	1	77	PSMB3
4	REACTOME_GLUCOSE_METABOLISM	0.292303	1	1	79	PKM
4	REACTOME_BIOLOGICAL_OXIDATIONS	0.295415	1	1	80	CBR3
4	KEGG_LYSOSOME	0.298514	1	1	81	CTSD
4	HALLMARK_COAGULATION	0.298514	1	1	81	PREP
4	REACTOME_TCR_SIGNALING	0.3016	1	1	82	PSMB3
4	REACTOME_DNA_REPLICATION	0.3016	1	1	82	PSMB3
4	REACTOME_G2_M_CHECKPOINTS	0.3016	1	1	82	PSMB3
4	HALLMARK_P53_PATHWAY	0.3016	1	1	82	CTSD
4	REACTOME_MHC_CLASS_II_ANTIGEN_PRESENTATION	0.304673	1	1	83	CTSD
4	REACTOME_SIGNALING_BY_RECEPTOR_TYROSINE_KINASES	0.307308	1	2	257	LAMA5/ITGAV
4	REACTOME_FCGAMMA_RECEPTOR_FCGR_DEPENDENT_PHAGOCYTOSIS	0.316835	1	1	87	IGLV1-47
4	REACTOME_INTERLEUKIN_1_FAMILY_SIGNALING	0.316835	1	1	87	PSMB3
4	REACTOME_C_TYPE_LECTIN_RECEPTORS_CLRS	0.319843	1	1	88	PSMB3
4	REACTOME_ESR_MEDIATED_SIGNALING	0.319843	1	1	88	CTSD
4	REACTOME_TCF_DEPENDENT_SIGNALING_IN_RESPONSE_TO_WNT	0.322839	1	1	89	PSMB3
4	REACTOME_BETA_CATENIN_INDEPENDENT_WNT_SIGNALING	0.322839	1	1	89	PSMB3
4	HALLMARK_APOPTOSIS	0.322839	1	1	89	TSPO
4	REACTOME_TRANSPORT_OF_SMALL_MOLECULES	0.323571	1	2	267	HDLBP/PSMB3
4	REACTOME_S_PHASE	0.325822	1	1	90	PSMB3
4	REACTOME_SIGNALING_BY_HEDGEHOG	0.334696	1	1	93	PSMB3
4	REACTOME_SARS_COV_INFECTIONS	0.337629	1	1	94	PRKCSH
4	REACTOME_TRANSCRIPTIONAL_REGULATION_BY_RUNX1	0.340549	1	1	95	PSMB3
4	REACTOME_CYTOPROTECTION_BY_HMOX1	0.340549	1	1	95	PSMB3
4	REACTOME_PTEN_REGULATION	0.346353	1	1	97	PSMB3
4	REACTOME_SIGNALING_BY_NOTCH	0.349237	1	1	98	PSMB3
4	REACTOME_DISORDERS_OF_TRANSMEMBRANE_TRANSPORTERS	0.357815	1	1	101	PSMB3
4	REACTOME_DISEASES_OF_METABOLISM	0.369083	1	1	105	PGM1
4	HALLMARK_EPITHELIAL_MESENCHYMAL_TRANSITION	0.369083	1	1	105	ITGAV
4	KEGG_ENDOCYTOSIS	0.369083	1	1	105	HLA-C
4	REACTOME_UB_SPECIFIC_PROCESSING_PROTEASES	0.37187	1	1	106	PSMB3
4	REACTOME_NEURONAL_SYSTEM	0.377409	1	1	108	RTN3
4	HALLMARK_FATTY_ACID_METABOLISM	0.388347	1	1	112	CBR3
4	REACTOME_HOST_INTERACTIONS_OF_HIV_FACTORS	0.393746	1	1	114	PSMB3
4	REACTOME_MITOTIC_G2_G2_M_PHASES	0.393746	1	1	114	PSMB3
4	REACTOME_NEDDYLATION	0.393746	1	1	114	PSMB3
4	REACTOME_INTERFERON_SIGNALING	0.40176	1	1	117	HLA-C
4	REACTOME_SIGNALING_BY_NUCLEAR_RECEPTORS	0.404408	1	1	118	CTSD
4	KEGG_REGULATION_OF_ACTIN_CYTOSKELETON	0.407045	1	1	119	ITGAV
4	REACTOME_SEPARATION_OF_SISTER_CHROMATIDS	0.417483	1	1	123	PSMB3
4	REACTOME_APOPTOSIS	0.422635	1	1	125	PSMB3
4	REACTOME_INFECTIOUS_DISEASE	0.42323	1	3	543	PRKCSH/IGLV1-47/PSMB3
4	REACTOME_LEISHMANIA_INFECTION	0.425195	1	1	126	IGLV1-47
4	REACTOME_NERVOUS_SYSTEM_DEVELOPMENT	0.438832	1	2	340	ITGAV/PSMB3
4	REACTOME_ANTIGEN_PROCESSING_UBIQUITINATION_PROTEASOME_DEGRADATION	0.445284	1	1	134	PSMB3
4	REACTOME_DEUBIQUITINATION	0.452642	1	1	137	PSMB3
4	REACTOME_SIGNALING_BY_WNT	0.455074	1	1	138	PSMB3
4	REACTOME_CELL_CYCLE_CHECKPOINTS	0.459906	1	1	140	PSMB3
4	REACTOME_REGULATION_OF_EXPRESSION_OF_SLITS_AND_ROBOS	0.462307	1	1	141	PSMB3
4	REACTOME_PROGRAMMED_CELL_DEATH	0.469448	1	1	144	PSMB3
4	HALLMARK_MTORC1_SIGNALING	0.476498	1	1	147	PGM1
4	REACTOME_MITOTIC_METAPHASE_AND_ANAPHASE	0.508227	1	1	161	PSMB3
4	REACTOME_INTRACELLULAR_SIGNALING_BY_SECOND_MESSENGERS	0.510421	1	1	162	PSMB3
4	REACTOME_SIGNALING_BY_ROBO_RECEPTORS	0.52764	1	1	170	PSMB3
4	REACTOME_HIV_INFECTION	0.548347	1	1	180	PSMB3
4	HALLMARK_MYC_TARGETS_V1	0.56035	1	1	186	PSMB3
4	REACTOME_ASPARAGINE_N_LINKED_GLYCOSYLATION	0.590879	1	1	202	PRKCSH
4	REACTOME_DEVELOPMENTAL_BIOLOGY	0.59331	1	2	451	ITGAV/PSMB3
4	REACTOME_CELLULAR_RESPONSES_TO_STIMULI	0.616615	1	2	470	GPX8/PSMB3
4	REACTOME_M_PHASE	0.636195	1	1	228	PSMB3
4	REACTOME_METABOLISM_OF_AMINO_ACIDS_AND_DERIVATIVES	0.660104	1	1	243	PSMB3
4	REACTOME_CELL_CYCLE_MITOTIC	0.703476	1	1	273	PSMB3
4	REACTOME_CELL_CYCLE	0.768516	1	1	327	PSMB3
4	REACTOME_METABOLISM_OF_LIPIDS	0.768516	1	1	327	TSPO
4	REACTOME_POST_TRANSLATIONAL_PROTEIN_MODIFICATION	0.790073	1	2	649	PRKCSH/PSMB3
4	REACTOME_RNA_POLYMERASE_II_TRANSCRIPTION	0.878449	1	1	465	PSMB3
4	REACTOME_VESICLE_MEDIATED_TRANSPORT	0.884616	1	1	476	IGLV1-47
4	REACTOME_METABOLISM_OF_RNA	0.907302	1	1	522	PSMB3

## Sheet: Table S7G
Data	ID	setSize	enrichmentScore	NES	pvalue	p.adjust	qvalue	rank	leading_edge	core_enrichment
c1_vs_all	REACTOME_EXTRACELLULAR_MATRIX_ORGANIZATION	139	-0.775158	-2.8302	1.35429e-25	1.38137e-22	9.95043e-23	666	tags=53%, list=12%, signal=47%	F11R/CD47/FGB/THBS1/FGA/ITGA5/P3H1/ITGB2/ITGAX/NID1/HSPG2/COL2A1/VTN/COL5A2/PXDN/FMOD/COL6A6/LAMC1/LTBP1/PECAM1/ITGB3/FBN2/ITGA2/EFEMP1/ITGA1/AGRN/LAMB1/PLG/MMP9/LAMA5/CTSB/ELANE/A2M/COL4A2/TGFB1/COL12A1/COL4A1/EMILIN1/CTSG/BGN/HTRA1/P4HB/SPARC/LTBP3/DST/VCAN/ADAMTS4/CAST/ITGAV/COL4A3/TIMP1/COL15A1/LAMA2/ITGA3/DCN/TNC/COL14A1/PCOLCE/FBN1/COL5A1/ASPN/LAMA4/NID2/FBLN2/ITGB1/COL6A1/COL1A1/COL6A2/COL…
c1_vs_all	REACTOME_PROCESSING_OF_CAPPED_INTRON_CONTAINING_PRE_MRNA	211	0.757306	1.91628	1.01786e-21	5.19106e-19	3.73928e-19	810	tags=57%, list=15%, signal=50%	DHX16/HNRNPF/SRSF3/SRSF1/RBM8A/TPR/PPIH/MAGOH/PPIL1/POLR2L/PRPF19/NUDT21/TRA2B/PRPF4/NUP62/SRSF7/NUP133/HNRNPD/SRSF6/DNAJC8/DDX39A/SRSF2/MTREX/POLR2H/CPSF4/CPSF7/CRNKL1/DDX42/HNRNPR/SNRPD3/SNU13/AQR/SNRPB/SNRPG/SNRPD1/BCAS2/DHX9/HNRNPC/HNRNPUL1/DDX5/PRPF31/FUS/DHX15/LSM8/SNRPF/PRPF6/SNRPD2/SNRNP70/SEH1L/HNRNPU/THOC6/PRCC/PRPF40A/PRPF8/POLR2B/HNRNPH1/NUP58/HNRNPL/HNRNPA1/PRPF38A/DDX23/SF3B5/SRSF10…
c1_vs_all	REACTOME_RRNA_PROCESSING	165	0.7713	1.93111	6.00547e-19	2.04186e-16	1.47081e-16	957	tags=72%, list=18%, signal=61%	GNL3/BYSL/PES1/PWP2/WDR12/WDR18/TSR1/DIS3/IMP3/WDR43/NOP14/TEX10/NCL/DDX47/TBL3/NAT10/FTSJ3/UTP14A/UTP15/NOC4L/RRP1/WDR75/BMS1/NIP7/MTREX/EXOSC4/DDX21/MPHOSPH10/EXOSC10/SNU13/NHP2/DIMT1/EXOSC6/GAR1/HEATR1/PDCD11/DKC1/EXOSC2/PNO1/EMG1/NOP56/NOL9/EBNA1BP2/NOP2/UTP4/FBL/RRP9/NOL11/RPL24/UTP11/RPL31/DDX49/RPS7/NOP58/WDR36/XRN2/RPL23/ELAC2/UTP18/RPL22/RPL19/RPL13/RPL23A/DCAF13/LAS1L/RPL27/RPS20/RPS11/…
c1_vs_all	REACTOME_MRNA_SPLICING	165	0.767785	1.92231	1.933e-18	4.92914e-16	3.55061e-16	810	tags=61%, list=15%, signal=54%	DHX16/HNRNPF/SRSF3/SRSF1/RBM8A/PPIH/MAGOH/PPIL1/POLR2L/PRPF19/NUDT21/TRA2B/PRPF4/SRSF7/HNRNPD/SRSF6/DNAJC8/SRSF2/MTREX/POLR2H/CPSF4/CPSF7/CRNKL1/DDX42/HNRNPR/SNRPD3/SNU13/AQR/SNRPB/SNRPG/SNRPD1/BCAS2/DHX9/HNRNPC/HNRNPUL1/DDX5/PRPF31/FUS/DHX15/LSM8/SNRPF/PRPF6/SNRPD2/SNRNP70/HNRNPU/PRCC/PRPF40A/PRPF8/POLR2B/HNRNPH1/HNRNPL/HNRNPA1/PRPF38A/DDX23/SF3B5/SRSF10/GTF2F2/SART1/FIP1L1/POLR2G/USP39/HNRNPA2B…
c1_vs_all	HALLMARK_EPITHELIAL_MESENCHYMAL_TRANSITION	101	-0.762466	-2.68472	8.80766e-18	1.79676e-15	1.29426e-15	668	tags=57%, list=12%, signal=51%	THY1/TAGLN/SNTB1/THBS1/ITGA5/P3H1/TGM2/QSOX1/COL5A2/FMOD/LAMC1/IGFBP2/TGFBI/FAP/WIPF1/ITGB3/FBN2/ITGA2/VIM/SGCD/COL4A2/TGFB1/COL12A1/PTX3/COL4A1/BGN/HTRA1/SPARC/DST/VCAN/CAP2/BASP1/ITGAV/TIMP1/ECM1/LAMA2/NT5E/CAPG/DCN/SERPINE2/MYLK/TNC/PCOLCE/FBN1/COL5A1/ANPEP/NID2/FBLN2/LGALS1/ITGB1/COL1A1/POSTN/COL6A2/COL1A2/COL6A3/LUM/COL3A1/CD59
c1_vs_all	HALLMARK_MYC_TARGETS_V1	186	0.739699	1.86777	3.87636e-16	6.5898e-14	4.74684e-14	998	tags=56%, list=19%, signal=48%	SMARCC1/GNL3/CLNS1A/UBA2/SRSF3/RSL1D1/SRSF1/DEK/DDX18/TRA2B/SRSF7/IMPDH2/HNRNPD/CBX3/SRSF2/C1QBP/YWHAE/H2AZ1/DDX21/HNRNPR/SNRPD3/NHP2/SNRPG/SNRPD1/PWP1/XPO1/HNRNPC/KARS1/RUVBL2/XRCC6/PRPF31/CDK4/NOP56/KPNB1/DHX15/SNRPD2/HNRNPU/TRIM28/NPM1/FBL/HNRNPA1/RRP9/G3BP1/PCNA/SSB/MAD2L1/ILF2/PPM1G/HSP90AB1/RANBP1/HNRNPA2B1/UBE2E1/GLO1/BUB3/RFC4/RPL22/CAD/MCM7/MCM2/AIMP2/CDK2/RAN/NOP16/RRM1/RPS10/PABPC4/TAR…
c1_vs_all	REACTOME_RNA_POLYMERASE_II_TRANSCRIPTION	441	0.630639	1.61712	2.74935e-15	4.00619e-13	2.88578e-13	1160	tags=41%, list=22%, signal=35%	DAXX/SMARCC1/PARP1/SRSF3/SRSF1/GTF2H2/DEK/RBM8A/MED20/MAGOH/POLR2L/NOC2L/NUDT21/SRSF7/SRSF6/SSRP1/GTF2H1/CBX3/DDX39A/SRSF2/RPA1/POLR2H/CPSF4/YWHAE/INTS14/CPSF7/NELFB/INTS13/H2AZ1/SNRPD3/TAF9/SNRPB/SNRPG/H2BU1/RPRD1B/INTS3/CSNK2B/RNMT/LEO1/SUPT6H/PAF1/CDK4/H2AC20/SNRPF/NOP2/PRMT5/RPA3/THOC6/MDC1/SUPT16H/TRIM28/WDR61/POLR2B/NPM1/SMARCC2/INTS12/PCNA/H2BC12/ERCC2/TAF15/RPRD1A/GTF2F2/SUPT4H1/FIP1L1/PO…
c1_vs_all	REACTOME_ECM_PROTEOGLYCANS	45	-0.876153	-2.72341	3.86364e-14	4.92614e-12	3.54845e-12	511	tags=76%, list=10%, signal=69%	HSPG2/COL2A1/VTN/COL5A2/FMOD/COL6A6/LAMC1/ITGB3/ITGA2/AGRN/LAMB1/LAMA5/COL4A2/TGFB1/COL4A1/BGN/SPARC/VCAN/ITGAV/COL4A3/LAMA2/DCN/TNC/COL5A1/ASPN/LAMA4/ITGB1/COL6A1/COL1A1/COL6A2/COL1A2/COL6A3/LUM/COL3A1
c1_vs_all	REACTOME_DEGRADATION_OF_THE_EXTRACELLULAR_MATRIX	63	-0.815395	-2.59125	4.55211e-14	5.15906e-12	3.71623e-12	518	tags=54%, list=10%, signal=49%	NID1/HSPG2/COL2A1/COL5A2/COL6A6/LAMC1/FBN2/LAMB1/PLG/MMP9/LAMA5/CTSB/ELANE/A2M/COL4A2/COL12A1/COL4A1/CTSG/HTRA1/ADAMTS4/CAST/COL4A3/TIMP1/COL15A1/DCN/COL14A1/FBN1/COL5A1/COL6A1/COL1A1/COL6A2/COL1A2/COL6A3/COL3A1
c1_vs_all	KEGG_FOCAL_ADHESION	111	-0.689542	-2.45596	6.1081e-14	6.23026e-12	4.48785e-12	531	tags=36%, list=10%, signal=33%	PARVG/COL2A1/VTN/COL5A2/PXN/ILK/COL6A6/LAMC1/PARVB/ITGB3/ITGA2/RAP1A/TLN2/ITGA1/LAMB1/PARVA/ZYX/LAMA5/VASP/COL4A2/COL4A1/RAP1B/RAC2/ACTB/ITGAV/CAV1/LAMA2/ITGA3/MYLK/TNC/COL5A1/CAV2/LAMA4/ITGB1/COL6A1/COL1A1/COL6A2/COL1A2/COL6A3/COL3A1
c1_vs_all	KEGG_SPLICEOSOME	115	0.763976	1.87842	2.06325e-13	1.91319e-11	1.37813e-11	750	tags=57%, list=14%, signal=50%	DHX16/SRSF3/SRSF1/RBM8A/PPIH/MAGOH/PPIL1/PRPF19/TRA2B/PRPF4/SRSF7/SRSF6/SRSF2/CRNKL1/DDX42/SNRPD3/SNU13/TCERG1/AQR/SNRPB/SNRPG/SNRPD1/BCAS2/HNRNPC/DDX5/PRPF31/DHX15/LSM8/SNRPF/PRPF6/SNRPD2/SNRNP70/HNRNPU/PRPF40A/PRPF8/HNRNPA1/PRPF38A/DDX23/SF3B5/SRSF10/SART1/USP39/U2AF2/LSM6/SRSF5/DDX39B/EIF4A3/HNRNPM/SNRNP200/SRSF9/SRSF4/SF3A3/SF3A2/XAB2/TRA2A/TXNL4A/CHERP/CDC40/ALYREF/HNRNPA3/BUD31/PRPF3/DDX46/…
c1_vs_all	HALLMARK_COAGULATION	80	-0.73641	-2.51578	4.17359e-12	3.54755e-10	2.55541e-10	842	tags=54%, list=16%, signal=46%	MMP14/FN1/CTSK/KLKB1/FGG/C8B/ARF4/SERPING1/PROS1/C9/THBS1/FGA/CFB/C8A/HRG/F2/CSRP1/CFH/ITIH1/C1R/PECAM1/ITGB3/ITGA2/ANG/CLU/PLG/S100A1/MMP9/CTSB/A2M/CFI/C1S/F9/GSN/HTRA1/SPARC/TIMP1/CPQ/CRIP2/APOC3/FBN1/CD9/ANXA1
c1_vs_all	REACTOME_INTEGRIN_CELL_SURFACE_INTERACTIONS	48	-0.835363	-2.65061	9.39781e-12	7.37367e-10	5.31148e-10	666	tags=71%, list=12%, signal=63%	F11R/CD47/FGB/THBS1/FGA/ITGA5/ITGB2/ITGAX/HSPG2/COL2A1/VTN/COL5A2/COL6A6/PECAM1/ITGB3/ITGA2/ITGA1/AGRN/COL4A2/COL4A1/ITGAV/COL4A3/ITGA3/TNC/FBN1/COL5A1/ITGB1/COL6A1/COL1A1/COL6A2/COL1A2/COL6A3/LUM/COL3A1
c1_vs_all	REACTOME_INFLUENZA_INFECTION	145	0.717367	1.7882	2.93289e-11	2.13682e-09	1.53921e-09	1217	tags=72%, list=23%, signal=58%	PARP1/TPR/POLR2L/NUP62/NUP133/POLR2H/CPSF4/XPO1/KPNB1/SEH1L/POLR2B/NUP58/RPL24/NUP155/GTF2F2/RPL31/RPS7/POLR2G/POLR2E/RPL23/RAE1/POLR2C/EIF2AK2/NUP37/ISG15/RPL22/RPL19/RPL13/RPL23A/NUP93/NUP85/RPL27/RPS20/RPS11/RPLP2/RPS26/RAN/RPS27/NUP98/RPL4/RPS10/RPL38/RPS19/IPO5/RPS8/RPL10A/RPS15A/POLR2K/RPL39/RANBP2/NDC1/RPS3/RPL27A/RPL7A/RPL35/POLR2A/RPL18/RPSA/RPS3A/PABPN1/RPS29/RPL21/RPLP0/RPL28/FAU/CLTA/…
c1_vs_all	REACTOME_TRANSLATION	260	0.652566	1.66486	3.22553e-11	2.19336e-09	1.57994e-09	1549	tags=67%, list=29%, signal=50%	NARS2/KARS1/NARS1/MRPS17/RPL24/MRPS18A/RPL31/EEF1E1/RPS7/MRPS23/RPL23/MRPL1/RPL22/RPL19/RPL13/RPL23A/DARS2/RPL27/AIMP2/RPS20/AARS2/RPS11/RPLP2/RPS26/RPS27/RPL4/RPS10/CHCHD1/RPL38/MRPS18B/RPS19/EIF1AX/RPS8/RPL10A/RPS15A/TRMT112/MRPL12/RPL39/MRPS9/MRPS12/MRPL14/TUFM/RPS3/RPL27A/MRPS2/RPL7A/RPL35/EIF4H/RPL18/MRPL19/RPSA/MRPL28/MRPL11/MRPS16/RPS3A/RPS29/RPL21/RPLP0/RPL28/FAU/MRPS22/MRPS27/SRP9/MRPL39…
c1_vs_all	HALLMARK_HYPOXIA	89	-0.689532	-2.37898	3.6545e-11	2.32974e-09	1.67819e-09	621	tags=28%, list=12%, signal=25%	SLC37A4/TGM2/SLC25A1/MYH9/PYGM/TGFBI/PGM1/FBP1/BGN/KDELR3/CAVIN3/GAA/SRPX/PFKP/CAV1/DCN/NDRG1/LXN/COL5A1/CAVIN1/ANXA2/AKAP12/MT2A/UGP2/S100A4
c1_vs_all	KEGG_ECM_RECEPTOR_INTERACTION	43	-0.835567	-2.55816	6.45715e-11	3.87429e-09	2.79077e-09	649	tags=70%, list=12%, signal=62%	CD47/THBS1/ITGA5/HSPG2/COL2A1/VTN/COL5A2/COL6A6/LAMC1/ITGB3/ITGA2/ITGA1/AGRN/LAMB1/LAMA5/COL4A2/COL4A1/ITGAV/LAMA2/ITGA3/TNC/COL5A1/LAMA4/ITGB1/COL6A1/COL1A1/COL6A2/COL1A2/COL6A3/COL3A1
c1_vs_all	REACTOME_RRNA_MODIFICATION_IN_THE_NUCLEUS_AND_CYTOSOL	50	0.838117	1.92942	4.04036e-10	2.28954e-08	1.64922e-08	473	tags=70%, list=9%, signal=64%	PWP2/IMP3/WDR43/NOP14/DDX47/TBL3/NAT10/UTP14A/UTP15/NOC4L/WDR75/BMS1/MPHOSPH10/SNU13/NHP2/DIMT1/GAR1/HEATR1/PDCD11/DKC1/PNO1/EMG1/NOP56/NOP2/UTP4/FBL/RRP9/NOL11/UTP11/DDX49/RPS7/NOP58/WDR36/UTP18/DCAF13
c1_vs_all	REACTOME_NON_INTEGRIN_MEMBRANE_ECM_INTERACTIONS	38	-0.837351	-2.55991	4.6247e-10	2.48273e-08	1.78839e-08	511	tags=61%, list=10%, signal=55%	HSPG2/COL2A1/VTN/COL5A2/LAMC1/ITGB3/ITGA2/AGRN/LAMB1/LAMA5/COL4A2/TGFB1/COL4A1/ITGAV/COL4A3/LAMA2/TNC/COL5A1/LAMA4/ITGB1/COL1A1/COL1A2/COL3A1
c1_vs_all	REACTOME_ASSEMBLY_OF_COLLAGEN_FIBRILS_AND_OTHER_MULTIMERIC_STRUCTURES	30	-0.877069	-2.54986	5.83529e-10	2.976e-08	2.1437e-08	500	tags=73%, list=9%, signal=67%	COL2A1/COL5A2/PXDN/COL6A6/MMP9/CTSB/COL4A2/COL12A1/COL4A1/DST/COL4A3/COL15A1/COL14A1/PCOLCE/COL5A1/COL6A1/COL1A1/COL6A2/COL1A2/COL6A3/COL3A1/PLEC
c1_vs_all	REACTOME_RESPONSE_TO_ELEVATED_PLATELET_CYTOSOLIC_CA2	90	-0.66262	-2.29139	7.71447e-10	3.74703e-08	2.6991e-08	907	tags=47%, list=17%, signal=39%	TAGLN2/PSAP/VWF/ACTN1/CD109/STXBP2/ORM2/KNG1/FN1/FGG/SERPING1/PROS1/SERPINF2/FGB/THBS1/FGA/SOD1/HRG/CLEC3B/APOH/QSOX1/CD63/ITIH3/PECAM1/ITGB3/CLU/RARRES2/PLG/A2M/TGFB1/FERMT3/ENDOD1/F13A1/SPARC/MANF/SERPINA3/TIMP1/ECM1/FAM3C/SCCPDH/CAP1/CD9
c1_vs_all	HALLMARK_MYOGENESIS	82	-0.678045	-2.31429	1.14441e-09	5.30588e-08	3.82199e-08	523	tags=34%, list=10%, signal=31%	MYH9/PYGM/PRNP/PDE4DIP/SVIL/EPHB3/SGCD/AGRN/CLU/COL4A2/TGFB1/SORBS1/CRAT/GSN/SPARC/GAA/COL15A1/LAMA2/SYNGR2/CRYAB/MYLK/GPX3/ITGB1/COL1A1/COL6A2/COL6A3/APOD/COL3A1
c1_vs_all	REACTOME_COLLAGEN_FORMATION	41	-0.824683	-2.56871	1.34351e-09	5.94654e-08	4.28347e-08	500	tags=56%, list=9%, signal=51%	COL2A1/COL5A2/PXDN/COL6A6/MMP9/CTSB/COL4A2/COL12A1/COL4A1/P4HB/DST/COL4A3/COL15A1/COL14A1/PCOLCE/COL5A1/COL6A1/COL1A1/COL6A2/COL1A2/COL6A3/COL3A1/PLEC
c1_vs_all	REACTOME_COLLAGEN_DEGRADATION	29	-0.865475	-2.5158	1.39919e-09	5.94654e-08	4.28347e-08	500	tags=66%, list=9%, signal=60%	COL2A1/COL5A2/COL6A6/MMP9/CTSB/ELANE/COL4A2/COL12A1/COL4A1/COL4A3/COL15A1/COL14A1/COL5A1/COL6A1/COL1A1/COL6A2/COL1A2/COL6A3/COL3A1
c1_vs_all	REACTOME_CELL_CYCLE	318	0.612038	1.56783	1.61469e-09	6.58794e-08	4.74549e-08	1167	tags=38%, list=22%, signal=32%	DAXX/FEN1/TPR/POLR2L/RCC1/NUP62/NUP133/CDK11B/RPA1/POLR2H/YWHAE/POLD1/H2AZ1/RCC2/NHP2/GAR1/XPO1/H2BU1/DKC1/CSNK2B/RUVBL2/CDK4/KPNB1/H2AC20/SEH1L/RPA3/MDC1/RUVBL1/POLR2B/NPM1/NUP58/BANF1/PCNA/H2BC12/NUP155/TNPO1/MAD2L1/TUBG1/HSP90AB1/POLR2G/UBE2E1/MCM3/POLR2E/RAE1/CLASP2/POLR2C/BUB3/VPS4A/NUP37/RFC4/SMC1A/RAD21/MCM7/BUB1/RFC3/NUP93/MCM2/NUP85/SYNE1/TUBB/RAD50/RFC2/PPP2R5D/PPME1/CDK2/RAN/TERF2/RPS2…
c1_vs_all	REACTOME_DNA_REPAIR	125	0.701271	1.732	2.63982e-09	1.03562e-07	7.45989e-08	553	tags=36%, list=10%, signal=33%	LIG3/FEN1/PARP1/GTF2H2/POLR2L/PRPF19/XRCC1/GTF2H1/RPA1/POLR2H/UBXN1/POLD1/H2AZ1/AQR/H2BU1/CHD1L/XRCC6/PRKDC/H2AC20/RPA3/MDC1/RUVBL1/POLR2B/XRCC5/PCNA/H2BC12/ERCC2/POLB/POLR2G/TRIM25/POLR2E/MSH2/POLR2C/PPP5C/RFC4/ISG15/RFC3/PPP4C/RAD50/RFC2/CDK2/USP7/TERF2/XAB2/MSH6
c1_vs_all	HALLMARK_E2F_TARGETS	104	0.72348	1.76818	5.49951e-09	2.07759e-07	1.49655e-07	727	tags=52%, list=14%, signal=46%	SRSF1/DEK/NUDT21/TRA2B/HNRNPD/SSRP1/DDX39A/SRSF2/RPA1/POLD1/H2AZ1/SNRPB/XPO1/XRCC6/LUC7L3/CDK4/PRKDC/NOP56/NASP/HMGA1/RPA3/ANP32E/PCNA/MAD2L1/TUBG1/RANBP1/PNN/MCM3/MSH2/ILF3/SMC1A/LYAR/RAD21/MCM7/RFC3/MCM2/TUBB/RAD50/RFC2/PAICS/RAN/DCK/EXOSC8/TMPO/CDK1/PPP1R8/LBR/ZW10/DCTPP1/TRIP13/MCM4/RPA2/CTCF/PA2G4
c1_vs_all	REACTOME_COMPLEMENT_CASCADE	56	-0.746541	-2.35512	8.3249e-09	3.03264e-07	2.1845e-07	1140	tags=80%, list=21%, signal=64%	C3/C4BPB/C8G/IGKV3-15/CD46/CFD/IGKV3-20/CD55/C1QB/IGHG4/CD81/IGLV3-25/IGLC2/IGKV2-28/IGHG2/IGHV3-30/IGHV1-2/IGLV1-47/COLEC11/C7/C8B/C5/SERPING1/IGLV1-51/PROS1/C9/IGLV3-21/IGHV4-34/IGLV3-19/CFB/C8A/F2/IGHV3-7/VTN/CFH/C6/C1R/CLU/IGKV3D-20/C4BPA/ELANE/CFI/C1S/C4A/CD59
c1_vs_all	REACTOME_REGULATION_OF_INSULIN_LIKE_GROWTH_FACTOR_IGF_TRANSPORT_AND_UPTAKE_BY_INSULIN_LIKE_GROWTH_FACTOR_BINDING_PROTEINS_IGFBPS	55	-0.749692	-2.36889	1.37936e-08	4.85154e-07	3.49471e-07	913	tags=56%, list=17%, signal=47%	KTN1/CKAP4/LAMB2/KNG1/FN1/FGG/IGFBP7/WFS1/FGA/ITIH2/GOLM1/F2/TGOLN2/QSOX1/LAMC1/IGFBP2/LTBP1/LAMB1/PLG/CTSG/P4HB/VCAN/TIMP1/VWA1/APOA2/C4A/TNC/FBN1/CST3/LGALS1/MFGE8
c1_vs_all	REACTOME_COLLAGEN_BIOSYNTHESIS_AND_MODIFYING_ENZYMES	30	-0.831664	-2.41786	1.11494e-07	3.79078e-06	2.73061e-06	500	tags=60%, list=9%, signal=55%	COL2A1/COL5A2/COL6A6/COL4A2/COL12A1/COL4A1/P4HB/COL4A3/COL15A1/COL14A1/PCOLCE/COL5A1/COL6A1/COL1A1/COL6A2/COL1A2/COL6A3/COL3A1
c1_vs_all	KEGG_COMPLEMENT_AND_COAGULATION_CASCADES	44	-0.753793	-2.32677	1.40429e-07	4.47619e-06	3.22433e-06	839	tags=86%, list=16%, signal=73%	C1QC/SERPIND1/C3/C4BPB/C8G/CD46/CFD/CD55/C1QB/F10/VWF/KNG1/KLKB1/FGG/C7/C8B/C5/SERPING1/PROS1/C9/SERPINF2/FGB/FGA/CFB/C8A/F2/CFH/C6/C1R/C4BPA/PLG/A2M/CFI/F13A1/C1S/F9/C4A/CD59
c1_vs_all	REACTOME_HIV_LIFE_CYCLE	109	0.698371	1.71437	1.38403e-07	4.47619e-06	3.22433e-06	1167	tags=60%, list=22%, signal=48%	FEN1/GTF2H2/TPR/POLR2L/RCC1/NUP62/NUP133/SSRP1/GTF2H1/POLR2H/NELFB/TAF9/XPO1/RNMT/XRCC6/SEH1L/HMGA1/SUPT16H/POLR2B/NUP58/BANF1/XRCC5/ERCC2/TAF15/NUP155/GTF2F2/SUPT4H1/RANBP1/POLR2G/SUPT5H/POLR2E/GTF2B/RAE1/POLR2C/VPS4A/NUP37/NUP93/NUP85/RAN/NELFE/NELFCD/NUP98/NELFA/POLR2K/RANBP2/NDC1/CHMP5/POLR2A/NCBP2/CHMP2A/POLR2I/NUP160/NEDD4L/NMT1/CHMP6/TAF10/NUP205/POLR2J/CTDP1/LIG1/TCEA1/NUP50/CCNK/NUP43/NU…
c1_vs_all	HALLMARK_MYC_TARGETS_V2	47	0.793784	1.82436	1.60429e-07	4.95872e-06	3.57192e-06	767	tags=62%, list=14%, signal=53%	MYBBP1A/GNL3/BYSL/PES1/GRWD1/WDR43/MRTO4/DDX18/NOC4L/CBX3/NIP7/MPHOSPH10/PPAN/CDK4/NOP56/NOP2/NPM1/RRP9/TMEM97/IPO4/LAS1L/AIMP2/NOP16/WDR74/DCTPP1/MCM4/UTP20/PA2G4/HSPE1
c1_vs_all	HALLMARK_G2M_CHECKPOINT	97	0.704995	1.71169	2.12522e-07	6.21038e-06	4.47352e-06	901	tags=51%, list=17%, signal=43%	SMARCC1/LIG3/CBX1/SRSF1/PRPF4B/NCL/TRA2B/HNRNPD/DDX39A/SRSF2/H2AZ1/SNRPD1/XPO1/DKC1/CDK4/CUL5/KPNB1/NASP/HNRNPU/HMGA1/PRMT5/G3BP1/H2BC12/SRSF10/MAD2L1/MCM3/EWSR1/BUB3/ILF3/SMC1A/RAD21/BUB1/MCM2/NUP98/YTHDC1/TMPO/CDK1/LBR/RPA2/CTCF/ORC5/SLC7A5/TLE3/KPNA2/SFPQ/RBM14/LMNB1/CUL4A/PDS5B
c1_vs_all	REACTOME_HIV_INFECTION	178	0.637602	1.60305	2.13101e-07	6.21038e-06	4.47352e-06	1167	tags=43%, list=22%, signal=35%	FEN1/GTF2H2/TPR/POLR2L/RCC1/NUP62/NUP133/SSRP1/GTF2H1/POLR2H/NELFB/TAF9/XPO1/RNMT/XRCC6/CUL5/KPNB1/SEH1L/HMGA1/SUPT16H/POLR2B/NPM1/NUP58/BANF1/XRCC5/ERCC2/TAF15/NUP155/GTF2F2/SUPT4H1/RANBP1/POLR2G/SUPT5H/POLR2E/GTF2B/RAE1/POLR2C/VPS4A/NUP37/NUP93/NUP85/RAN/NELFE/NELFCD/NUP98/NELFA/POLR2K/RANBP2/NDC1/CHMP5/POLR2A/NCBP2/CHMP2A/POLR2I/NUP160/NEDD4L/PSMD3/PSMD11/PSMD14/NMT1/CHMP6/PSMC4/PSMD13/PSMD6/T…
c1_vs_all	REACTOME_SELENOAMINO_ACID_METABOLISM	103	0.692077	1.69057	4.46479e-07	1.26502e-05	9.11235e-06	1548	tags=82%, list=29%, signal=59%	KARS1/RPL24/RPL31/EEF1E1/RPS7/RPL23/RPL22/RPL19/RPL13/RPL23A/RPL27/AIMP2/RPS20/RPS11/RPLP2/RPS26/RPS27/RPL4/RPS10/RPL38/RPS19/RPS8/RPL10A/RPS15A/RPL39/RPS3/RPL27A/RPL7A/RPL35/RPL18/RPSA/RPS3A/RPS29/RPL21/RPLP0/RPL28/FAU/QARS1/RPL11/RPL5/LARS1/RPS2/RPL15/RPL32/RPL7/RPL26/RPS12/RPL34/RPS21/RPS14/RPL3/RPS9/RPS16/RPL30/MARS1/RPS17/RPL6/RPS4X/RPS18/RPL37A/RPL17/RPS13/RPL10/RPS15/RPL36/RPS24/RPS28/RPS5…
c1_vs_all	REACTOME_COLLAGEN_CHAIN_TRIMERIZATION	18	-0.897227	-2.28408	4.95993e-07	1.36733e-05	9.84931e-06	500	tags=89%, list=9%, signal=81%	COL2A1/COL5A2/COL6A6/COL4A2/COL12A1/COL4A1/COL4A3/COL15A1/COL14A1/COL5A1/COL6A1/COL1A1/COL6A2/COL1A2/COL6A3/COL3A1
c1_vs_all	REACTOME_RNA_POLYMERASE_II_TRANSCRIPTION_TERMINATION	56	0.771379	1.80384	5.25257e-07	1.4099e-05	1.01559e-05	810	tags=62%, list=15%, signal=54%	SRSF3/SRSF1/RBM8A/MAGOH/NUDT21/SRSF7/SRSF6/DDX39A/SRSF2/CPSF4/CPSF7/SNRPD3/SNRPB/SNRPG/SNRPF/THOC6/FIP1L1/U2AF2/CSTF3/SRSF5/DDX39B/EIF4A3/SRSF9/SRSF4/CSTF1/THOC5/CSTF2/CDC40/ALYREF/CPSF2/NCBP2/SNRPE/PABPN1/RNPS1/SRSF11
c1_vs_all	REACTOME_TRANSPORT_TO_THE_GOLGI_AND_SUBSEQUENT_MODIFICATION	128	-0.499596	-1.81795	9.54476e-07	2.43391e-05	1.75322e-05	872	tags=25%, list=16%, signal=21%	USO1/COPZ2/LMAN2L/TMED2/GOLGA2/MAN1A2/ARF4/DYNC1LI2/GOLGB1/TUBAL3/SEC24A/SEC23A/ARFGAP3/LMAN1/TFG/TMED9/SAR1B/KDELR2/MGAT1/TMED7/TMED10/SEC24D/LMAN2/GBF1/MAN2A1/KDELR3/SEC22B/MIA2/FUT8/CTSZ/TRAPPC9/CD59
c1_vs_all	REACTOME_CELL_CYCLE_MITOTIC	267	0.585286	1.4935	9.32648e-07	2.43391e-05	1.75322e-05	1167	tags=35%, list=22%, signal=29%	FEN1/TPR/RCC1/NUP62/NUP133/CDK11B/RPA1/YWHAE/POLD1/H2AZ1/RCC2/XPO1/H2BU1/CSNK2B/CDK4/KPNB1/H2AC20/SEH1L/RPA3/NUP58/BANF1/PCNA/H2BC12/NUP155/TNPO1/MAD2L1/TUBG1/HSP90AB1/UBE2E1/MCM3/RAE1/CLASP2/BUB3/VPS4A/NUP37/RFC4/SMC1A/RAD21/MCM7/BUB1/RFC3/NUP93/MCM2/NUP85/TUBB/RFC2/PPP2R5D/PPME1/CDK2/RAN/RPS27/NUP98/VRK1/CSNK2A2/TMPO/CDK1/LBR/ZW10/MCM4/RANBP2/NDC1/RPA2/ORC5/UBE2I/CHMP2A/RBBP4/ANAPC7/CDC23/LMNB1…
c1_vs_all	REACTOME_SUMOYLATION	83	0.707987	1.71247	1.23515e-06	3.07281e-05	2.21344e-05	1280	tags=59%, list=24%, signal=46%	DAXX/PARP1/UBA2/TPR/NUP62/NUP133/SAE1/DDX17/RPA1/HNRNPC/DDX5/SEH1L/MDC1/TRIM28/NPM1/NUP58/PCNA/NUP155/NOP58/RAE1/NUP37/SMC1A/RAD21/NUP93/NUP85/NUP98/CHD3/RXRA/RANBP2/NDC1/HDAC4/HDAC2/UBE2I/NUP160/NUP205/HNRNPK/RING1/SIN3A/MTA1/CBX5/RNF2/NUP50/NUP43/NUP153/SUMO2/NUP88/XPC/EP300/HDAC1
c1_vs_all	REACTOME_LAMININ_INTERACTIONS	21	-0.864933	-2.34563	1.35124e-06	3.28159e-05	2.36383e-05	518	tags=76%, list=10%, signal=69%	NID1/HSPG2/LAMC1/ITGA2/ITGA1/LAMB1/LAMA5/COL4A2/COL4A1/ITGAV/COL4A3/LAMA2/ITGA3/LAMA4/NID2/ITGB1
c1_vs_all	REACTOME_BINDING_AND_UPTAKE_OF_LIGANDS_BY_SCAVENGER_RECEPTORS	49	-0.704212	-2.23678	1.44562e-06	3.37092e-05	2.42818e-05	940	tags=53%, list=18%, signal=44%	IGLC2/IGKV2-28/IGHV3-30/AMBP/IGHV1-2/IGLV1-47/COLEC11/IGLV1-51/IGLV3-21/IGHV4-34/IGLV3-19/IGHV3-7/CD163/IGKV3D-20/COL4A2/COL4A1/IGHA1/SPARC/SAA1/JCHAIN/HPX/STAB1/COL1A1/COL1A2/HP/COL3A1
c1_vs_all	REACTOME_CELL_SURFACE_INTERACTIONS_AT_THE_VASCULAR_WALL	76	-0.603905	-2.0375	1.45412e-06	3.37092e-05	2.42818e-05	837	tags=47%, list=16%, signal=41%	FN1/IGHV1-2/IGLV1-47/SIRPA/IGLV1-51/PROS1/IGLV3-21/IGHV4-34/F11R/CD47/IGLV3-19/ITGA5/CD99L2/ITGB2/ITGAX/F2/IGHV3-7/FCER1G/CD99/PECAM1/ITGB3/IGKV3D-20/TGFB1/PTPN6/IGHA1/JCHAIN/PROCR/ITGAV/CAV1/IGHM/CD74/ITGA3/ITGB1/COL1A1/COL1A2/ATP1B1
c1_vs_all	REACTOME_TRANSPORT_OF_MATURE_TRANSCRIPT_TO_CYTOPLASM	72	0.730062	1.74705	1.54984e-06	3.51296e-05	2.53049e-05	810	tags=51%, list=15%, signal=44%	SRSF3/SRSF1/RBM8A/TPR/MAGOH/NUP62/SRSF7/NUP133/SRSF6/DDX39A/SRSF2/CPSF4/SEH1L/THOC6/NUP58/NUP155/FIP1L1/U2AF2/RAE1/SRSF5/NUP37/DDX39B/EIF4A3/NUP93/SRSF9/NUP85/SRSF4/NUP98/THOC5/CDC40/ALYREF/RANBP2/NDC1/CPSF2/NCBP2/RNPS1/SRSF11
c1_vs_all	HALLMARK_ANGIOGENESIS	17	-0.883299	-2.24214	1.76346e-06	3.91028e-05	2.81669e-05	199	tags=71%, list=4%, signal=68%	PGLYRP1/APOH/VTN/COL5A2/VCAN/ITGAV/TIMP1/NRP1/POSTN/LUM/COL3A1/S100A4
c1_vs_all	REACTOME_METABOLISM_OF_FAT_SOLUBLE_VITAMINS	20	-0.856768	-2.27133	2.76243e-06	5.99505e-05	4.31842e-05	511	tags=50%, list=10%, signal=45%	HSPG2/AGRN/AKR1C1/APOM/RBP4/VKORC1/RDH11/APOA2/APOC3/LRP2
c1_vs_all	REACTOME_PLATELET_ACTIVATION_SIGNALING_AND_AGGREGATION	153	-0.461121	-1.75971	3.49928e-06	7.43598e-05	5.35636e-05	907	tags=37%, list=17%, signal=32%	TAGLN2/GNAI2/PSAP/VWF/ACTN1/CD109/STXBP2/ORM2/KNG1/FN1/GNG7/FGG/ABHD6/SERPING1/PROS1/SERPINF2/FGB/THBS1/FGA/SOD1/HRG/CLEC3B/APOH/F2/QSOX1/CD63/PLCG2/FCER1G/ITIH3/ITPR3/PECAM1/ITGB3/RAP1A/CLU/RARRES2/PLG/A2M/TGFB1/PTPN6/FERMT3/ENDOD1/F13A1/RAP1B/SPARC/MANF/RAC2/ITPR2/SERPINA3/LCP2/TIMP1/ECM1/FAM3C/SCCPDH/CAP1/CD9/COL1A1/COL1A2
c1_vs_all	REACTOME_MET_ACTIVATES_PTK2_SIGNALING	22	-0.835239	-2.35369	3.99083e-06	8.30745e-05	5.98411e-05	500	tags=64%, list=9%, signal=58%	COL2A1/COL5A2/LAMC1/ITGA2/LAMB1/LAMA5/LAMA2/ITGA3/COL5A1/LAMA4/ITGB1/COL1A1/COL1A2/COL3A1
c1_vs_all	REACTOME_MRNA_SPLICING_MINOR_PATHWAY	43	0.781116	1.77418	5.44893e-06	0.000111158	8.00706e-05	739	tags=67%, list=14%, signal=59%	SRSF1/POLR2L/SRSF7/SRSF6/SRSF2/POLR2H/DDX42/SNRPD3/SNU13/SNRPB/SNRPG/SNRPD1/SNRPF/PRPF6/SNRPD2/PRPF8/POLR2B/DDX23/SF3B5/GTF2F2/POLR2G/POLR2E/POLR2C/SNRNP200/TXNL4A/POLR2K/POLR2A/NCBP2/SNRPE
c1_vs_all	REACTOME_MET_PROMOTES_CELL_MOTILITY	30	-0.786897	-2.28771	5.96076e-06	0.000119215	8.58743e-05	500	tags=53%, list=9%, signal=49%	COL2A1/COL5A2/LAMC1/ITGA2/RAP1A/LAMB1/LAMA5/RAP1B/LAMA2/ITGA3/COL5A1/LAMA4/ITGB1/COL1A1/COL1A2/COL3A1
c1_vs_all	REACTOME_DNA_DOUBLE_STRAND_BREAK_REPAIR	49	0.762241	1.75496	6.499e-06	0.00012748	9.1828e-05	522	tags=45%, list=10%, signal=41%	LIG3/FEN1/PARP1/XRCC1/RPA1/UBXN1/POLD1/H2BU1/XRCC6/PRKDC/RPA3/MDC1/XRCC5/PCNA/H2BC12/PPP5C/RFC4/RFC3/PPP4C/RAD50/RFC2/CDK2
c1_vs_all	REACTOME_CHROMOSOME_MAINTENANCE	48	0.758273	1.73854	6.78332e-06	0.000130547	9.40369e-05	886	tags=73%, list=17%, signal=61%	DAXX/FEN1/POLR2L/RPA1/POLR2H/POLD1/H2AZ1/NHP2/GAR1/H2BU1/DKC1/RUVBL2/H2AC20/RPA3/RUVBL1/POLR2B/NPM1/PCNA/H2BC12/POLR2G/POLR2E/POLR2C/RFC4/RFC3/RFC2/CDK2/TERF2/RSF1/POLR2K/RPA2/POLR2A/PPP6R3/RBBP4/POLR2I/NOP10
c1_vs_all	REACTOME_IMMUNOREGULATORY_INTERACTIONS_BETWEEN_A_LYMPHOID_AND_A_NON_LYMPHOID_CELL	36	-0.741185	-2.21813	7.63709e-06	0.000141633	0.000102023	997	tags=67%, list=19%, signal=55%	CD81/IGLV3-25/IGLC2/IGKV2-28/IGHV3-30/IGHV1-2/IGLV1-47/IGLV1-51/IGLV3-21/IGHV4-34/IGLV3-19/ITGB2/IGHV3-7/COL2A1/HLA-B/CD99/IGKV3D-20/B2M/HLA-A/HLA-C/ITGB1/COL1A1/COL1A2/COL3A1
c1_vs_all	REACTOME_SRP_DEPENDENT_COTRANSLATIONAL_PROTEIN_TARGETING_TO_MEMBRANE	103	0.667216	1.62984	7.57436e-06	0.000141633	0.000102023	1548	tags=73%, list=29%, signal=53%	RPL24/RPL31/RPS7/RPL23/RPL22/RPL19/RPL13/RPL23A/RPL27/RPS20/RPS11/RPLP2/RPS26/RPS27/RPL4/RPS10/RPL38/RPS19/RPS8/RPL10A/RPS15A/RPL39/RPS3/RPL27A/RPL7A/RPL35/RPL18/RPSA/RPS3A/RPS29/RPL21/RPLP0/RPL28/FAU/SRP9/RPL11/RPL5/RPS2/RPL15/RPL32/RPL7/RPL26/RPS12/RPL34/RPS21/RPS14/RPL3/RPS9/RPS16/RPL30/RPS17/RPL6/RPS4X/RPS18/RPL37A/RPL17/RPS13/RPL10/RPS15/RPL36/RPS24/RPS28/RPS5/RPL14/RPL36A/RPLP1/RPS6/RPL35A/…
c1_vs_all	REACTOME_EUKARYOTIC_TRANSLATION_ELONGATION	86	0.694801	1.68157	7.78322e-06	0.000141766	0.000102118	1548	tags=87%, list=29%, signal=63%	RPL24/RPL31/RPS7/RPL23/RPL22/RPL19/RPL13/RPL23A/RPL27/RPS20/RPS11/RPLP2/RPS26/RPS27/RPL4/RPS10/RPL38/RPS19/RPS8/RPL10A/RPS15A/RPL39/RPS3/RPL27A/RPL7A/RPL35/RPL18/RPSA/RPS3A/RPS29/RPL21/RPLP0/RPL28/FAU/RPL11/RPL5/RPS2/RPL15/EEF1G/RPL32/RPL7/RPL26/RPS12/RPL34/RPS21/RPS14/RPL3/RPS9/RPS16/RPL30/RPS17/RPL6/RPS4X/RPS18/RPL37A/RPL17/RPS13/RPL10/RPS15/EEF1B2/RPL36/RPS24/RPS28/RPS5/RPL14/RPL36A/RPLP1/RPS6…
c1_vs_all	KEGG_RIBOSOME	80	0.702043	1.69289	8.14231e-06	0.000145704	0.000104955	1548	tags=91%, list=29%, signal=66%	RPL24/RPL31/RPS7/RPL23/RPL22/RPL19/RPL13/RPL23A/RPL27/RPS20/RPS11/RPLP2/RPS26/RPS27/RPL4/RPS10/RPL38/RPS19/RPS8/RPL10A/RPS15A/RPL39/RPS3/RPL27A/RPL7A/RPL35/RPL18/RPSA/RPS3A/RPS29/RPL21/RPLP0/RPL28/FAU/RPL11/RPL5/RPS2/RPL15/RPL32/RPL7/RPL26/RPS12/RPL34/RPS21/RPL3/RPS9/RPS16/RPL30/RPS17/RPL6/RPS4X/RPS18/RPL37A/RPL17/MRPL13/RPS13/RPL10/RPS15/RPL36/RPS24/RPS28/RPS5/RPL14/RPL36A/RPLP1/RPS6/RPL35A/RPL1…
c1_vs_all	REACTOME_TRANSCRIPTIONAL_REGULATION_BY_SMALL_RNAS	47	0.753898	1.73269	8.74952e-06	0.000153871	0.000110838	725	tags=55%, list=14%, signal=48%	TPR/POLR2L/NUP62/NUP133/POLR2H/H2AZ1/H2BU1/H2AC20/SEH1L/POLR2B/NUP58/H2BC12/NUP155/POLR2G/POLR2E/RAE1/POLR2C/NUP37/NUP93/NUP85/RAN/NUP98/POLR2K/RANBP2/NDC1/POLR2A
c1_vs_all	REACTOME_SYNDECAN_INTERACTIONS	21	-0.837219	-2.27048	9.5438e-06	0.000164994	0.000118851	494	tags=57%, list=9%, signal=52%	VTN/COL5A2/ITGB3/ITGA2/TGFB1/ITGAV/TNC/COL5A1/ITGB1/COL1A1/COL1A2/COL3A1
c1_vs_all	REACTOME_GENE_SILENCING_BY_RNA	56	0.741188	1.73324	1.09564e-05	0.000186258	0.000134167	725	tags=50%, list=14%, signal=44%	XPO5/TPR/POLR2L/NUP62/NUP133/POLR2H/H2AZ1/H2BU1/H2AC20/SEH1L/POLR2B/NUP58/H2BC12/NUP155/POLR2G/POLR2E/RAE1/ELAC2/POLR2C/NUP37/NUP93/NUP85/RAN/NUP98/POLR2K/RANBP2/NDC1/POLR2A
c1_vs_all	REACTOME_SNRNP_ASSEMBLY	44	0.768086	1.74335	1.14744e-05	0.000191867	0.000138207	739	tags=59%, list=14%, signal=51%	CLNS1A/TPR/NUP62/NUP133/SNRPD3/SNRPB/SNRPG/SNRPD1/SNRPF/SNRPD2/SEH1L/PRMT5/GEMIN4/NUP58/NUP155/RAE1/NUP37/WDR77/NUP93/NUP85/DDX20/NUP98/RANBP2/NDC1/NCBP2/SNRPE
c1_vs_all	REACTOME_TELOMERE_MAINTENANCE	43	0.7728	1.75529	1.18707e-05	0.000195292	0.000140675	738	tags=70%, list=14%, signal=61%	DAXX/FEN1/POLR2L/RPA1/POLR2H/POLD1/H2AZ1/NHP2/GAR1/H2BU1/DKC1/RUVBL2/H2AC20/RPA3/RUVBL1/POLR2B/PCNA/H2BC12/POLR2G/POLR2E/POLR2C/RFC4/RFC3/RFC2/CDK2/TERF2/POLR2K/RPA2/POLR2A/PPP6R3
c1_vs_all	REACTOME_ANTIGEN_PRESENTATION_FOLDING_ASSEMBLY_AND_PEPTIDE_LOADING_OF_CLASS_I_MHC	22	-0.817628	-2.30406	1.24782e-05	0.000202028	0.000145527	667	tags=59%, list=12%, signal=52%	SEC24A/SEC23A/ERAP2/TAPBP/SAR1B/PDIA3/BCAP31/HLA-B/SEC24D/B2M/HLA-A/HLA-C/ERAP1
c1_vs_all	REACTOME_NONSENSE_MEDIATED_DECAY_NMD	101	0.672192	1.63681	1.35598e-05	0.000213899	0.000154078	1548	tags=83%, list=29%, signal=60%	RBM8A/MAGOH/RPL24/RPL31/RPS7/RPL23/RPL22/RPL19/RPL13/EIF4A3/RPL23A/RPL27/RPS20/RPS11/RPLP2/RPS26/RPS27/RPL4/RPS10/RPL38/RPS19/RPS8/RPL10A/RPS15A/RPL39/RPS3/RPL27A/RPL7A/RPL35/RPL18/RPSA/NCBP2/RPS3A/RPS29/RPL21/RPLP0/RPL28/FAU/RNPS1/RPL11/RPL5/RPS2/RPL15/RPL32/RPL7/RPL26/RPS12/PPP2R2A/RPL34/RPS21/RPS14/RPL3/RPS9/RPS16/RPL30/RPS17/RPL6/RPS4X/GSPT1/RPS18/RPL37A/RPL17/RPS13/PPP2CA/RPL10/RPS15/RPL36/R…
c1_vs_all	HALLMARK_DNA_REPAIR	96	0.672245	1.62907	1.36308e-05	0.000213899	0.000154078	735	tags=41%, list=14%, signal=36%	FEN1/POLR1D/NUDT21/IMPDH2/SRSF6/SSRP1/ITPA/GTF2H1/POLR2H/POLD1/NELFB/TAF9/RNMT/RPA3/PCNA/ERCC2/POLB/SUPT4H1/POLR2G/SUPT5H/POLR2E/GTF2B/RAE1/POLR2C/CSTF3/UMPS/RFC4/RFC3/SF3A3/RFC2/NELFE/NELFCD/SDCBP/POLR1C/ALYREF/POLR2K/RPA2/POLR2A/NCBP2
c1_vs_all	REACTOME_CELL_CELL_COMMUNICATION	55	-0.653422	-2.06469	1.38728e-05	0.000214398	0.000154437	1063	tags=49%, list=20%, signal=40%	ITGA6/ACTN4/FLNA/SPTAN1/CDH13/ACTN1/WASL/SIRPA/LIMS1/IQGAP1/CD151/F11R/CD47/KRT5/KRT14/PXN/RSU1/ILK/PARVB/ANG/PARVA/VASP/PTPN6/DST/ACTB/ITGB1/PLEC
c1_vs_all	REACTOME_INTERLEUKIN_4_AND_INTERLEUKIN_13_SIGNALING	35	-0.742381	-2.21317	1.41355e-05	0.000215197	0.000155013	586	tags=46%, list=11%, signal=41%	ITGB2/ITGAX/IL18/MAOA/VIM/LCN2/MMP9/LAMA5/TGFB1/F13A1/SAA1/TIMP1/ALOX5/ITGB1/COL1A2/ANXA1
c1_vs_all	REACTOME_NCAM_SIGNALING_FOR_NEURITE_OUT_GROWTH	30	-0.77196	-2.24428	1.54697e-05	0.000232046	0.00016715	500	tags=43%, list=9%, signal=40%	COL2A1/COL5A2/PRNP/COL6A6/AGRN/COL4A2/COL4A1/COL4A3/COL5A1/COL6A1/COL6A2/COL6A3/COL3A1
c1_vs_all	REACTOME_CELL_JUNCTION_ORGANIZATION	35	-0.737706	-2.19924	1.66546e-05	0.000246199	0.000177345	920	tags=51%, list=17%, signal=43%	CDH13/ACTN1/LIMS1/CD151/F11R/KRT5/KRT14/PXN/RSU1/ILK/PARVB/ANG/PARVA/VASP/DST/ACTB/ITGB1/PLEC
c1_vs_all	REACTOME_SIGNALING_BY_MET	58	-0.636187	-2.0135	1.88168e-05	0.000274188	0.000197506	500	tags=28%, list=9%, signal=25%	COL2A1/COL5A2/LAMC1/ITGA2/RAP1A/LAMB1/LAMA5/RAP1B/LAMA2/ITGA3/COL5A1/LAMA4/ITGB1/COL1A1/COL1A2/COL3A1
c1_vs_all	REACTOME_DISEASES_OF_METABOLISM	101	-0.506781	-1.78443	2.13128e-05	0.000304158	0.000219094	719	tags=25%, list=13%, signal=22%	PC/ALG3/B3GAT3/HEXB/THBS1/SLC37A4/TALDO1/HSPG2/FMOD/ALG2/MAOA/PGM1/THSD4/AGRN/BGN/ALG13/OGN/GAA/VCAN/ADAMTS4/DCN/PRELP/TBXAS1/LUM/EPM2A
c1_vs_all	REACTOME_TRANSCRIPTIONAL_REGULATION_BY_TP53	180	0.600405	1.51138	2.147e-05	0.000304158	0.000219094	1317	tags=44%, list=25%, signal=34%	DAXX/GTF2H2/POLR2L/NOC2L/SSRP1/GTF2H1/RPA1/POLR2H/YWHAE/NELFB/TAF9/CSNK2B/PRMT5/RPA3/MDC1/SUPT16H/POLR2B/NPM1/PCNA/ERCC2/TAF15/GTF2F2/SUPT4H1/POLR2G/SUPT5H/POLR2E/MSH2/POLR2C/RFC4/PRMT1/RFC3/RAD50/RFC2/CDK2/USP7/NELFE/NELFCD/CSNK2A2/MBD3/TACO1/CDK1/CHD3/MTA2/CHD4/NELFA/POLR2K/RPA2/POLR2A/HDAC2/RBBP4/POLR2I/CDK5/YWHAB/TAF10/CARM1/SCO1/POLR2J/GATAD2B/CTDP1/COX8A/TCEA1/PPP2CA/RBBP7/CCNK/COX4I1/LAMTO…
c1_vs_all	REACTOME_BASE_EXCISION_REPAIR	26	0.829579	1.76487	2.33784e-05	0.000320564	0.000230912	689	tags=73%, list=13%, signal=64%	LIG3/FEN1/PARP1/XRCC1/RPA1/POLD1/H2AZ1/H2BU1/H2AC20/RPA3/PCNA/H2BC12/POLB/RFC4/RFC3/RFC2/TERF2/APEX1/RPA2
c1_vs_all	REACTOME_ER_TO_GOLGI_ANTEROGRADE_TRANSPORT	121	-0.476106	-1.72484	2.35709e-05	0.000320564	0.000230912	872	tags=23%, list=16%, signal=20%	USO1/COPZ2/LMAN2L/TMED2/GOLGA2/ARF4/DYNC1LI2/GOLGB1/TUBAL3/SEC24A/SEC23A/ARFGAP3/LMAN1/TFG/TMED9/SAR1B/KDELR2/TMED7/TMED10/SEC24D/LMAN2/GBF1/KDELR3/SEC22B/MIA2/CTSZ/TRAPPC9/CD59
c1_vs_all	REACTOME_EUKARYOTIC_TRANSLATION_INITIATION	112	0.654085	1.6051	2.30526e-05	0.000320564	0.000230912	1548	tags=75%, list=29%, signal=55%	RPL24/RPL31/RPS7/RPL23/RPL22/RPL19/RPL13/RPL23A/RPL27/RPS20/RPS11/RPLP2/RPS26/RPS27/RPL4/RPS10/RPL38/RPS19/EIF1AX/RPS8/RPL10A/RPS15A/RPL39/RPS3/RPL27A/RPL7A/RPL35/EIF4H/RPL18/RPSA/RPS3A/RPS29/RPL21/RPLP0/RPL28/FAU/RPL11/RPL5/RPS2/RPL15/RPL32/RPL7/RPL26/RPS12/RPL34/RPS21/RPS14/RPL3/RPS9/RPS16/RPL30/RPS17/RPL6/EIF2B3/RPS4X/RPS18/RPL37A/RPL17/RPS13/RPL10/RPS15/RPL36/RPS24/EIF3I/EIF3F/RPS28/RPS5/RPL1…
c1_vs_all	REACTOME_INITIAL_TRIGGERING_OF_COMPLEMENT	31	-0.738138	-2.15642	2.60124e-05	0.000349114	0.000251478	1328	tags=84%, list=25%, signal=63%	IGHV1-69/C1QC/C3/IGKV3-15/CFD/IGKV3-20/C1QB/IGHG4/IGLV3-25/IGLC2/IGKV2-28/IGHG2/IGHV3-30/IGHV1-2/IGLV1-47/COLEC11/IGLV1-51/IGLV3-21/IGHV4-34/IGLV3-19/CFB/IGHV3-7/C1R/IGKV3D-20/C1S/C4A
c1_vs_all	KEGG_CELL_ADHESION_MOLECULES_CAMS	29	-0.737788	-2.14463	2.92595e-05	0.000382624	0.000275616	826	tags=59%, list=15%, signal=50%	PTPRC/HLA-DPA1/CNTN1/F11R/HLA-DRB1/ITGB2/CD276/HLA-B/HLA-DQA2/CD99/HLA-DRA/PECAM1/VCAN/ITGAV/HLA-A/HLA-C/ITGB1
c1_vs_all	REACTOME_FORMATION_OF_RNA_POL_II_ELONGATION_COMPLEX	44	0.756096	1.71614	2.89436e-05	0.000382624	0.000275616	735	tags=59%, list=14%, signal=51%	GTF2H2/POLR2L/SSRP1/GTF2H1/POLR2H/NELFB/LEO1/SUPT6H/PAF1/SUPT16H/WDR61/POLR2B/ERCC2/GTF2F2/SUPT4H1/POLR2G/SUPT5H/POLR2E/POLR2C/CDC73/NELFE/NELFCD/NELFA/POLR2K/POLR2A/NCBP2
c1_vs_all	REACTOME_NCAM1_INTERACTIONS	14	-0.90236	-2.17213	2.99535e-05	0.000386741	0.000278582	500	tags=93%, list=9%, signal=84%	COL2A1/COL5A2/PRNP/COL6A6/AGRN/COL4A2/COL4A1/COL4A3/COL5A1/COL6A1/COL6A2/COL6A3/COL3A1
c1_vs_all	REACTOME_NUCLEOTIDE_EXCISION_REPAIR	69	0.699434	1.66545	3.14791e-05	0.000400259	0.000288318	1093	tags=54%, list=20%, signal=43%	LIG3/PARP1/GTF2H2/POLR2L/PRPF19/XRCC1/GTF2H1/RPA1/POLR2H/POLD1/AQR/CHD1L/RPA3/RUVBL1/POLR2B/PCNA/ERCC2/POLR2G/POLR2E/POLR2C/RFC4/RFC3/RFC2/USP7/XAB2/POLR2K/RPA2/POLR2A/UBE2I/POLR2I/CUL4A/COPS7B/UBE2N/PPIE/POLR2J/LIG1/TCEA1
c1_vs_all	REACTOME_REGULATION_OF_EXPRESSION_OF_SLITS_AND_ROBOS	139	0.626179	1.55871	3.17852e-05	0.000400259	0.000288318	1500	tags=65%, list=28%, signal=48%	RBM8A/MAGOH/RPL24/RPL31/RPS7/RPL23/RPL22/RPL19/RPL13/EIF4A3/RPL23A/RPL27/RPS20/RPS11/RPLP2/RPS26/RPS27/RPL4/RPS10/RPL38/RPS19/RPS8/RPL10A/RPS15A/RPL39/RPS3/RPL27A/RPL7A/RPL35/RPL18/RPSA/NCBP2/RPS3A/RPS29/RPL21/RPLP0/RPL28/FAU/RNPS1/RPL11/RPL5/RPS2/RPL15/RPL32/RPL7/RPL26/RPS12/PSMD3/RPL34/RPS21/RPS14/RPL3/RPS9/RPS16/PSMD11/PSMD14/RPL30/PSMC4/PSMD13/PSMD6/RPS17/RPL6/RPS4X/GSPT1/RPS18/PSMD7/RPL37A/R…
c1_vs_all	REACTOME_HOMOLOGY_DIRECTED_REPAIR	37	0.778087	1.7328	4.0403e-05	0.000502573	0.000362019	522	tags=46%, list=10%, signal=42%	LIG3/FEN1/PARP1/XRCC1/RPA1/POLD1/H2BU1/RPA3/MDC1/PCNA/H2BC12/RFC4/RFC3/PPP4C/RAD50/RFC2/CDK2
c1_vs_all	REACTOME_TRANSCRIPTION_COUPLED_NUCLEOTIDE_EXCISION_REPAIR_TC_NER	52	0.727849	1.68244	4.51518e-05	0.000554878	0.000399695	725	tags=48%, list=14%, signal=42%	LIG3/GTF2H2/POLR2L/PRPF19/XRCC1/GTF2H1/RPA1/POLR2H/POLD1/AQR/RPA3/POLR2B/PCNA/ERCC2/POLR2G/POLR2E/POLR2C/RFC4/RFC3/RFC2/USP7/XAB2/POLR2K/RPA2/POLR2A
c1_vs_all	REACTOME_SCAVENGING_OF_HEME_FROM_PLASMA	28	-0.761647	-2.16466	4.89022e-05	0.000593812	0.000427741	1183	tags=75%, list=22%, signal=59%	IGKV3-15/ALB/IGKV3-20/IGLV3-25/IGLC2/IGKV2-28/IGHV3-30/AMBP/IGHV1-2/IGLV1-47/IGLV1-51/IGLV3-21/IGHV4-34/IGLV3-19/IGHV3-7/CD163/IGKV3D-20/IGHA1/JCHAIN/HPX/HP
c1_vs_all	REACTOME_CARGO_CONCENTRATION_IN_THE_ER	22	-0.78665	-2.21677	5.9973e-05	0.000719676	0.000518404	868	tags=59%, list=16%, signal=50%	LMAN2L/TMED2/SEC24A/SEC23A/LMAN1/SAR1B/TMED10/SEC24D/LMAN2/SEC22B/MIA2/CTSZ/CD59
c1_vs_all	REACTOME_EPIGENETIC_REGULATION_OF_GENE_EXPRESSION	48	0.726776	1.66633	7.72999e-05	0.000916813	0.000660408	733	tags=56%, list=14%, signal=49%	MYBBP1A/POLR1A/POLR1D/GTF2H2/DEK/POLR2L/GTF2H1/CBX3/POLR2H/H2AZ1/DDX21/H2BU1/RRP8/H2AC20/H2BC12/ERCC2/POLR2E/POLR1B/SAP30BP/POLR1C/MBD3/CHD3/MTA2/CHD4/POLR2K/UBTF/HDAC2
c1_vs_all	REACTOME_RNA_POLYMERASE_I_PROMOTER_ESCAPE	19	0.853333	1.72397	7.9353e-05	0.000925361	0.000666565	688	tags=89%, list=13%, signal=78%	POLR1A/POLR1D/GTF2H2/POLR2L/GTF2H1/CBX3/POLR2H/H2AZ1/H2BU1/H2AC20/H2BC12/ERCC2/POLR2E/POLR1B/POLR1C/POLR2K/UBTF
c1_vs_all	REACTOME_MITOTIC_PROPHASE	64	0.700397	1.65266	8.05703e-05	0.000925361	0.000666565	1210	tags=48%, list=23%, signal=38%	TPR/NUP62/NUP133/H2AZ1/H2BU1/H2AC20/SEH1L/NUP58/BANF1/H2BC12/NUP155/RAE1/NUP37/NUP93/NUP85/NUP98/VRK1/TMPO/CDK1/RANBP2/NDC1/LMNB1/NUP160/SET/NUP205/NUMA1/PPP2CA/NUP50/NUP43/NUP153/NUP88
c1_vs_all	REACTOME_MITOCHONDRIAL_TRANSLATION	75	0.676542	1.62457	8.07422e-05	0.000925361	0.000666565	1549	tags=85%, list=29%, signal=62%	MRPS17/MRPS18A/MRPS23/MRPL1/CHCHD1/MRPS18B/MRPL12/MRPS9/MRPS12/MRPL14/TUFM/MRPS2/MRPL19/MRPL28/MRPL11/MRPS16/MRPS22/MRPS27/MRPL39/MRPL3/MRPL23/MRPL45/MRPL58/MRPS30/MRPL47/MRPL22/MRPL50/GFM1/MRPL48/MRPL30/MRPS31/MRPS35/MRPL41/MRPL20/MRPL27/MRPL24/MRPL9/MRPL18/MRPL17/DAP3/MRPS10/MRPL13/MRPL2/MRPL40/MRPL43/MRPS5/MRPL46/MRPL49/MRPS6/TSFM/MRPL57/MRPL15/MRPS28/PTCD3/MRPS26/MRRF/GADD45GIP1/MRPL53/MRPL21…
c1_vs_all	REACTOME_RESPONSE_OF_EIF2AK4_GCN2_TO_AMINO_ACID_DEFICIENCY	88	0.659377	1.59635	8.68156e-05	0.00098391	0.00070874	1548	tags=84%, list=29%, signal=61%	RPL24/RPL31/RPS7/RPL23/RPL22/RPL19/RPL13/RPL23A/RPL27/RPS20/RPS11/RPLP2/RPS26/RPS27/RPL4/RPS10/RPL38/RPS19/RPS8/RPL10A/RPS15A/RPL39/RPS3/RPL27A/RPL7A/RPL35/RPL18/RPSA/RPS3A/RPS29/RPL21/RPLP0/RPL28/FAU/RPL11/RPL5/RPS2/RPL15/RPL32/RPL7/RPL26/RPS12/RPL34/RPS21/RPS14/RPL3/RPS9/RPS16/RPL30/RPS17/RPL6/RPS4X/RPS18/RPL37A/RPL17/RPS13/GCN1/RPL10/RPS15/RPL36/RPS24/RPS28/RPS5/RPL14/RPL36A/RPLP1/RPS6/RPL35A/…
c1_vs_all	REACTOME_DISEASES_ASSOCIATED_WITH_GLYCOSAMINOGLYCAN_METABOLISM	19	-0.803258	-2.06914	9.10595e-05	0.00102067	0.000735217	643	tags=58%, list=12%, signal=51%	B3GAT3/HEXB/HSPG2/FMOD/AGRN/BGN/OGN/VCAN/DCN/PRELP/LUM
c1_vs_all	KEGG_HYPERTROPHIC_CARDIOMYOPATHY_HCM	32	-0.717677	-2.11008	0.000102728	0.00113894	0.000820415	750	tags=44%, list=14%, signal=38%	DES/PRKAA1/ITGA5/CACNA2D1/ITGB3/ITGA2/SGCD/ITGA1/TGFB1/ACTB/ITGAV/LAMA2/ITGA3/ITGB1
c1_vs_all	REACTOME_RNA_POLYMERASE_II_TRANSCRIBES_SNRNA_GENES	44	0.737848	1.67472	0.000110668	0.00121378	0.000874323	1027	tags=68%, list=19%, signal=56%	POLR2L/POLR2H/INTS14/INTS13/TAF9/RPRD1B/INTS3/POLR2B/INTS12/RPRD1A/GTF2F2/SUPT4H1/POLR2G/SUPT5H/POLR2E/GTF2B/POLR2C/INTS11/INTS10/INTS4/INTS6/INTS5/POLR2K/POLR2A/NCBP2/SRRT/POLR2I/INTS7/INTS8/POLR2J
c1_vs_all	REACTOME_VIRAL_MESSENGER_RNA_SYNTHESIS	41	0.743155	1.67684	0.000112043	0.00121578	0.000875765	1210	tags=73%, list=23%, signal=57%	TPR/POLR2L/NUP62/NUP133/POLR2H/SEH1L/POLR2B/NUP58/NUP155/GTF2F2/POLR2G/POLR2E/RAE1/POLR2C/NUP37/NUP93/NUP85/NUP98/POLR2K/RANBP2/NDC1/POLR2A/POLR2I/NUP160/NUP205/POLR2J/NUP50/NUP43/NUP153/NUP88
c1_vs_all	REACTOME_ELASTIC_FIBRE_FORMATION	22	-0.772502	-2.1769	0.000119059	0.001265	0.000911221	624	tags=68%, list=12%, signal=61%	FN1/EMILIN2/ITGA5/VTN/LTBP1/ITGB3/FBN2/EFEMP1/TGFB1/EMILIN1/LTBP3/ITGAV/FBN1/FBLN2/ITGB1
c1_vs_all	REACTOME_MUSCLE_CONTRACTION	54	-0.606126	-1.90932	0.000118797	0.001265	0.000911221	1001	tags=48%, list=19%, signal=40%	CALD1/ASPH/TPM1/AKAP9/DMD/ATP2B1/MYL6/DES/MYL9/TMOD3/MYH11/PRKACA/PXN/ITPR3/VIM/ITGA1/ATP2B4/TMOD2/ATP1A1/SORBS1/ITPR2/MYLK/CLIC2/ANXA2/ANXA1/ATP1B1
c1_vs_all	REACTOME_INTERACTIONS_OF_REV_WITH_HOST_CELLULAR_PROTEINS	35	0.758777	1.68419	0.000122682	0.00129006	0.000929269	686	tags=54%, list=13%, signal=48%	TPR/RCC1/NUP62/NUP133/XPO1/KPNB1/SEH1L/NPM1/NUP58/NUP155/RANBP1/RAE1/NUP37/NUP93/NUP85/RAN/NUP98/RANBP2/NDC1
c1_vs_all	REACTOME_DUAL_INCISION_IN_TC_NER	40	0.739495	1.66483	0.000130303	0.00135622	0.000976926	725	tags=57%, list=14%, signal=50%	GTF2H2/POLR2L/PRPF19/GTF2H1/RPA1/POLR2H/POLD1/AQR/RPA3/POLR2B/PCNA/ERCC2/POLR2G/POLR2E/POLR2C/RFC4/RFC3/RFC2/USP7/XAB2/POLR2K/RPA2/POLR2A
c1_vs_all	REACTOME_CREATION_OF_C4_AND_C2_ACTIVATORS	26	-0.734585	-2.10753	0.000144669	0.00149053	0.00107367	1328	tags=88%, list=25%, signal=67%	C1QA/IGHV1-69/C1QC/IGKV3-15/IGKV3-20/C1QB/IGHG4/IGLV3-25/IGLC2/IGKV2-28/IGHG2/IGHV3-30/IGHV1-2/IGLV1-47/COLEC11/IGLV1-51/IGLV3-21/IGHV4-34/IGLV3-19/IGHV3-7/C1R/IGKV3D-20/C1S
c1_vs_all	REACTOME_MOLECULES_ASSOCIATED_WITH_ELASTIC_FIBRES	21	-0.793708	-2.15248	0.00015865	0.00161823	0.00116566	494	tags=57%, list=9%, signal=52%	VTN/LTBP1/ITGB3/FBN2/EFEMP1/TGFB1/EMILIN1/LTBP3/ITGAV/FBN1/FBLN2/ITGB1
c1_vs_all	REACTOME_M_PHASE	223	0.564397	1.43111	0.000164706	0.00166337	0.00119818	1167	tags=33%, list=22%, signal=27%	TPR/RCC1/NUP62/NUP133/YWHAE/H2AZ1/RCC2/XPO1/H2BU1/CSNK2B/KPNB1/H2AC20/SEH1L/NUP58/BANF1/H2BC12/NUP155/TNPO1/MAD2L1/TUBG1/UBE2E1/RAE1/CLASP2/BUB3/VPS4A/NUP37/SMC1A/RAD21/BUB1/NUP93/NUP85/TUBB/PPP2R5D/RAN/RPS27/NUP98/VRK1/CSNK2A2/TMPO/CDK1/LBR/ZW10/RANBP2/NDC1/UBE2I/CHMP2A/ANAPC7/CDC23/LMNB1/PPP2R2A/NUP160/PSMD3/PDS5B/SET/PSMD11/PSMD14/CHMP6/PSMC4/PSMD13/PSMD6/NUP205/PPP1CC/PSMD7/NUMA1/TUBA1C/CDC16…
c1_vs_all	REACTOME_NUCLEAR_ENVELOPE_BREAKDOWN	41	0.736713	1.6623	0.000167322	0.00167322	0.00120527	1210	tags=59%, list=23%, signal=46%	TPR/NUP62/NUP133/SEH1L/NUP58/BANF1/NUP155/RAE1/NUP37/NUP93/NUP85/NUP98/VRK1/TMPO/CDK1/RANBP2/NDC1/LMNB1/NUP160/NUP205/NUP50/NUP43/NUP153/NUP88
c1_vs_all	REACTOME_MITOTIC_METAPHASE_AND_ANAPHASE	157	0.591584	1.48138	0.000191614	0.00189754	0.00136685	1099	tags=36%, list=20%, signal=29%	RCC1/NUP62/NUP133/RCC2/XPO1/KPNB1/SEH1L/NUP58/BANF1/NUP155/TNPO1/MAD2L1/UBE2E1/CLASP2/BUB3/VPS4A/NUP37/SMC1A/RAD21/BUB1/NUP93/NUP85/PPP2R5D/RAN/RPS27/NUP98/VRK1/TMPO/CDK1/LBR/ZW10/RANBP2/NDC1/UBE2I/CHMP2A/ANAPC7/CDC23/LMNB1/PPP2R2A/NUP160/PSMD3/PDS5B/PSMD11/PSMD14/CHMP6/PSMC4/PSMD13/PSMD6/NUP205/PPP1CC/PSMD7/TUBA1C/CDC16/PSMD4/PPP2CA/PSMC5
c1_vs_all	REACTOME_COPII_MEDIATED_VESICLE_TRANSPORT	51	-0.610595	-1.94983	0.000194221	0.00190486	0.00137213	872	tags=31%, list=16%, signal=27%	USO1/LMAN2L/TMED2/GOLGA2/SEC24A/SEC23A/LMAN1/TFG/SAR1B/TMED10/SEC24D/LMAN2/SEC22B/CTSZ/TRAPPC9/CD59
c1_vs_all	REACTOME_TRNA_PROCESSING	69	0.671255	1.59836	0.000197404	0.00191764	0.00138133	1225	tags=52%, list=23%, signal=41%	TPR/NUP62/NUP133/CPSF4/QTRT1/SEH1L/NUP58/NUP155/RAE1/ELAC2/URM1/NUP37/NUP93/METTL1/NUP85/PUS7/WDR4/RAN/TRMT6/NUP98/CSTF2/TRMT112/RANBP2/NDC1/NSUN2/RPP30/POP1/NUP160/TRMT10C/NUP205/NUP50/PUS1/NUP43/NUP153/NUP88/TRMT61B
c1_vs_all	REACTOME_CHROMATIN_MODIFYING_ENZYMES	76	0.670129	1.60949	0.000208624	0.00200751	0.00144607	1042	tags=51%, list=19%, signal=42%	SMARCC1/H2AZ1/TAF9/ENY2/H2BU1/HCFC1/H2AC21/RUVBL2/CDK4/H2AC20/PRMT5/RUVBL1/SMARCC2/H2BC12/SMARCD2/WDR77/PRMT1/SMARCA2/SMARCD1/SMARCB1/SMARCA4/SMARCE1/MBD3/CHD3/MORF4L1/MTA2/PBRM1/CHD4/HDAC2/ASH2L/RBBP4/RPS2/TAF10/CARM1/WDR5/KAT2B/HAT1/GATAD2B/MTA1
c1_vs_all	REACTOME_TP53_REGULATES_TRANSCRIPTION_OF_DNA_REPAIR_GENES	37	0.751842	1.67435	0.000230038	0.00217258	0.00156497	725	tags=59%, list=14%, signal=52%	GTF2H2/POLR2L/SSRP1/GTF2H1/POLR2H/NELFB/MDC1/SUPT16H/POLR2B/ERCC2/GTF2F2/SUPT4H1/POLR2G/SUPT5H/POLR2E/MSH2/POLR2C/NELFE/NELFCD/NELFA/POLR2K/POLR2A
c1_vs_all	REACTOME_SUMOYLATION_OF_CHROMATIN_ORGANIZATION_PROTEINS	40	0.729697	1.64277	0.000228977	0.00217258	0.00156497	1355	tags=75%, list=25%, signal=56%	TPR/NUP62/NUP133/SEH1L/NUP58/NUP155/RAE1/NUP37/NUP93/NUP85/NUP98/CHD3/RANBP2/NDC1/HDAC4/HDAC2/UBE2I/NUP160/NUP205/RING1/CBX5/RNF2/NUP50/NUP43/NUP153/SUMO2/NUP88/HDAC1/NUP188/SUMO1
c1_vs_all	REACTOME_CELLULAR_RESPONSE_TO_STARVATION	116	0.617727	1.51995	0.000242685	0.00227099	0.00163587	1548	tags=72%, list=29%, signal=52%	MIOS/SEH1L/RPL24/RPL31/RPS7/RPL23/RPL22/RPL19/RPL13/RPL23A/RPL27/RPS20/RPS11/RPLP2/RPS26/RPS27/RPL4/RPS10/RPL38/RPS19/RPS8/RPL10A/RPS15A/RPL39/RPS3/RPL27A/RPL7A/RPL35/RPL18/RPSA/RPS3A/RPS29/RPL21/RPLP0/RPL28/FAU/RPL11/RPL5/RPS2/RPL15/RPL32/RPL7/RPL26/RPS12/RPL34/RPS21/RPS14/RPL3/RPS9/RPS16/RPL30/RPS17/RPL6/RPS4X/RPS18/RPL37A/RPL17/RPS13/GCN1/RPL10/RPS15/LAMTOR2/RPL36/RPS24/RRAGD/RPS28/RPS5/RPL14/…
c1_vs_all	REACTOME_REGULATION_OF_HSF1_MEDIATED_HEAT_SHOCK_RESPONSE	66	0.666212	1.57148	0.000246582	0.00228648	0.00164702	1210	tags=47%, list=23%, signal=37%	TPR/NUP62/NUP133/RPA1/CCAR2/YWHAE/DNAJC7/HIKESHI/SEH1L/RPA3/NUP58/NUP155/RAE1/NUP37/NUP93/NUP85/NUP98/BAG2/RANBP2/NDC1/RPA2/NUP160/HSPA9/NUP205/MRPL18/ST13/NUP50/HSPA14/NUP43/NUP153/NUP88
c1_vs_all	REACTOME_SUMOYLATION_OF_DNA_DAMAGE_RESPONSE_AND_REPAIR_PROTEINS	49	0.715518	1.64739	0.000260022	0.00238939	0.00172115	1247	tags=59%, list=23%, signal=46%	PARP1/TPR/NUP62/NUP133/RPA1/SEH1L/MDC1/NUP58/NUP155/RAE1/NUP37/SMC1A/RAD21/NUP93/NUP85/NUP98/RANBP2/NDC1/UBE2I/NUP160/NUP205/RING1/RNF2/NUP50/NUP43/NUP153/SUMO2/NUP88/XPC
c1_vs_all	KEGG_VIRAL_MYOCARDITIS	32	-0.696692	-2.04838	0.00028304	0.002504	0.00180371	763	tags=47%, list=14%, signal=40%	HLA-DPA1/HLA-DRB1/MYH11/ITGB2/MYH9/HLA-B/HLA-DQA2/HLA-DRA/SGCD/RAC2/ACTB/CAV1/LAMA2/HLA-A/HLA-C
c1_vs_all	REACTOME_HIV_TRANSCRIPTION_ELONGATION	34	0.756994	1.67548	0.000284769	0.002504	0.00180371	735	tags=62%, list=14%, signal=54%	GTF2H2/POLR2L/SSRP1/GTF2H1/POLR2H/NELFB/SUPT16H/POLR2B/ERCC2/GTF2F2/SUPT4H1/POLR2G/SUPT5H/POLR2E/POLR2C/NELFE/NELFCD/NELFA/POLR2K/POLR2A/NCBP2
c1_vs_all	REACTOME_RMTS_METHYLATE_HISTONE_ARGININES	22	0.805602	1.6695	0.000283342	0.002504	0.00180371	636	tags=73%, list=12%, signal=64%	SMARCC1/H2AZ1/H2AC21/CDK4/H2AC20/PRMT5/SMARCC2/SMARCD2/WDR77/PRMT1/SMARCA2/SMARCD1/SMARCB1/SMARCA4/SMARCE1/PBRM1
c1_vs_all	REACTOME_TRANSCRIPTION_OF_THE_HIV_GENOME	44	0.723846	1.64294	0.000275308	0.002504	0.00180371	735	tags=57%, list=14%, signal=49%	GTF2H2/POLR2L/SSRP1/GTF2H1/POLR2H/NELFB/TAF9/RNMT/SUPT16H/POLR2B/ERCC2/TAF15/GTF2F2/SUPT4H1/POLR2G/SUPT5H/POLR2E/GTF2B/POLR2C/NELFE/NELFCD/NELFA/POLR2K/POLR2A/NCBP2
c1_vs_all	HALLMARK_COMPLEMENT	116	-0.433442	-1.52977	0.000280203	0.002504	0.00180371	1156	tags=45%, list=22%, signal=36%	S100A13/GCA/PRKCD/CD46/ITGAM/CD55/LYN/HSPA5/CPM/F10/RAF1/DOCK4/CASP1/LTF/GNAI2/CDH13/CTSS/MMP14/FN1/XPNPEP1/KLKB1/LIPA/SERPING1/EHD1/C9/ERAP2/S100A9/CFB/S100A12/F2/CSRP1/DOCK9/CFH/FCER1G/ITIH1/C1R/ANG/CLU/PLG/CTSB/CDA/COL4A2/C1S/PSMB9/LGALS3/DOCK10/LCP2/TIMP1/WAS/CPQ/CEBPB/CD59
c1_vs_all	REACTOME_FORMATION_OF_THE_CORNIFIED_ENVELOPE	22	-0.75409	-2.12501	0.000292801	0.00250972	0.00180783	550	tags=41%, list=10%, signal=37%	KRT5/KRT14/KRT73/KRT19/KRT6A/KRT18/DSP/KRT8/CSTA
c1_vs_all	REACTOME_KERATINIZATION	22	-0.75409	-2.12501	0.000292801	0.00250972	0.00180783	550	tags=41%, list=10%, signal=37%	KRT5/KRT14/KRT73/KRT19/KRT6A/KRT18/DSP/KRT8/CSTA
c1_vs_all	KEGG_DILATED_CARDIOMYOPATHY	30	-0.714603	-2.07753	0.000290401	0.00250972	0.00180783	624	tags=47%, list=12%, signal=41%	DES/ITGA5/CACNA2D1/PRKACA/ITGB3/ITGA2/SGCD/ITGA1/TGFB1/ACTB/ITGAV/LAMA2/ITGA3/ITGB1
c1_vs_all	REACTOME_B_WICH_COMPLEX_POSITIVELY_REGULATES_RRNA_EXPRESSION	23	0.809211	1.69908	0.000342113	0.00290796	0.00209469	410	tags=57%, list=8%, signal=52%	MYBBP1A/POLR1A/POLR1D/DEK/POLR2L/POLR2H/H2AZ1/DDX21/H2BU1/H2AC20/H2BC12/POLR2E/POLR1B
c1_vs_all	REACTOME_GPVI_MEDIATED_ACTIVATION_CASCADE	19	-0.777421	-2.00258	0.000350736	0.00295661	0.00212974	510	tags=37%, list=10%, signal=33%	PLCG2/FCER1G/PTPN6/RAC2/LCP2/COL1A1/COL1A2
c1_vs_all	REACTOME_DISEASES_OF_GLYCOSYLATION	55	-0.585714	-1.85075	0.000364176	0.00302	0.0021754	690	tags=33%, list=13%, signal=29%	ALG3/B3GAT3/HEXB/THBS1/HSPG2/FMOD/ALG2/PGM1/THSD4/AGRN/BGN/ALG13/OGN/VCAN/ADAMTS4/DCN/PRELP/LUM
c1_vs_all	REACTOME_HCMV_LATE_EVENTS	51	0.701239	1.61614	0.000362454	0.00302	0.0021754	971	tags=49%, list=18%, signal=41%	TPR/NUP62/NUP133/VPS25/H2BU1/H2AC21/H2AC20/VPS36/SEH1L/NUP58/H2BC12/NUP155/RAE1/VPS4A/NUP37/NUP93/NUP85/NUP98/RANBP2/NDC1/CHMP2A/NUP160/CHMP6/NUP205/HNRNPK
c1_vs_all	REACTOME_GLYCOSAMINOGLYCAN_METABOLISM	37	-0.641381	-1.93698	0.000380056	0.00312627	0.00225194	643	tags=43%, list=12%, signal=38%	LYVE1/NAGLU/IDUA/GALNS/B3GAT3/HEXB/HSPG2/FMOD/AGRN/SLC9A1/BGN/OGN/VCAN/DCN/PRELP/LUM
c1_vs_all	REACTOME_NS1_MEDIATED_EFFECTS_ON_HOST_PATHWAYS	38	0.736328	1.64862	0.000439692	0.00358789	0.00258446	1210	tags=68%, list=23%, signal=53%	TPR/NUP62/NUP133/CPSF4/KPNB1/SEH1L/NUP58/NUP155/RAE1/EIF2AK2/NUP37/ISG15/NUP93/NUP85/NUP98/RANBP2/NDC1/PABPN1/KPNA2/KPNA3/NUP160/NUP205/NUP50/NUP43/NUP153/NUP88
c1_vs_all	REACTOME_CD22_MEDIATED_BCR_REGULATION	20	-0.765288	-2.02881	0.000445435	0.0036059	0.00259744	1183	tags=85%, list=22%, signal=67%	IGKV3-15/IGKV3-20/LYN/IGLV3-25/IGLC2/IGKV2-28/IGHV3-30/IGHV1-2/IGLV1-47/IGLV1-51/IGLV3-21/IGHV4-34/IGLV3-19/IGHV3-7/IGKV3D-20/PTPN6/IGHM
c1_vs_all	REACTOME_RESOLUTION_OF_ABASIC_SITES_AP_SITES	20	0.819262	1.67258	0.000457285	0.00367268	0.00264554	689	tags=70%, list=13%, signal=61%	LIG3/FEN1/PARP1/XRCC1/RPA1/POLD1/RPA3/PCNA/POLB/RFC4/RFC3/RFC2/APEX1/RPA2
c1_vs_all	REACTOME_ACTIVATION_OF_ATR_IN_RESPONSE_TO_REPLICATION_STRESS	16	0.841089	1.64458	0.000469989	0.00374522	0.0026978	707	tags=75%, list=13%, signal=65%	RPA1/RPA3/MCM3/RFC4/MCM7/RFC3/MCM2/RFC2/CDK2/MCM4/RPA2/ORC5
c1_vs_all	REACTOME_PROCESSING_OF_CAPPED_INTRONLESS_PRE_MRNA	23	0.801753	1.68342	0.000475618	0.0037607	0.00270895	761	tags=65%, list=14%, signal=56%	NUDT21/CPSF4/CPSF7/SNRPD3/SNRPB/SNRPG/SNRPF/FIP1L1/CSTF3/CSTF1/CSTF2/CPSF2/NCBP2/SNRPE/PABPN1
c1_vs_all	REACTOME_NUCLEAR_IMPORT_OF_REV_PROTEIN	32	0.755227	1.66558	0.000479742	0.00376413	0.00271142	686	tags=53%, list=13%, signal=47%	TPR/RCC1/NUP62/NUP133/KPNB1/SEH1L/NPM1/NUP58/NUP155/RAE1/NUP37/NUP93/NUP85/RAN/NUP98/RANBP2/NDC1
c1_vs_all	REACTOME_GLYCOGEN_METABOLISM	18	-0.794126	-2.02161	0.000494021	0.00384039	0.00276635	547	tags=39%, list=10%, signal=35%	PYGB/PYGM/PGM1/GAA/PYGL/UGP2/EPM2A
c1_vs_all	HALLMARK_UV_RESPONSE_DN	63	-0.539113	-1.71325	0.000500756	0.00384039	0.00276635	488	tags=29%, list=9%, signal=26%	COL5A2/PRKAR2B/LAMC1/LTBP1/ITGB3/EFEMP1/ATP2B4/BCKDHB/CAP2/CAV1/SLC22A18/NRP1/ANXA2/MAP1B/COL1A1/COL1A2/FHL2/COL3A1
c1_vs_all	REACTOME_CELL_CYCLE_CHECKPOINTS	136	0.596264	1.48135	0.000499993	0.00384039	0.00276635	1099	tags=38%, list=20%, signal=31%	NUP133/RPA1/YWHAE/RCC2/XPO1/H2BU1/SEH1L/RPA3/MDC1/H2BC12/MAD2L1/UBE2E1/MCM3/CLASP2/BUB3/NUP37/RFC4/MCM7/BUB1/RFC3/MCM2/NUP85/RAD50/RFC2/PPP2R5D/CDK2/RPS27/NUP98/CDK1/ZW10/MCM4/RANBP2/RPA2/ORC5/ANAPC7/CDC23/NUP160/PSMD3/PSMD11/PSMD14/YWHAB/PSMC4/PSMD13/PSMD6/UBE2N/PPP1CC/PSMD7/CDC16/PSMD4/PPP2CA/PSMC5
c1_vs_all	REACTOME_ANTIVIRAL_MECHANISM_BY_IFN_STIMULATED_GENES	71	0.65865	1.57408	0.000540158	0.00411165	0.00296175	1216	tags=48%, list=23%, signal=38%	TPR/NUP62/NUP133/KPNB1/SEH1L/NUP58/NUP155/TRIM25/UBE2E1/PLCG1/RAE1/EIF2AK2/NUP37/ISG15/EIF4A3/NUP93/NUP85/NUP98/MX1/RANBP2/NDC1/OAS2/KPNA2/KPNA3/NUP160/UBE2L6/NUP205/UBE2N/NUP50/RNASEL/NUP43/NUP153/NUP88/PDE12
c1_vs_all	REACTOME_NEGATIVE_EPIGENETIC_REGULATION_OF_RRNA_EXPRESSION	27	0.778039	1.67707	0.000571646	0.0043191	0.00311118	733	tags=70%, list=14%, signal=61%	POLR1A/POLR1D/GTF2H2/POLR2L/GTF2H1/POLR2H/H2AZ1/H2BU1/RRP8/H2AC20/H2BC12/ERCC2/POLR2E/POLR1B/SAP30BP/POLR1C/POLR2K/UBTF/HDAC2
c1_vs_all	REACTOME_RNA_POLYMERASE_I_TRANSCRIPTION	35	0.735055	1.63153	0.000589302	0.00437781	0.00315347	808	tags=66%, list=15%, signal=56%	POLR1A/POLR1D/GTF2H2/POLR2L/GTF2H1/CBX3/POLR2H/H2AZ1/H2BU1/H2AC20/H2BC12/ERCC2/POLR2E/POLR1B/POLR1C/MBD3/CHD3/MTA2/CHD4/POLR2K/UBTF/HDAC2/RBBP4
c1_vs_all	REACTOME_GLOBAL_GENOME_NUCLEOTIDE_EXCISION_REPAIR_GG_NER	49	0.702083	1.61646	0.000592291	0.00437781	0.00315347	499	tags=31%, list=9%, signal=28%	LIG3/PARP1/GTF2H2/XRCC1/GTF2H1/RPA1/POLD1/CHD1L/RPA3/RUVBL1/PCNA/ERCC2/RFC4/RFC3/RFC2
c1_vs_all	REACTOME_CELLULAR_RESPONSES_TO_STIMULI	459	0.504564	1.29437	0.000590749	0.00437781	0.00315347	1301	tags=37%, list=24%, signal=31%	H1-5/DIS3/TPR/NUP62/NUP133/RPA1/MIOS/EXOSC4/CCAR2/YWHAE/H2AZ1/GPX7/EXOSC6/XPO1/H2BU1/DNAJC7/EXOSC2/CSNK2B/HIKESHI/CDK4/H2AC20/SEH1L/HMGA1/RPA3/NUP58/H2BC12/RPL24/NUP155/RPL31/RPS7/HSP90AB1/UBE2E1/RPL23/RAE1/NUP37/RPL22/RPL19/RPL13/RPL23A/NUP93/NUP85/RAD50/RPL27/RPS20/CDK2/H1-4/RPS11/RPLP2/RPS26/TERF2/EXOSC8/RPS27/NUP98/RPL4/RPS10/CHD9/RPL38/RPS19/BAG2/CSNK2A2/TACO1/ABCC1/RXRA/RPS8/RPL10A/RPS15A/S…
c1_vs_all	REACTOME_TRANSPORT_OF_MATURE_MRNAS_DERIVED_FROM_INTRONLESS_TRANSCRIPTS	40	0.712809	1.60475	0.00062858	0.0046126	0.0033226	1210	tags=60%, list=23%, signal=47%	TPR/NUP62/NUP133/CPSF4/SEH1L/NUP58/NUP155/FIP1L1/RAE1/NUP37/NUP93/NUP85/NUP98/ALYREF/RANBP2/NDC1/CPSF2/NCBP2/NUP160/NUP205/NUP50/NUP43/NUP153/NUP88
c1_vs_all	KEGG_ARRHYTHMOGENIC_RIGHT_VENTRICULAR_CARDIOMYOPATHY_ARVC	28	-0.697411	-1.98209	0.000644732	0.00468928	0.00337783	624	tags=61%, list=12%, signal=54%	ITGA6/ACTN4/DMD/ACTN1/DES/ITGA5/CACNA2D1/ITGB3/ITGA2/SGCD/ITGA1/ACTB/ITGAV/LAMA2/ITGA3/DSP/ITGB1
c1_vs_all	HALLMARK_IL2_STAT5_SIGNALING	68	-0.525329	-1.75218	0.000652821	0.00468928	0.00337783	172	tags=25%, list=3%, signal=25%	TGM2/IGF2R/PNP/PRNP/S100A1/ITGAV/ECM1/NT5E/SYNGR2/ENPP1/CAPG/CTSZ/NRP1/NDRG1/COL6A1/AHNAK/PLEC
c1_vs_all	REACTOME_ESTROGEN_DEPENDENT_GENE_EXPRESSION	49	0.701278	1.6146	0.000652017	0.00468928	0.00337783	1027	tags=53%, list=19%, signal=43%	POLR2L/POLR2H/H2AZ1/H2BU1/DDX5/H2AC20/POLR2B/H2BC12/GTF2F2/HSP90AB1/POLR2G/POLR2E/POLR2C/SMC1A/PRMT1/RAD21/POLR2K/MED1/POLR2A/TLE3/KPNA2/POLR2I/CARM1/PTGES3/KAT2B/POLR2J
c1_vs_all	REACTOME_POSITIVE_EPIGENETIC_REGULATION_OF_RRNA_EXPRESSION	36	0.744857	1.65839	0.000670453	0.00478225	0.0034448	733	tags=58%, list=14%, signal=51%	MYBBP1A/POLR1A/POLR1D/DEK/POLR2L/CBX3/POLR2H/H2AZ1/DDX21/H2BU1/H2AC20/H2BC12/POLR2E/POLR1B/POLR1C/MBD3/CHD3/MTA2/CHD4/POLR2K/HDAC2
c1_vs_all	REACTOME_DNA_REPLICATION	81	0.633703	1.52803	0.000771278	0.00546322	0.00393532	1099	tags=42%, list=20%, signal=34%	FEN1/RPA1/POLD1/H2AZ1/H2BU1/KPNB1/H2AC20/RPA3/PCNA/H2BC12/UBE2E1/MCM3/RFC4/MCM7/RFC3/MCM2/RFC2/CDK2/MCM4/RPA2/ORC5/ANAPC7/CDC23/PSMD3/PSMD11/PSMD14/PSMC4/PSMD13/PSMD6/PSMD7/LIG1/CDC16/PSMD4/PSMC5
c1_vs_all	REACTOME_HCMV_INFECTION	83	0.625558	1.51309	0.00079617	0.00560065	0.00403432	1266	tags=45%, list=24%, signal=35%	DAXX/CBX1/TPR/NUP62/NUP133/VPS25/H2BU1/H2AC21/H2AC20/VPS36/SEH1L/TRIM28/NUP58/H2BC12/NUP155/RAE1/VPS4A/NUP37/NUP93/NUP85/NUP98/RANBP2/NDC1/CHMP2A/RBBP4/NUP160/CHMP6/NUP205/HNRNPK/TUBA1C/NUP50/RBBP7/NUP43/NUP153/NUP88/TUBA4A/TUBB3
c1_vs_all	REACTOME_FORMATION_OF_THE_EARLY_ELONGATION_COMPLEX	27	0.771781	1.66358	0.000811186	0.00565546	0.0040738	735	tags=70%, list=14%, signal=61%	GTF2H2/POLR2L/GTF2H1/POLR2H/NELFB/POLR2B/ERCC2/GTF2F2/SUPT4H1/POLR2G/SUPT5H/POLR2E/POLR2C/NELFE/NELFCD/NELFA/POLR2K/POLR2A/NCBP2
c1_vs_all	REACTOME_SUMOYLATION_OF_RNA_BINDING_PROTEINS	37	0.733716	1.63399	0.000815051	0.00565546	0.0040738	1210	tags=70%, list=23%, signal=55%	TPR/NUP62/NUP133/HNRNPC/SEH1L/NUP58/NUP155/NOP58/RAE1/NUP37/NUP93/NUP85/NUP98/RANBP2/NDC1/UBE2I/NUP160/NUP205/HNRNPK/RING1/RNF2/NUP50/NUP43/NUP153/SUMO2/NUP88
c1_vs_all	REACTOME_NUCLEAR_ENVELOPE_NE_REASSEMBLY	63	0.663569	1.56455	0.000889287	0.00612887	0.00441481	1355	tags=54%, list=25%, signal=41%	RCC1/NUP62/NUP133/KPNB1/SEH1L/NUP58/BANF1/NUP155/TNPO1/VPS4A/NUP37/NUP93/NUP85/RAN/NUP98/VRK1/TMPO/CDK1/LBR/NDC1/UBE2I/CHMP2A/LMNB1/PPP2R2A/NUP160/CHMP6/NUP205/TUBA1C/PPP2CA/NUP43/TUBA4A/TUBB3/NUP188/SUMO1
c1_vs_all	REACTOME_RESOLUTION_OF_AP_SITES_VIA_THE_MULTIPLE_NUCLEOTIDE_PATCH_REPLACEMENT_PATHWAY	16	0.824945	1.61301	0.0009678	0.00662521	0.00477234	689	tags=75%, list=13%, signal=66%	FEN1/PARP1/RPA1/POLD1/RPA3/PCNA/POLB/RFC4/RFC3/RFC2/APEX1/RPA2
c1_vs_all	REACTOME_DUAL_INCISION_IN_GG_NER	23	0.787064	1.65258	0.000978294	0.0066524	0.00479193	499	tags=52%, list=9%, signal=48%	PARP1/GTF2H2/GTF2H1/RPA1/POLD1/CHD1L/RPA3/PCNA/ERCC2/RFC4/RFC3/RFC2
c1_vs_all	REACTOME_MEIOSIS	29	0.742881	1.60958	0.000987744	0.00667218	0.00480617	855	tags=55%, list=16%, signal=47%	RPA1/H2AZ1/H2BU1/CDK4/H2AC20/RPA3/H2BC12/SMC1A/RAD21/SYNE1/RAD50/CDK2/TERF2/RPA2/UBE2I/LMNB1
c1_vs_all	REACTOME_EXPORT_OF_VIRAL_RIBONUCLEOPROTEINS_FROM_NUCLEUS	31	0.737928	1.61874	0.00107578	0.00721907	0.00520011	1210	tags=68%, list=23%, signal=53%	TPR/NUP62/NUP133/XPO1/SEH1L/NUP58/NUP155/RAE1/NUP37/NUP93/NUP85/RAN/NUP98/RANBP2/NDC1/NUP160/NUP205/NUP50/NUP43/NUP153/NUP88
c1_vs_all	REACTOME_SIGNALING_BY_PDGF	38	-0.630769	-1.92836	0.00109531	0.00730204	0.00525988	638	tags=37%, list=12%, signal=33%	THBS1/RASA1/COL2A1/COL5A2/COL6A6/PLG/COL4A2/COL4A1/COL4A3/COL5A1/COL6A1/COL6A2/COL6A3/COL3A1
c1_vs_all	REACTOME_SCAVENGING_BY_CLASS_A_RECEPTORS	14	-0.837123	-2.0151	0.00112982	0.00748324	0.0053904	312	tags=36%, list=6%, signal=34%	COL4A2/COL4A1/COL1A1/COL1A2/COL3A1
c1_vs_all	REACTOME_INHIBITION_OF_DNA_RECOMBINATION_AT_TELOMERE	19	0.810666	1.63777	0.001146	0.00754142	0.00543232	725	tags=74%, list=14%, signal=64%	DAXX/POLR2L/POLR2H/H2AZ1/H2BU1/H2AC20/POLR2B/H2BC12/POLR2G/POLR2E/POLR2C/TERF2/POLR2K/POLR2A
c1_vs_all	REACTOME_SIGNALING_BY_ROBO_RECEPTORS	167	0.562486	1.40792	0.0011633	0.00760619	0.00547897	1567	tags=58%, list=29%, signal=42%	RBM8A/MAGOH/RPL24/RPL31/RPS7/RPL23/CLASP2/RPL22/RPL19/RPL13/EIF4A3/RPL23A/RPL27/RPS20/RPS11/RPLP2/RPS26/RPS27/RPL4/RPS10/RPL38/RPS19/RPS8/RPL10A/RPS15A/RPL39/RPS3/RPL27A/RPL7A/RPL35/RPL18/RPSA/NCBP2/RPS3A/RPS29/RPL21/RPLP0/RPL28/FAU/RNPS1/RPL11/RPL5/RPS2/RPL15/RPL32/RPL7/RPL26/RPS12/PSMD3/RPL34/RPS21/RPS14/RPL3/RPS9/RPS16/PSMD11/PSMD14/RPL30/PSMC4/PSMD13/PSMD6/RPS17/RPL6/RPS4X/GSPT1/RPS18/PSMD7/R…
c1_vs_all	REACTOME_NUCLEAR_PORE_COMPLEX_NPC_DISASSEMBLY	31	0.736113	1.61476	0.00120359	0.00781953	0.00563265	1210	tags=65%, list=23%, signal=50%	TPR/NUP62/NUP133/SEH1L/NUP58/NUP155/RAE1/NUP37/NUP93/NUP85/NUP98/CDK1/RANBP2/NDC1/NUP160/NUP205/NUP50/NUP43/NUP153/NUP88
c1_vs_all	REACTOME_FGFR2_ALTERNATIVE_SPLICING	23	0.781661	1.64123	0.00129212	0.00834151	0.00600864	849	tags=74%, list=16%, signal=62%	HNRNPF/POLR2L/POLR2H/POLR2B/HNRNPH1/HNRNPA1/GTF2F2/POLR2G/POLR2E/PTBP1/POLR2C/HNRNPM/RBFOX2/POLR2K/POLR2A/NCBP2/POLR2I
c1_vs_all	REACTOME_ABORTIVE_ELONGATION_OF_HIV_1_TRANSCRIPT_IN_THE_ABSENCE_OF_TAT	22	0.777204	1.61064	0.00130324	0.00836042	0.00602226	1051	tags=86%, list=20%, signal=70%	POLR2L/POLR2H/NELFB/POLR2B/GTF2F2/SUPT4H1/POLR2G/SUPT5H/POLR2E/POLR2C/NELFE/NELFCD/NELFA/POLR2K/POLR2A/NCBP2/POLR2I/POLR2J/CTDP1
c1_vs_all	REACTOME_HIV_ELONGATION_ARREST_AND_RECOVERY	28	0.753336	1.63256	0.00138146	0.00880678	0.00634379	1140	tags=79%, list=21%, signal=62%	POLR2L/SSRP1/POLR2H/NELFB/SUPT16H/POLR2B/GTF2F2/SUPT4H1/POLR2G/SUPT5H/POLR2E/POLR2C/NELFE/NELFCD/NELFA/POLR2K/POLR2A/POLR2I/POLR2J/CTDP1/TCEA1/CCNK
c1_vs_all	KEGG_PPAR_SIGNALING_PATHWAY	31	-0.638423	-1.86511	0.00139982	0.00886844	0.00638821	445	tags=29%, list=8%, signal=27%	ILK/SCP2/FABP5/SORBS1/ACSL3/PCK2/APOA2/APOC3/DBI
c1_vs_all	REACTOME_SIGNALING_BY_FGFR	42	0.701805	1.58712	0.00147944	0.00925782	0.00666869	735	tags=40%, list=14%, signal=35%	HNRNPF/POLR2L/POLR2H/POLR2B/HNRNPH1/HNRNPA1/GTF2F2/POLR2G/PLCG1/POLR2E/PTBP1/POLR2C/HNRNPM/RBFOX2/POLR2K/POLR2A/NCBP2
c1_vs_all	REACTOME_SIGNALING_BY_FGFR2	42	0.701805	1.58712	0.00147944	0.00925782	0.00666869	735	tags=40%, list=14%, signal=35%	HNRNPF/POLR2L/POLR2H/POLR2B/HNRNPH1/HNRNPA1/GTF2F2/POLR2G/PLCG1/POLR2E/PTBP1/POLR2C/HNRNPM/RBFOX2/POLR2K/POLR2A/NCBP2
c1_vs_all	REACTOME_CELL_EXTRACELLULAR_MATRIX_INTERACTIONS	16	-0.7718	-1.90938	0.00150248	0.00934472	0.00673128	461	tags=75%, list=9%, signal=69%	FLNC/FLNA/ACTN1/LIMS1/PXN/RSU1/ILK/PARVB/PARVA/VASP/ACTB/ITGB1
c1_vs_all	KEGG_PURINE_METABOLISM	73	0.635006	1.5209	0.00162645	0.0100544	0.00724249	725	tags=34%, list=14%, signal=30%	POLR1A/POLR1D/POLR2L/IMPDH2/ITPA/POLR2H/POLD1/GMPR/POLR2B/POLR2G/ATIC/GART/POLR2E/POLR2C/POLR1B/PFAS/PPAT/PAICS/DCK/RRM1/PRUNE1/POLR1C/ENTPD1/POLR2K/POLR2A
c1_vs_all	REACTOME_REGULATION_OF_TP53_ACTIVITY	69	0.63727	1.51743	0.00164207	0.0100898	0.00726801	733	tags=35%, list=14%, signal=30%	DAXX/NOC2L/SSRP1/RPA1/TAF9/CSNK2B/PRMT5/RPA3/SUPT16H/TAF15/RFC4/RFC3/RAD50/RFC2/CDK2/USP7/CSNK2A2/MBD3/CDK1/CHD3/MTA2/CHD4/RPA2/HDAC2
c1_vs_all	REACTOME_CELLULAR_RESPONSE_TO_HEAT_STRESS	81	0.619628	1.49409	0.00166717	0.0101827	0.0073349	1210	tags=41%, list=23%, signal=32%	TPR/NUP62/NUP133/RPA1/CCAR2/YWHAE/DNAJC7/HIKESHI/SEH1L/RPA3/NUP58/NUP155/HSP90AB1/RAE1/NUP37/NUP93/NUP85/NUP98/BAG2/RANBP2/NDC1/RPA2/NUP160/HSPA9/NUP205/PTGES3/MRPL18/ST13/NUP50/HSPA14/NUP43/NUP153/NUP88
c1_vs_all	REACTOME_MRNA_CAPPING	22	0.772574	1.60105	0.0017112	0.0103895	0.00748384	849	tags=73%, list=16%, signal=61%	GTF2H2/POLR2L/GTF2H1/POLR2H/RNMT/POLR2B/ERCC2/GTF2F2/POLR2G/SUPT5H/POLR2E/POLR2C/POLR2K/POLR2A/NCBP2/POLR2I
c1_vs_all	REACTOME_SUMOYLATION_OF_SUMOYLATION_PROTEINS	31	0.728469	1.598	0.00177875	0.0107357	0.00773322	1355	tags=74%, list=25%, signal=56%	TPR/NUP62/NUP133/SEH1L/NUP58/NUP155/RAE1/NUP37/NUP93/NUP85/NUP98/RANBP2/NDC1/UBE2I/NUP160/NUP205/NUP50/NUP43/NUP153/SUMO2/NUP88/NUP188/SUMO1
c1_vs_all	REACTOME_FATTY_ACID_METABOLISM	85	-0.450173	-1.54751	0.00180449	0.010827	0.00779899	635	tags=21%, list=12%, signal=19%	ALDH3A2/SLC25A1/SLC27A3/CBR1/SCP2/ABCD1/ELOVL1/MCEE/CRAT/TECR/ACOT7/ACSL3/ALOX5/DBI/ALOX5AP/HACD2/TBXAS1/GGT5
c1_vs_all	KEGG_PROXIMAL_TUBULE_BICARBONATE_RECLAMATION	11	-0.831159	-1.89352	0.00192912	0.0115071	0.00828888	339	tags=36%, list=6%, signal=34%	ATP1A1/GLUD2/PCK2/ATP1B1
c1_vs_all	REACTOME_TRNA_PROCESSING_IN_THE_NUCLEUS	44	0.687636	1.56075	0.00211221	0.0125259	0.0090228	1210	tags=57%, list=23%, signal=44%	TPR/NUP62/NUP133/CPSF4/SEH1L/NUP58/NUP155/RAE1/ELAC2/NUP37/NUP93/NUP85/RAN/NUP98/CSTF2/RANBP2/NDC1/RPP30/POP1/NUP160/NUP205/NUP50/NUP43/NUP153/NUP88
c1_vs_all	KEGG_HEMATOPOIETIC_CELL_LINEAGE	18	-0.754014	-1.9195	0.0021553	0.0126964	0.00914562	670	tags=61%, list=12%, signal=54%	CD14/HLA-DRB1/ITGA5/HLA-DRA/ITGB3/ITGA2/ITGA1/ITGA3/ANPEP/CD9/CD59
c1_vs_all	REACTOME_PLASMA_LIPOPROTEIN_ASSEMBLY	13	-0.818129	-1.91837	0.00216586	0.0126964	0.00914562	575	tags=46%, list=11%, signal=41%	PRKACA/SAR1B/A2M/P4HB/APOA2/APOC3
c1_vs_all	REACTOME_CYTOSOLIC_SENSORS_OF_PATHOGEN_ASSOCIATED_DNA	36	0.720949	1.60516	0.00224648	0.0130436	0.00939568	681	tags=33%, list=13%, signal=29%	POLR1D/POLR2L/POLR2H/DHX9/XRCC6/PRKDC/XRCC5/POLR2E/NFKBIB/POLR1C/POLR2K/DDX41
c1_vs_all	REACTOME_POSTMITOTIC_NUCLEAR_PORE_COMPLEX_NPC_REFORMATION	26	0.750882	1.59745	0.00225066	0.0130436	0.00939568	966	tags=65%, list=18%, signal=54%	RCC1/NUP62/NUP133/KPNB1/SEH1L/NUP58/NUP155/TNPO1/NUP37/NUP93/NUP85/RAN/NUP98/NDC1/UBE2I/NUP160/NUP205
c1_vs_all	REACTOME_MEIOTIC_RECOMBINATION	13	0.832125	1.56662	0.00233857	0.0134765	0.00970755	689	tags=77%, list=13%, signal=67%	RPA1/H2AZ1/H2BU1/CDK4/H2AC20/RPA3/H2BC12/RAD50/CDK2/RPA2
c1_vs_all	REACTOME_REGULATION_OF_GLUCOKINASE_BY_GLUCOKINASE_REGULATORY_PROTEIN	28	0.739001	1.60149	0.00238304	0.0135793	0.00978159	1210	tags=68%, list=23%, signal=53%	TPR/NUP62/NUP133/SEH1L/NUP58/NUP155/RAE1/NUP37/NUP93/NUP85/NUP98/RANBP2/NDC1/NUP160/NUP205/NUP50/NUP43/NUP153/NUP88
c1_vs_all	REACTOME_GAP_FILLING_DNA_REPAIR_SYNTHESIS_AND_LIGATION_IN_GG_NER	15	0.815244	1.57672	0.00237951	0.0135793	0.00978159	499	tags=60%, list=9%, signal=55%	LIG3/XRCC1/RPA1/POLD1/RPA3/PCNA/RFC4/RFC3/RFC2
c1_vs_all	REACTOME_HCMV_EARLY_EVENTS	64	0.651311	1.53684	0.00240412	0.0136233	0.00981331	686	tags=31%, list=13%, signal=28%	DAXX/CBX1/TPR/NUP62/NUP133/H2BU1/H2AC21/H2AC20/SEH1L/TRIM28/NUP58/H2BC12/NUP155/RAE1/NUP37/NUP93/NUP85/NUP98/RANBP2/NDC1
c1_vs_all	REACTOME_SUMOYLATION_OF_UBIQUITINYLATION_PROTEINS	31	0.723399	1.58687	0.00241908	0.0136324	0.00981981	1355	tags=71%, list=25%, signal=53%	TPR/NUP62/NUP133/SEH1L/NUP58/NUP155/RAE1/NUP37/NUP93/NUP85/NUP98/RANBP2/NDC1/UBE2I/NUP160/NUP205/NUP50/NUP43/NUP153/NUP88/NUP188/SUMO1
c1_vs_all	REACTOME_PLASMA_LIPOPROTEIN_REMODELING	11	-0.823482	-1.87603	0.00246392	0.0137383	0.00989611	343	tags=36%, list=6%, signal=34%	LMF2/P4HB/APOA2/APOC3
c1_vs_all	REACTOME_INTERACTIONS_OF_VPR_WITH_HOST_CELLULAR_PROTEINS	35	0.707158	1.56961	0.00246481	0.0137383	0.00989611	1210	tags=60%, list=23%, signal=47%	TPR/NUP62/NUP133/SEH1L/HMGA1/NUP58/BANF1/NUP155/RAE1/NUP37/NUP93/NUP85/NUP98/RANBP2/NDC1/NUP160/NUP205/NUP50/NUP43/NUP153/NUP88
c1_vs_all	REACTOME_TRANSPORT_OF_THE_SLBP_DEPENDANT_MATURE_MRNA	33	0.723248	1.59535	0.00252997	0.0139788	0.0100694	1210	tags=64%, list=23%, signal=50%	TPR/NUP62/NUP133/SEH1L/NUP58/NUP155/RAE1/NUP37/NUP93/NUP85/NUP98/ALYREF/RANBP2/NDC1/NCBP2/NUP160/NUP205/NUP50/NUP43/NUP153/NUP88
c1_vs_all	REACTOME_SUMOYLATION_OF_DNA_REPLICATION_PROTEINS	37	0.708088	1.57691	0.00253753	0.0139788	0.0100694	1437	tags=70%, list=27%, signal=52%	TPR/NUP62/NUP133/SEH1L/NUP58/PCNA/NUP155/RAE1/NUP37/NUP93/NUP85/NUP98/RANBP2/NDC1/UBE2I/NUP160/NUP205/NUP50/NUP43/NUP153/SUMO2/NUP88/NUP188/SUMO1/RANGAP1/TOP2B
c1_vs_all	REACTOME_REGULATION_OF_TP53_ACTIVITY_THROUGH_PHOSPHORYLATION	35	0.7063	1.56771	0.00254908	0.0139788	0.0100694	689	tags=43%, list=13%, signal=38%	NOC2L/SSRP1/RPA1/TAF9/CSNK2B/RPA3/SUPT16H/TAF15/RFC4/RFC3/RAD50/RFC2/CDK2/CSNK2A2/RPA2
c1_vs_all	REACTOME_S_PHASE	89	0.604544	1.46385	0.00265368	0.0144746	0.0104265	1099	tags=38%, list=20%, signal=31%	FEN1/RPA1/POLD1/CDK4/RPA3/PCNA/UBE2E1/MCM3/RFC4/SMC1A/RAD21/MCM7/RFC3/MCM2/RFC2/CDK2/MCM4/RPA2/ORC5/RBBP4/ANAPC7/CDC23/PSMD3/PDS5B/PSMD11/PSMD14/PSMC4/PSMD13/PSMD6/PSMD7/LIG1/CDC16/PSMD4/PSMC5
c1_vs_all	REACTOME_PCNA_DEPENDENT_LONG_PATCH_BASE_EXCISION_REPAIR	14	0.830477	1.58907	0.00275645	0.0149552	0.0107727	689	tags=79%, list=13%, signal=69%	FEN1/RPA1/POLD1/RPA3/PCNA/POLB/RFC4/RFC3/RFC2/APEX1/RPA2
c1_vs_all	REACTOME_RNA_POLYMERASE_I_TRANSCRIPTION_INITIATION	27	0.74612	1.60827	0.00296898	0.0160231	0.0115419	1042	tags=78%, list=19%, signal=63%	POLR1A/POLR1D/GTF2H2/POLR2L/GTF2H1/POLR2H/ERCC2/POLR2E/POLR1B/POLR1C/MBD3/CHD3/MTA2/CHD4/POLR2K/UBTF/HDAC2/RBBP4/KAT2B/GATAD2B/MTA1
c1_vs_all	REACTOME_ESR_MEDIATED_SIGNALING	87	0.603355	1.46058	0.00304425	0.0163428	0.0117722	1027	tags=36%, list=19%, signal=29%	GNAI1/POLR2L/POLR2H/H2AZ1/XPO1/H2BU1/DDX5/H2AC20/POLR2B/H2BC12/GTF2F2/HSP90AB1/POLR2G/POLR2E/POLR2C/PPP5C/SMC1A/PRMT1/RAD21/GNAI3/POLR2K/MED1/POLR2A/TLE3/PPID/KPNA2/POLR2I/CARM1/PTGES3/KAT2B/POLR2J
c1_vs_all	REACTOME_IRE1ALPHA_ACTIVATES_CHAPERONES	31	-0.605894	-1.77008	0.00317972	0.0169807	0.0122317	245	tags=35%, list=5%, signal=34%	PDIA6/SHC1/HSPA5/ACADVL/GFPT1/WFS1/KDELR3/CXXC1/MYDGF/WIPI1/PDIA5
c1_vs_all	REACTOME_EARLY_PHASE_OF_HIV_LIFE_CYCLE	10	0.863255	1.55823	0.00327506	0.0173988	0.0125329	287	tags=50%, list=5%, signal=47%	FEN1/XRCC6/HMGA1/BANF1/XRCC5
c1_vs_all	REACTOME_ROLE_OF_LAT2_NTAL_LAB_ON_CALCIUM_MOBILIZATION	26	-0.652266	-1.87135	0.00329729	0.0174261	0.0125525	1185	tags=69%, list=22%, signal=54%	SOS1/IGKV3-15/SHC1/IGKV3-20/LYN/IGLV3-25/IGLC2/IGKV2-28/IGHV3-30/IGHV1-2/IGLV1-47/IGLV1-51/IGLV3-21/IGHV4-34/IGLV3-19/IGHV3-7/FCER1G/IGKV3D-20
c1_vs_all	REACTOME_FORMATION_OF_TC_NER_PRE_INCISION_COMPLEX	39	0.696705	1.56531	0.00338382	0.0177912	0.0128155	1300	tags=64%, list=24%, signal=49%	GTF2H2/POLR2L/PRPF19/GTF2H1/POLR2H/AQR/POLR2B/ERCC2/POLR2G/POLR2E/POLR2C/USP7/XAB2/POLR2K/POLR2A/POLR2I/CUL4A/COPS7B/PPIE/POLR2J/TCEA1/CUL4B/ERCC3/EP300/GTF2H4
c1_vs_all	KEGG_PENTOSE_PHOSPHATE_PATHWAY	23	-0.679604	-1.92315	0.00370248	0.0193668	0.0139505	681	tags=35%, list=13%, signal=30%	RBKS/TALDO1/PGD/PGM1/FBP1/FBP2/G6PD/PFKP
c1_vs_all	REACTOME_ANTIMICROBIAL_PEPTIDES	18	-0.733973	-1.86848	0.00378181	0.0196808	0.0141767	1084	tags=72%, list=20%, signal=58%	PGLYRP2/LYZ/LTF/PRTN3/S100A9/PGLYRP1/S100A8/RNASE6/DEFA3/LCN2/CLU/ELANE/CTSG
c1_vs_all	REACTOME_EXTENSION_OF_TELOMERES	26	0.739448	1.57313	0.00381048	0.0197294	0.0142117	738	tags=65%, list=14%, signal=57%	FEN1/RPA1/POLD1/NHP2/GAR1/DKC1/RUVBL2/RPA3/RUVBL1/PCNA/RFC4/RFC3/RFC2/CDK2/TERF2/RPA2/PPP6R3
c1_vs_all	REACTOME_GLYCOGEN_BREAKDOWN_GLYCOGENOLYSIS	11	-0.805869	-1.83591	0.00395408	0.0203695	0.0146728	547	tags=36%, list=10%, signal=33%	PYGB/PYGM/GAA/PYGL
c1_vs_all	REACTOME_RUNX1_INTERACTS_WITH_CO_FACTORS_WHOSE_PRECISE_EFFECT_ON_RUNX1_TARGETS_IS_NOT_KNOWN	19	0.778441	1.57266	0.00403057	0.0206592	0.0148814	636	tags=58%, list=12%, signal=51%	SMARCC1/CSNK2B/SMARCC2/SMARCD2/SMARCA2/SMARCD1/SMARCB1/SMARCA4/SMARCE1/CSNK2A2/PBRM1
c1_vs_all	REACTOME_DNA_DAMAGE_TELOMERE_STRESS_INDUCED_SENESCENCE	20	0.764098	1.55996	0.00408171	0.0208167	0.0149949	539	tags=50%, list=10%, signal=45%	H1-5/H2AZ1/H2BU1/H2AC20/HMGA1/H2BC12/RAD50/CDK2/H1-4/TERF2
c1_vs_all	HALLMARK_ESTROGEN_RESPONSE_LATE	67	-0.464656	-1.54198	0.00422699	0.0214504	0.0154514	793	tags=39%, list=15%, signal=33%	DYNLT3/ADD3/FARP1/WFS1/DNAJC1/ITPK1/ALDH3A2/S100A9/ALDH3B1/SLC9A3R1/ASS1/RNASEH2A/PRKAR2B/RAB31/UGDH/FABP5/ATP2B4/PTPN6/SLC1A4/KRT19/SERPINA3/CAV1/DHCR7/BTG3/CD9/MYOF
c1_vs_all	KEGG_TYROSINE_METABOLISM	15	-0.741056	-1.82662	0.00447873	0.0226153	0.0162905	829	tags=67%, list=15%, signal=57%	GOT2/FAH/ALDH1A3/GOT1/GSTZ1/ALDH3B1/ADH1B/MAOA/COMT/MAOB
c1_vs_all	REACTOME_RNA_POLYMERASE_I_TRANSCRIPTION_TERMINATION	15	0.798532	1.5444	0.00454693	0.0228466	0.0164571	688	tags=80%, list=13%, signal=70%	POLR1A/POLR1D/GTF2H2/POLR2L/GTF2H1/POLR2H/ERCC2/POLR2E/POLR1B/POLR1C/POLR2K/UBTF
c1_vs_all	KEGG_BASE_EXCISION_REPAIR	12	0.829098	1.54392	0.00456958	0.0228479	0.016458	320	tags=58%, list=6%, signal=55%	LIG3/FEN1/PARP1/XRCC1/POLD1/PCNA/POLB
c1_vs_all	REACTOME_HIV_TRANSCRIPTION_INITIATION	26	0.735005	1.56367	0.00470268	0.0233987	0.0168548	388	tags=50%, list=7%, signal=47%	GTF2H2/POLR2L/GTF2H1/POLR2H/TAF9/POLR2B/ERCC2/TAF15/GTF2F2/POLR2G/POLR2E/GTF2B/POLR2C
c1_vs_all	REACTOME_ION_HOMEOSTASIS	18	-0.723946	-1.84296	0.00483702	0.0239503	0.0172521	575	tags=39%, list=11%, signal=35%	PRKACA/ITPR3/ATP2B4/ATP1A1/ITPR2/CLIC2/ATP1B1
c1_vs_all	REACTOME_ANTIGEN_ACTIVATES_B_CELL_RECEPTOR_BCR_LEADING_TO_GENERATION_OF_SECOND_MESSENGERS	34	-0.60018	-1.79253	0.0048683	0.0239887	0.0172798	1227	tags=65%, list=23%, signal=50%	STIM1/SOS1/IGKV3-15/IGKV3-20/LYN/IGLV3-25/IGLC2/IGKV2-28/IGHV3-30/IGHV1-2/IGLV1-47/IGLV1-51/IGLV3-21/IGHV4-34/IGLV3-19/IGHV3-7/PLCG2/ITPR3/IGKV3D-20/PTPN6/ITPR2/IGHM
c1_vs_all	REACTOME_PHASE_II_CONJUGATION_OF_COMPOUNDS	39	-0.577812	-1.76871	0.00520913	0.0255448	0.0184007	156	tags=18%, list=3%, signal=18%	UGDH/AKR1A1/COMT/MGST2/SULT1A1/UGP2/GGT5
c1_vs_all	KEGG_RNA_DEGRADATION	44	0.667587	1.51525	0.00531689	0.0258485	0.0186195	390	tags=30%, list=7%, signal=28%	DIS3/MTREX/EXOSC4/EXOSC10/EXOSC6/EXOSC2/LSM8/SKIV2L/DDX6/WDR61/EDC4/XRN2/LSM6
c1_vs_all	REACTOME_BIOLOGICAL_OXIDATIONS	77	-0.449387	-1.50359	0.00532175	0.0258485	0.0186195	422	tags=19%, list=8%, signal=18%	EPHX1/ADH1B/BPNT2/ALDH2/MAOA/UGDH/AKR1A1/CES1/COMT/MGST2/TBXAS1/MAOB/SULT1A1/UGP2/GGT5
c1_vs_all	REACTOME_ACTIVATION_OF_MATRIX_METALLOPROTEINASES	12	-0.797492	-1.83792	0.00537444	0.0259807	0.0187147	918	tags=75%, list=17%, signal=62%	COL18A1/MMP14/CTSK/KLKB1/PLG/MMP9/ELANE/CTSG/TIMP1
c1_vs_all	REACTOME_METABOLISM_OF_ANGIOTENSINOGEN_TO_ANGIOTENSINS	10	-0.828872	-1.84436	0.00556484	0.0267742	0.0192863	502	tags=50%, list=9%, signal=45%	ENPEP/CES1/CTSG/CTSZ/ANPEP
c1_vs_all	REACTOME_TRANSLESION_SYNTHESIS_BY_Y_FAMILY_DNA_POLYMERASES_BYPASSES_LESIONS_ON_DNA_TEMPLATE	20	0.754669	1.54071	0.00560823	0.0268563	0.0193454	874	tags=55%, list=16%, signal=46%	RPA1/POLD1/RPA3/PCNA/TRIM25/RFC4/ISG15/RFC3/RFC2/RPA2/UBE2L6
c1_vs_all	REACTOME_ACTIVATION_OF_ANTERIOR_HOX_GENES_IN_HINDBRAIN_DEVELOPMENT_DURING_EARLY_EMBRYOGENESIS	27	0.72882	1.57098	0.00614409	0.0292849	0.0210948	1027	tags=70%, list=19%, signal=57%	POLR2L/POLR2H/H2AZ1/H2BU1/H2AC20/POLR2B/H2BC12/POLR2G/POLR2E/POLR2C/RXRA/POLR2K/CTCF/POLR2A/ASH2L/RBBP4/POLR2I/WDR5/POLR2J
c1_vs_all	REACTOME_A_TETRASACCHARIDE_LINKER_SEQUENCE_IS_REQUIRED_FOR_GAG_SYNTHESIS	10	-0.824601	-1.83485	0.00652301	0.0305324	0.0219934	643	tags=60%, list=12%, signal=53%	B3GAT3/HSPG2/AGRN/BGN/VCAN/DCN
c1_vs_all	REACTOME_PLASMA_LIPOPROTEIN_ASSEMBLY_REMODELING_AND_CLEARANCE	32	-0.599237	-1.76184	0.00649401	0.0305324	0.0219934	575	tags=31%, list=11%, signal=28%	LIPA/PRKACA/SAR1B/NCEH1/LMF2/A2M/P4HB/APOA2/APOC3/NPC2
c1_vs_all	REACTOME_DNA_DAMAGE_BYPASS	24	0.727687	1.54079	0.00652555	0.0305324	0.0219934	877	tags=50%, list=16%, signal=42%	RPA1/POLD1/RPA3/PCNA/TRIM25/RFC4/ISG15/RFC3/RFC2/RPA2/UBE2L6/CUL4A
c1_vs_all	HALLMARK_INTERFERON_GAMMA_RESPONSE	86	-0.418044	-1.43581	0.00649518	0.0305324	0.0219934	747	tags=31%, list=14%, signal=27%	VAMP5/ISOC1/MTHFD2/SERPING1/HLA-DRB1/PSME2/CFB/TAPBP/PNP/CFH/HLA-B/IFI30/C1R/PSME1/PSMB10/B2M/UPP1/PTPN6/C1S/PSMB9/PFKP/LCP2/CD74/SOD2/HLA-A/MT2A/MVP
c1_vs_all	KEGG_RNA_POLYMERASE	17	0.790079	1.55843	0.00698425	0.0325294	0.0234319	849	tags=76%, list=16%, signal=65%	POLR1A/POLR1D/POLR2L/POLR2H/POLR2B/POLR2G/POLR2E/POLR2C/POLR1B/POLR1C/POLR2K/POLR2A/POLR2I
c1_vs_all	REACTOME_ARACHIDONIC_ACID_METABOLISM	21	-0.683835	-1.85451	0.00701739	0.0325352	0.0234361	142	tags=24%, list=3%, signal=23%	CBR1/ALOX5/ALOX5AP/TBXAS1/GGT5
c1_vs_all	REACTOME_G2_M_DNA_DAMAGE_CHECKPOINT	29	0.691484	1.49822	0.00713346	0.0329237	0.0237159	689	tags=41%, list=13%, signal=36%	RPA1/YWHAE/H2BU1/RPA3/MDC1/H2BC12/RFC4/RFC3/RAD50/RFC2/CDK1/RPA2
c1_vs_all	REACTOME_CHONDROITIN_SULFATE_DERMATAN_SULFATE_METABOLISM	16	-0.706326	-1.7474	0.00729204	0.0333683	0.0240362	643	tags=50%, list=12%, signal=44%	IDUA/B3GAT3/HEXB/HSPG2/AGRN/BGN/VCAN/DCN
c1_vs_all	REACTOME_SLC_TRANSPORTER_DISORDERS	42	0.662461	1.49814	0.00729523	0.0333683	0.0240362	1210	tags=48%, list=23%, signal=37%	TPR/NUP62/NUP133/SEH1L/NUP58/NUP155/RAE1/NUP37/NUP93/NUP85/SLC3A2/NUP98/RANBP2/NDC1/NUP160/NUP205/NUP50/NUP43/NUP153/NUP88
c1_vs_all	HALLMARK_APOPTOSIS	83	-0.425841	-1.44938	0.00741241	0.033753	0.0243133	670	tags=28%, list=12%, signal=25%	CD14/SQSTM1/SOD1/DAP/IGF2R/F2/H1-0/BCAP31/IL18/HSPB1/CLU/GSN/BGN/LGALS3/TIMP1/CAV1/KRT18/SOD2/DCN/BTG3/GPX3/LUM/ANXA1
c1_vs_all	KEGG_ARACHIDONIC_ACID_METABOLISM	16	-0.70182	-1.73626	0.00764135	0.0346408	0.0249528	142	tags=31%, list=3%, signal=31%	CBR1/ALOX5/GPX3/TBXAS1/GGT5
c1_vs_all	REACTOME_COMMON_PATHWAY_OF_FIBRIN_CLOT_FORMATION	12	-0.789507	-1.81952	0.00787978	0.0355636	0.0256175	784	tags=83%, list=15%, signal=71%	F10/FGG/PRTN3/PROS1/FGB/FGA/F2/F13A1/PROCR/SERPINE2
c1_vs_all	REACTOME_COPI_MEDIATED_ANTEROGRADE_TRANSPORT	83	-0.424072	-1.44335	0.00793873	0.0356718	0.0256955	872	tags=19%, list=16%, signal=16%	USO1/COPZ2/TMED2/GOLGA2/ARF4/DYNC1LI2/GOLGB1/TUBAL3/ARFGAP3/TMED9/KDELR2/TMED7/TMED10/GBF1/KDELR3/CD59
c1_vs_all	REACTOME_GLYCOGEN_SYNTHESIS	10	-0.818142	-1.82048	0.00822187	0.036782	0.0264952	11	tags=30%, list=0%, signal=30%	PGM1/UGP2/EPM2A
c1_vs_all	KEGG_NUCLEOTIDE_EXCISION_REPAIR	24	0.720349	1.52525	0.00832567	0.0370838	0.0267126	499	tags=42%, list=9%, signal=38%	GTF2H2/GTF2H1/RPA1/POLD1/RPA3/PCNA/ERCC2/RFC4/RFC3/RFC2
c1_vs_all	REACTOME_CARDIAC_CONDUCTION	20	-0.658365	-1.74536	0.0088429	0.0387694	0.0279268	575	tags=35%, list=11%, signal=31%	PRKACA/ITPR3/ATP2B4/ATP1A1/ITPR2/CLIC2/ATP1B1
c1_vs_all	REACTOME_SIGNALING_BY_FGFR2_IN_DISEASE	23	0.734548	1.54231	0.00875984	0.0387694	0.0279268	849	tags=52%, list=16%, signal=44%	POLR2L/POLR2H/POLR2B/GTF2F2/POLR2G/PLCG1/POLR2E/POLR2C/POLR2K/POLR2A/NCBP2/POLR2I
c1_vs_all	REACTOME_SIGNALING_BY_FGFR_IN_DISEASE	32	0.691463	1.52495	0.00885615	0.0387694	0.0279268	1083	tags=47%, list=20%, signal=38%	POLR2L/POLR2H/POLR2B/GTF2F2/POLR2G/PLCG1/POLR2E/POLR2C/CPSF6/POLR2K/POLR2A/NCBP2/POLR2I/POLR2J/STAT5A
c1_vs_all	REACTOME_SYNTHESIS_OF_DNA	74	0.598389	1.43581	0.00878653	0.0387694	0.0279268	1099	tags=39%, list=20%, signal=32%	FEN1/RPA1/POLD1/RPA3/PCNA/UBE2E1/MCM3/RFC4/MCM7/RFC3/MCM2/RFC2/CDK2/MCM4/RPA2/ORC5/ANAPC7/CDC23/PSMD3/PSMD11/PSMD14/PSMC4/PSMD13/PSMD6/PSMD7/LIG1/CDC16/PSMD4/PSMC5
c1_vs_all	REACTOME_METABOLISM_OF_AMINO_ACIDS_AND_DERIVATIVES	234	0.508237	1.29194	0.00906035	0.0394938	0.0284486	1548	tags=51%, list=29%, signal=38%	KARS1/SLC25A13/SLC25A12/SMS/GATM/RPL24/RPL31/EEF1E1/RPS7/RPL23/MTAP/RPL22/RPL19/RPL13/RPL23A/RPL27/AIMP2/RPS20/SLC3A2/RPS11/RPLP2/RPS26/RPS27/RPL4/RPS10/RPL38/RPS19/RPS8/RPL10A/RPS15A/RPL39/RPS3/RPL27A/RPL7A/SLC7A5/RPL35/RPL18/RPSA/RPS3A/RPS29/RPL21/RPLP0/RPL28/FAU/ACAT1/QARS1/RPL11/RPL5/LARS1/RPS2/RPL15/RPL32/RPL7/RPL26/RPS12/HIBADH/PSMD3/RPL34/RPS21/RPS14/RPL3/RPS9/RPS16/PSMD11/PSMD14/RPL30/PSM…
c1_vs_all	REACTOME_DNA_STRAND_ELONGATION	19	0.754925	1.52516	0.00930449	0.0403855	0.0290909	689	tags=68%, list=13%, signal=60%	FEN1/RPA1/POLD1/RPA3/PCNA/MCM3/RFC4/MCM7/RFC3/MCM2/RFC2/MCM4/RPA2
c1_vs_all	REACTOME_HATS_ACETYLATE_HISTONES	29	0.682765	1.47933	0.00970675	0.0419529	0.0302199	1263	tags=62%, list=24%, signal=48%	TAF9/ENY2/H2BU1/HCFC1/H2AC21/RUVBL2/H2AC20/RUVBL1/H2BC12/MORF4L1/TAF10/WDR5/KAT2B/HAT1/RBBP7/DR1/KAT7/EP300
c1_vs_all	KEGG_STARCH_AND_SUCROSE_METABOLISM	20	-0.651161	-1.72626	0.00977067	0.042051	0.0302906	547	tags=40%, list=10%, signal=36%	PYGB/PYGM/UGDH/PGM1/GAA/ENPP1/PYGL/UGP2
c1_vs_all	KEGG_MISMATCH_REPAIR	15	0.770974	1.4911	0.00999295	0.0428269	0.0308495	689	tags=67%, list=13%, signal=58%	RPA1/POLD1/RPA3/PCNA/MSH2/RFC4/RFC3/RFC2/MSH6/RPA2
c1_vs_all	REACTOME_PARASITE_INFECTION	64	-0.457606	-1.46396	0.0104123	0.0444373	0.0320095	1183	tags=52%, list=22%, signal=41%	IGKV3-15/FCGR3A/BRK1/ARPC5/IGKV3-20/NCKAP1L/LYN/MYO5A/IGHG4/ARPC3/IGLV3-25/HCK/IGLC2/IGKV2-28/IGHG2/WASL/IGHV3-30/IGHV1-2/IGLV1-47/ARPC1B/IGLV1-51/IGLV3-21/ACTR2/IGHV4-34/IGLV3-19/ACTR3/IGHV3-7/MYH9/WIPF1/IGKV3D-20/ELMO1/ACTB/WAS
c1_vs_all	REACTOME_FGFR2_MUTANT_RECEPTOR_ACTIVATION	15	0.768481	1.48628	0.010564	0.0445258	0.0320733	849	tags=73%, list=16%, signal=62%	POLR2L/POLR2H/POLR2B/GTF2F2/POLR2G/POLR2E/POLR2C/POLR2K/POLR2A/NCBP2/POLR2I
c1_vs_all	REACTOME_SIGNALING_BY_FGFR2_IIIA_TM	15	0.768481	1.48628	0.010564	0.0445258	0.0320733	849	tags=73%, list=16%, signal=62%	POLR2L/POLR2H/POLR2B/GTF2F2/POLR2G/POLR2E/POLR2C/POLR2K/POLR2A/NCBP2/POLR2I
c1_vs_all	KEGG_PYRIMIDINE_METABOLISM	54	0.621177	1.44327	0.0105369	0.0445258	0.0320733	725	tags=37%, list=14%, signal=32%	POLR1A/POLR1D/POLR2L/ITPA/POLR2H/POLD1/POLR2B/POLR2G/POLR2E/POLR2C/CTPS2/UMPS/POLR1B/CAD/DCK/RRM1/POLR1C/ENTPD1/POLR2K/POLR2A
c1_vs_all	REACTOME_MRNA_DECAY_BY_3_TO_5_EXORIBONUCLEASE	14	0.789755	1.51115	0.0107543	0.0450535	0.0324534	549	tags=50%, list=10%, signal=45%	DIS3/EXOSC4/EXOSC6/EXOSC2/SKIV2L/WDR61/EXOSC8
c1_vs_all	REACTOME_ACTIVATION_OF_THE_MRNA_UPON_BINDING_OF_THE_CAP_BINDING_COMPLEX_AND_EIFS_AND_SUBSEQUENT_BINDING_TO_43S	59	0.618971	1.45456	0.0107775	0.0450535	0.0324534	1625	tags=71%, list=30%, signal=50%	RPS7/RPS20/RPS11/RPS26/RPS27/RPS10/RPS19/EIF1AX/RPS8/RPS15A/RPS3/EIF4H/RPSA/RPS3A/RPS29/FAU/RPS2/RPS12/RPS21/RPS14/RPS9/RPS16/RPS17/RPS4X/RPS18/RPS13/RPS15/RPS24/EIF3I/EIF3F/RPS28/RPS5/EIF3K/EIF3M/RPS6/EIF4A2/EIF3A/EIF3D/RPS27A/RPS23/EIF3B/EIF3E
c1_vs_all	HALLMARK_XENOBIOTIC_METABOLISM	100	-0.37692	-1.32572	0.010915	0.0454419	0.0327332	572	tags=26%, list=11%, signal=24%	HRG/EPHX1/SAR1B/ENPEP/VTN/CBR1/ITIH1/PGD/ARG1/ALDH2/MAOA/UGDH/EPHA2/PSMB10/PLG/SHMT2/CES1/FBP1/CDA/UPP1/PGRMC1/RBP4/ASL/COMT/TMBIM6/MT2A
c1_vs_all	KEGG_CELL_CYCLE	45	0.642751	1.464	0.0111957	0.0464212	0.0334386	1088	tags=49%, list=20%, signal=39%	YWHAE/CDK4/PRKDC/PCNA/MAD2L1/MCM3/BUB3/SMC1A/RAD21/MCM7/BUB1/MCM2/CDK2/CDK1/MCM4/ORC5/HDAC2/ANAPC7/CDC23/YWHAB/SMAD4/CDC16
c1_vs_all	HALLMARK_GLYCOLYSIS	122	-0.363484	-1.31338	0.0115509	0.0476999	0.0343597	867	tags=26%, list=16%, signal=23%	CYB5A/GFPT1/FAM162A/PLOD1/IDH1/GLRX/PC/GOT1/GMPPB/B3GAT3/SOD1/SLC37A4/TALDO1/LHPP/PYGB/QSOX1/PKM/TGFBI/AKR1A1/ANG/AGRN/FBP2/KDELR3/G6PD/VCAN/PFKP/FUT8/NT5E/DCN/COL5A1/PYGL/UGP2
c1_vs_all	REACTOME_G2_M_CHECKPOINTS	81	0.583446	1.40684	0.0119528	0.0491606	0.0354119	1099	tags=36%, list=20%, signal=29%	RPA1/YWHAE/H2BU1/RPA3/MDC1/H2BC12/MCM3/RFC4/MCM7/RFC3/MCM2/RAD50/RFC2/CDK2/CDK1/MCM4/RPA2/ORC5/PSMD3/PSMD11/PSMD14/YWHAB/PSMC4/PSMD13/PSMD6/UBE2N/PSMD7/PSMD4/PSMC5
c1_vs_all	REACTOME_MICRORNA_MIRNA_BIOGENESIS	18	0.769213	1.5381	0.0120321	0.049288	0.0355036	849	tags=61%, list=16%, signal=52%	XPO5/POLR2L/POLR2H/POLR2B/POLR2G/POLR2E/POLR2C/RAN/POLR2K/POLR2A/POLR2I
c2_vs_all	REACTOME_COMPLEMENT_CASCADE	56	0.876016	2.67603	4.5341e-16	2.3396e-13	1.68716e-13	635	tags=86%, list=12%, signal=76%	ELANE/C1QB/C1QC/IGLV3-25/IGHG4/C1QA/IGKV3-20/IGHV1-69/IGHG2/IGKV4-1/C4A/IGHV3-30/IGKV2-28/IGLV1-51/IGHV3-7/IGKV3D-20/CFD/IGLV1-47/IGHV4-34/IGLV3-21/IGLV3-19/SERPING1/F2/C3/C2/CD46/C1R/COLEC11/CFHR1/IGKV3-15/IGLC2/CRP/C1S/C6/C8G/C4BPA/CLU/CPB2/VTN/C8A/C5/C8B/CFB/C7/C9/IGHV1-2/PROS1/C4BPB
c2_vs_all	REACTOME_INFLUENZA_INFECTION	145	-0.715975	-2.04253	3.94878e-16	2.3396e-13	1.68716e-13	888	tags=57%, list=17%, signal=49%	RPL26/NUP37/NUP133/RPL26L1/RANBP2/RPS12/RPL36A/RPL35A/RPL3/RPS3/NUP88/RPL6/RPS5/RPS19/RPS20/TPR/RPLP0/NUP205/RPS15A/RPS17/RAN/CANX/RPL4/POLR2K/PARP1/RPS18/XPO1/RPS2/RPL34/CPSF4/RPL11/RPS10/KPNA5/GRSF1/RPL13A/RPS8/RPS4X/RPL10/RPL8/RPS7/RPS24/RPL5/RPS26/RPL23/RPL12/KPNB1/RPS27L/RPL15/NUP98/RPS9/RPL38/RPL10A/RPS11/RPS13/RPS29/NDC1/RPL18A/RPSA/RPS25/RPL36AL/RPL30/RPL19/HSP90AA1/SEC13/RPL7A/RPS16/RPS3…
c2_vs_all	REACTOME_EXTRACELLULAR_MATRIX_ORGANIZATION	139	0.704984	2.43216	1.0972e-15	3.77436e-13	2.72182e-13	525	tags=42%, list=10%, signal=39%	ELANE/CTSS/CTSG/THBS1/MMP9/ITGB2/COL5A2/ITGAM/COL5A3/FGB/BGN/FGG/ITGA5/FMOD/FGA/VWF/FN1/LUM/ASPN/ITGAX/COL6A3/DCN/F11R/CAPNS1/TIMP1/FBN2/COL6A1/COL6A2/VCAN/FBN1/COL1A1/EMILIN2/CTSK/CAST/COL4A1/COL1A2/LAMA5/COL2A1/TNC/COL3A1/COL18A1/NID2/COL14A1/ITGA3/A2M/HSPG2/ADAM9/ICAM1/CD47/TNXB/ITGB1/COL4A2/EFEMP1/DST/ACTN1/LAMC1/ITGA1/VTN/PCOLCE
c2_vs_all	REACTOME_TRANSLATION	260	-0.640634	-1.89951	2.1042e-15	5.42884e-13	3.91492e-13	1518	tags=64%, list=28%, signal=48%	EEF1E1/MRPL2/MRPS31/EIF3H/MRPS18A/MRPL48/RPL32/AIMP2/RPL29/MRPS27/TARS2/MRPL21/RPS15/MRPL57/RPLP1/MRPL12/MRPS34/EEF1A1/MRPL14/RPS14/MRPS22/DARS2/UBA52/EIF3M/RARS1/RPL23A/AARS2/MRPL23/SRP72/ETF1/FAU/MRPL30/MRPS2/RPS23/SSR3/MRPL1/OXA1L/SRP14/MRPS23/MRPL45/EIF3B/EIF3J/MRPL47/KARS1/RPS21/AIMP1/SEC61A1/MRPS12/TRMT112/EIF2B4/MRPL16/MRPS18B/MRPS28/RPL26/TUFM/MRPS30/IARS2/MRPL58/MRPS16/NARS1/EIF2B1/RPL26…
c2_vs_all	REACTOME_EUKARYOTIC_TRANSLATION_ELONGATION	86	-0.772507	-2.08718	1.9245e-14	3.31014e-12	2.38705e-12	745	tags=70%, list=14%, signal=61%	RPS12/RPL36A/RPL35A/RPL3/RPS3/RPL6/RPS5/RPS19/RPS20/RPLP0/EEF2/RPS15A/RPS17/RPL4/RPS18/RPS2/RPL34/RPL11/RPS10/RPL13A/RPS8/RPS4X/RPL10/RPL8/RPS7/RPS24/RPL5/RPS26/RPL23/RPL12/RPS27L/RPL15/RPS9/RPL38/RPL10A/RPS11/RPS13/RPS29/RPL18A/RPSA/RPS25/RPL36AL/RPL30/RPL19/RPL7A/RPS16/RPS3A/RPL27A/RPL22/RPL24/RPL21/RPL36/RPL37A/RPL7/RPS28/RPL18/RPL28/RPL13/RPL27/RPL39
c2_vs_all	REACTOME_SIGNALING_BY_ROBO_RECEPTORS	167	-0.685398	-1.98553	1.67127e-14	3.31014e-12	2.38705e-12	834	tags=50%, list=16%, signal=44%	NCK2/RPL26L1/PSMB6/EIF4A3/PSMB7/PRKAR2A/SRGAP2/RPS12/RPL36A/RPL35A/RPL3/RPS3/RPL6/RPS5/RPS19/RPS20/PABPC1/RPLP0/RPS15A/RPS17/RPL4/RPS18/RPS2/RPL34/RPL11/RPS10/PRKACA/PSMD6/PSMB5/PSMC3/RPL13A/RPS8/RPS4X/RPL10/RPL8/RPS7/PSMD8/RPS24/RPL5/PSMD12/PSMC6/RPS26/RPL23/RPL12/PSMB4/ELOC/RPS27L/RPL15/RPS9/RPL38/RPL10A/RPS11/RBM8A/RPS13/PSMC4/RPS29/RPL18A/RPSA/RPS25/RPL36AL/RPL30/RPL19/RPL7A/RPS16/RPS3A/RPL27…
c2_vs_all	REACTOME_EUKARYOTIC_TRANSLATION_INITIATION	112	-0.734863	-2.04399	2.50807e-14	3.69761e-12	2.66647e-12	745	tags=62%, list=14%, signal=54%	RPS12/RPL36A/RPL35A/RPL3/RPS3/EIF4B/RPL6/RPS5/RPS19/RPS20/PABPC1/RPLP0/RPS15A/RPS17/RPL4/RPS18/RPS2/RPL34/EIF2B3/EIF3G/RPL11/RPS10/RPL13A/EIF3E/RPS8/RPS4X/RPL10/RPL8/RPS7/RPS24/RPL5/RPS26/RPL23/RPL12/RPS27L/RPL15/EIF2B2/RPS9/RPL38/RPL10A/RPS11/RPS13/RPS29/RPL18A/RPSA/EIF4H/RPS25/RPL36AL/RPL30/EIF1AX/RPL19/RPL7A/RPS16/RPS3A/EIF5/RPL27A/RPL22/RPL24/RPL21/EIF4E/RPL36/RPL37A/RPL7/RPS28/RPL18/RPL28/RP…
c2_vs_all	REACTOME_NEUTROPHIL_DEGRANULATION	337	0.533844	2.08765	3.27988e-14	3.80898e-12	2.74679e-12	369	tags=18%, list=7%, signal=18%	CYBB/S100A12/MPO/ELANE/PRTN3/S100A9/HK3/CTSS/ALOX5/S100P/LYZ/S100A8/LTF/CTSG/CDA/MNDA/EPX/GCA/PTPRC/LCN2/MMP9/ITGB2/PGLYRP1/ORM1/PTPN6/ITGAM/VCL/PNP/DOCK2/BIN2/CD14/ENPP4/CFD/HVCN1/CYBA/ANPEP/CAT/ITGAX/TCIRG1/ORM2/LTA4H/BST1/SERPINA1/C3/VAMP8/CST3/RHOG/FCER1G/LRG1/SLC44A2/ARHGAP45/AMPD3/OSTF1/A1BG/B2M/BST2/PYCARD/CD68/HLA-C/HEBP2
c2_vs_all	REACTOME_REGULATION_OF_EXPRESSION_OF_SLITS_AND_ROBOS	139	-0.71176	-2.02058	3.32178e-14	3.80898e-12	2.74679e-12	821	tags=57%, list=15%, signal=49%	RPL26L1/PSMB6/EIF4A3/PSMB7/RPS12/RPL36A/RPL35A/RPL3/RPS3/RPL6/RPS5/RPS19/RPS20/PABPC1/RPLP0/RPS15A/RPS17/RPL4/RPS18/RPS2/RPL34/RPL11/RPS10/PSMD6/PSMB5/PSMC3/RPL13A/RPS8/RPS4X/RPL10/RPL8/RPS7/PSMD8/RPS24/RPL5/PSMD12/PSMC6/RPS26/RPL23/RPL12/PSMB4/ELOC/RPS27L/RPL15/RPS9/RPL38/RPL10A/RPS11/RBM8A/RPS13/PSMC4/RPS29/RPL18A/RPSA/RPS25/RPL36AL/RPL30/RPL19/RPL7A/RPS16/RPS3A/RPL27A/PSMD1/RPL22/RPL24/RPL21/R…
c2_vs_all	REACTOME_SRP_DEPENDENT_COTRANSLATIONAL_PROTEIN_TARGETING_TO_MEMBRANE	103	-0.751835	-2.07178	4.27241e-14	4.40913e-12	3.17957e-12	745	tags=67%, list=14%, signal=59%	RPL26L1/SRPRB/RPS12/RPL36A/RPL35A/RPL3/RPS3/RPL6/RPS5/RPS19/RPS20/RPLP0/RPS15A/RPS17/SRP9/RPL4/RPS18/RPS2/RPL34/RPL11/RPS10/SRP19/SSR4/RPL13A/RPS8/RPS4X/RPL10/RPL8/RPS7/RPS24/RPL5/RPS26/RPL23/RPL12/RPS27L/RPL15/RPS9/RPL38/RPL10A/SSR1/RPS11/RPN1/RPS13/SRP68/RPS29/RPL18A/RPSA/RPS25/RPL36AL/RPL30/RPL19/RPL7A/RPN2/RPS16/RPS3A/RPL27A/RPL22/RPL24/RPL21/RPL36/RPL37A/DDOST/RPL7/RPS28/RPL18/RPL28/RPL13/RP…
c2_vs_all	REACTOME_METABOLISM_OF_AMINO_ACIDS_AND_DERIVATIVES	234	-0.638068	-1.88617	8.16451e-14	7.6598e-12	5.52374e-12	1034	tags=45%, list=19%, signal=38%	PSMD13/ALDH4A1/PSMD11/KARS1/BCKDK/RPS21/SLC25A13/AIMP1/PSMD3/PYCR2/RPL26/PYCR3/RPL26L1/PSMB6/PSMB7/RPS12/AASS/RPL36A/RPL35A/EPRS1/RPL3/RPS3/RPL6/RPS5/RPS19/RPS20/SRM/RPLP0/SLC7A5/RPS15A/RPS17/HSD17B10/ACAD8/RPL4/QARS1/RPS18/BCKDHB/RPS2/SEPHS2/RPL34/GLUD2/RPL11/RPS10/PSMD6/PSMB5/PSMC3/RPL13A/NDUFAB1/LARS1/RPS8/RPS4X/RPL10/RPL8/IARS1/RPS7/PSMD8/RPS24/RPL5/PSMD12/PSMC6/RPS26/RPL23/RPL12/PSMB4/RPS27L…
c2_vs_all	HALLMARK_COMPLEMENT	116	0.722971	2.45797	1.0184e-13	8.24026e-12	5.94234e-12	490	tags=35%, list=9%, signal=33%	S100A12/S100A9/CTSS/LYN/LTF/CDA/GCA/C1QC/ITGAM/C1QA/WAS/CA2/CP/ERAP2/CPM/FN1/LCP2/PSMB9/LTA4H/SERPING1/TIMP1/F2/SERPINA1/C3/ACTN2/C2/CD46/C1R/RHOG/FCER1G/APOC1/F10/C1S/CASP1/CASP7/ADAM9/PLSCR1/CDH13/COL4A2/ITIH1/CLU
c2_vs_all	KEGG_RIBOSOME	80	-0.780988	-2.0833	1.03969e-13	8.24026e-12	5.94234e-12	745	tags=74%, list=14%, signal=64%	RPS12/RPL36A/RPL35A/RPL3/RPS3/RPL6/RPS5/RPS19/RPS20/RPLP0/RPS15A/RPS17/RPL4/RPS18/RPS2/RPL34/RPL11/RPS10/RPL13A/RPS8/RPS4X/RPL10/RPL8/RPS7/RPS24/RPL5/RPS26/RPL23/RPL12/RPS27L/RPL15/RPS9/RPL38/RPL10A/RPS11/RPS13/RPS29/RPL18A/RPSA/RPS25/RPL36AL/RPL30/RPL19/RPL7A/RPS16/RPS3A/RPL27A/RPL22/RPL24/RPL21/RPL36/RPL37A/RPL7/RPS28/RPL18/RPL28/RPL13/RPL27/RPL39
c2_vs_all	REACTOME_RESPONSE_OF_EIF2AK4_GCN2_TO_AMINO_ACID_DEFICIENCY	88	-0.768256	-2.07606	1.11787e-13	8.24026e-12	5.94234e-12	745	tags=68%, list=14%, signal=60%	RPS12/RPL36A/RPL35A/RPL3/RPS3/RPL6/RPS5/RPS19/RPS20/RPLP0/RPS15A/RPS17/RPL4/RPS18/RPS2/RPL34/RPL11/RPS10/RPL13A/RPS8/RPS4X/RPL10/RPL8/RPS7/RPS24/RPL5/RPS26/RPL23/RPL12/RPS27L/RPL15/RPS9/RPL38/RPL10A/RPS11/RPS13/RPS29/RPL18A/RPSA/RPS25/RPL36AL/RPL30/RPL19/GCN1/RPL7A/RPS16/RPS3A/RPL27A/RPL22/RPL24/RPL21/RPL36/RPL37A/RPL7/RPS28/RPL18/RPL28/RPL13/RPL27/RPL39
c2_vs_all	REACTOME_SELENOAMINO_ACID_METABOLISM	103	-0.745297	-2.05377	1.42942e-13	9.83439e-12	7.09192e-12	745	tags=63%, list=14%, signal=55%	RPS12/RPL36A/RPL35A/EPRS1/RPL3/RPS3/RPL6/RPS5/RPS19/RPS20/RPLP0/RPS15A/RPS17/RPL4/QARS1/RPS18/RPS2/SEPHS2/RPL34/RPL11/RPS10/RPL13A/LARS1/RPS8/RPS4X/RPL10/RPL8/IARS1/RPS7/RPS24/RPL5/RPS26/RPL23/RPL12/RPS27L/RPL15/RPS9/RPL38/RPL10A/RPS11/RPS13/SARS1/RPS29/RPL18A/RPSA/RPS25/RPL36AL/RPL30/RPL19/RPL7A/RPS16/RPS3A/RPL27A/RPL22/RPL24/RPL21/RPL36/RPL37A/RPL7/RPS28/RPL18/RPL28/RPL13/RPL27/RPL39
c2_vs_all	REACTOME_NONSENSE_MEDIATED_DECAY_NMD	101	-0.737328	-2.02678	6.34651e-13	4.0935e-11	2.95196e-11	821	tags=65%, list=15%, signal=56%	RPL26L1/EIF4A3/DCP1A/RPS12/SMG1/RPL36A/RPL35A/RPL3/RPS3/RPL6/RPS5/RPS19/RPS20/PABPC1/RPLP0/RPS15A/RPS17/RPL4/RPS18/RPS2/RPL34/RPL11/RPS10/RPL13A/RPS8/RPS4X/RPL10/RPL8/RPS7/RPS24/RPL5/RPS26/RPL23/RPL12/RPS27L/RPL15/RPS9/RPL38/RPL10A/RPS11/RBM8A/RPS13/RPS29/RPL18A/RPSA/RPS25/RPL36AL/RPL30/RPL19/RPL7A/RPS16/RPS3A/RPL27A/RPL22/RPL24/RPL21/RPL36/RPL37A/RPL7/RPS28/RPL18/RPL28/GSPT1/RPL13/RPL27/RPL39
c2_vs_all	REACTOME_HEMOSTASIS	309	0.523328	2.04211	1.16498e-12	7.07213e-11	5.09996e-11	512	tags=31%, list=10%, signal=30%	PRTN3/LYN/RAC2/EHD2/THBS1/IGLV3-25/ITGB2/ORM1/PTPN6/ITGAM/STXBP2/VCL/TAGLN2/FGB/CD74/IGKV3-20/DOCK2/KIF1B/FGG/ITGA5/IGHV1-69/IGKV4-1/GNG5/FGA/IGHV3-30/PRKCB/VWF/IGKV2-28/IGLV1-51/IGHV3-7/IGKV3D-20/CFD/PLCG2/TLN1/IGLV1-47/FN1/IGHM/SYK/JCHAIN/IGHV4-34/LCP2/ITGAX/IGLV3-21/IGLV3-19/F11R/ORM2/SERPING1/TIMP1/F2/CD9/SERPINA1/ACTN2/RHOG/FCER1G/KIF21A/SERPINF2/IGHA1/COL1A1/HBG1/SLC16A3/IGKV3-15/CLEC3B/IGL…
c2_vs_all	REACTOME_CELLULAR_RESPONSE_TO_STARVATION	116	-0.710064	-1.97885	1.72114e-12	9.86787e-11	7.11606e-11	745	tags=54%, list=14%, signal=48%	RPS12/RPL36A/RPL35A/RPL3/RPS3/RPL6/RPS5/RPS19/RPS20/RPLP0/RPS15A/RPS17/RPL4/RPS18/RPS2/ATP6V0D1/RPL34/RPL11/RPS10/RPL13A/RPS8/RPS4X/RPL10/RPL8/RPS7/RPS24/RPL5/RPS26/RPL23/RPL12/RPS27L/RPL15/RPS9/RPL38/RPL10A/RPS11/RPS13/RPS29/RPL18A/RPSA/RPS25/RPL36AL/RPL30/RPL19/GCN1/SEC13/RPL7A/RPS16/RPS3A/MTOR/RPL27A/RPL22/RPL24/RPL21/RPL36/RPL37A/RPL7/RPS28/RPL18/RPL28/RPL13/RPL27/RPL39
c2_vs_all	REACTOME_INITIAL_TRIGGERING_OF_COMPLEMENT	31	0.926362	2.47046	2.69838e-12	1.46565e-10	1.05693e-10	359	tags=90%, list=7%, signal=85%	C1QB/C1QC/IGLV3-25/IGHG4/C1QA/IGKV3-20/IGHV1-69/IGHG2/IGKV4-1/C4A/IGHV3-30/IGKV2-28/IGLV1-51/IGHV3-7/IGKV3D-20/CFD/IGLV1-47/IGHV4-34/IGLV3-21/IGLV3-19/C3/C2/C1R/COLEC11/IGKV3-15/IGLC2/CRP/C1S
c2_vs_all	KEGG_COMPLEMENT_AND_COAGULATION_CASCADES	44	0.873365	2.56252	1.13762e-11	5.87014e-10	4.23316e-10	656	tags=84%, list=12%, signal=74%	C1QB/C1QC/FGB/C1QA/FGG/C4A/FGA/VWF/CFD/SERPING1/F2/SERPINA1/C3/C2/CD46/C1R/SERPINF2/F10/KNG1/C1S/C6/C8G/A2M/F13A1/C4BPA/CPB2/C8A/C5/C8B/F9/CFB/PLG/C7/C9/PROS1/C4BPB/CFI
c2_vs_all	REACTOME_FCGR_ACTIVATION	25	0.936904	2.41599	1.5155e-11	7.4476e-10	5.37072e-10	312	tags=84%, list=6%, signal=79%	HCK/LYN/IGLV3-25/IGHG4/FCGR3A/IGKV3-20/IGHV1-69/IGHG2/IGKV4-1/IGHV3-30/IGKV2-28/IGLV1-51/IGHV3-7/IGKV3D-20/IGLV1-47/SYK/IGHV4-34/IGLV3-21/IGLV3-19/IGKV3-15/IGLC2
c2_vs_all	REACTOME_INTEGRIN_CELL_SURFACE_INTERACTIONS	48	0.849662	2.51778	2.33193e-11	1.04633e-09	7.54542e-10	522	tags=69%, list=10%, signal=63%	THBS1/ITGB2/COL5A2/ITGAM/COL5A3/FGB/FGG/ITGA5/FGA/VWF/FN1/LUM/ITGAX/COL6A3/F11R/COL6A1/COL6A2/FBN1/COL1A1/COL4A1/COL1A2/COL2A1/TNC/COL3A1/COL18A1/ITGA3/HSPG2/ICAM1/CD47/ITGB1/COL4A2/ITGA1/VTN
c2_vs_all	REACTOME_DEGRADATION_OF_THE_EXTRACELLULAR_MATRIX	63	0.794258	2.43764	2.31985e-11	1.04633e-09	7.54542e-10	443	tags=44%, list=8%, signal=41%	ELANE/CTSS/CTSG/MMP9/COL5A2/COL5A3/FN1/COL6A3/DCN/CAPNS1/TIMP1/FBN2/COL6A1/COL6A2/FBN1/COL1A1/CTSK/CAST/COL4A1/COL1A2/LAMA5/COL2A1/COL3A1/COL18A1/COL14A1/A2M/HSPG2/ADAM9
c2_vs_all	REACTOME_RRNA_PROCESSING	165	-0.656566	-1.89866	2.76602e-11	1.18939e-09	8.57708e-10	745	tags=45%, list=14%, signal=40%	RPS12/IMP3/RPL36A/RPL35A/RPL3/RPS3/RPL6/RPS5/DKC1/RPS19/RPS20/RPLP0/RPS15A/UTP18/RPS17/UTP20/HSD17B10/RPL4/RPS18/RPS2/RPL34/RPL11/RPS10/SNU13/RPL13A/RPS8/RPS4X/RPL10/RPL8/RPS7/RPS24/NSUN4/NOP56/RPL5/DDX47/NOP10/ELAC2/RPS26/RPL23/RPL12/RPS27L/RPL15/RPS9/RPL38/RPL10A/RPS11/RPS13/RPS29/NOP58/RPL18A/RPSA/RPS25/RPL36AL/RPL30/RPL19/NAT10/RPL7A/RPS16/RPS3A/RPL27A/RPL22/RPL24/RPL21/KRR1/RPL36/RPL37A/RPL7…
c2_vs_all	REACTOME_CREATION_OF_C4_AND_C2_ACTIVATORS	26	0.929985	2.41864	3.65448e-11	1.50857e-09	1.08788e-09	359	tags=92%, list=7%, signal=87%	C1QB/C1QC/IGLV3-25/IGHG4/C1QA/IGKV3-20/IGHV1-69/IGHG2/IGKV4-1/IGHV3-30/IGKV2-28/IGLV1-51/IGHV3-7/IGKV3D-20/IGLV1-47/IGHV4-34/IGLV3-21/IGLV3-19/C1R/COLEC11/IGKV3-15/IGLC2/CRP/C1S
c2_vs_all	REACTOME_CELL_SURFACE_INTERACTIONS_AT_THE_VASCULAR_WALL	76	0.7681	2.39512	5.58032e-11	2.21496e-09	1.59728e-09	340	tags=42%, list=6%, signal=40%	LYN/IGLV3-25/ITGB2/PTPN6/ITGAM/CD74/IGKV3-20/ITGA5/IGHV1-69/IGKV4-1/IGHV3-30/IGKV2-28/IGLV1-51/IGHV3-7/IGKV3D-20/IGLV1-47/FN1/IGHM/JCHAIN/IGHV4-34/ITGAX/IGLV3-21/IGLV3-19/F11R/F2/FCER1G/IGHA1/COL1A1/SLC16A3/IGKV3-15/IGLC2/COL1A2
c2_vs_all	HALLMARK_MYC_TARGETS_V1	186	-0.633113	-1.84049	5.81246e-11	2.22165e-09	1.60211e-09	1334	tags=53%, list=25%, signal=41%	GOT2/TXNL4A/MAD2L1/VDAC3/ERH/NPM1/MRPL23/HSPE1/HDDC2/BUB3/TCP1/CDK4/ETF1/PRDX4/SNRPD1/EIF3B/EIF3J/RSL1D1/KARS1/RRP9/PSMD3/PCBP1/CDK2/PABPC4/HNRNPA1/MRPS18B/TUFM/RACK1/RRM1/HNRNPD/HSPD1/CTPS1/CBX3/EPRS1/RPS3/RPL6/RPS5/SRM/PABPC1/RPLP0/RANBP1/SNRPA/XRCC6/SF3B3/RAN/DUT/SNRPD2/CANX/COPS5/CAD/XPO1/RPS2/TOMM70/RPL34/SNRPB2/ABCE1/RPS10/PHB/NDUFAB1/PHB2/APEX1/SF3A1/IARS1/PSMD8/LSM2/NOP56/DHX15/PSMC6/HNRN…
c2_vs_all	REACTOME_PROCESSING_OF_CAPPED_INTRON_CONTAINING_PRE_MRNA	211	-0.619759	-1.8209	6.64164e-11	2.44792e-09	1.76528e-09	1465	tags=53%, list=27%, signal=40%	METTL14/PRPF31/GTF2F1/DDX42/NCBP2/NUP58/SNRPG/ALYREF/HNRNPUL1/POLR2H/TXNL4A/MAGOH/NUP85/SF3B4/YBX1/SF3A3/HNRNPK/SF3A2/SRRM2/SF3B2/CHERP/DDX46/RBM17/SNRPC/PRPF3/SF3B6/SNRPD1/CTNNBL1/CHTOP/U2SURP/SEH1L/SF3B5/SNRNP40/PCBP1/HNRNPA1/RBM5/PRPF40A/NUP37/NUP133/HNRNPD/SRSF9/RANBP2/EIF4A3/HNRNPL/CD2BP2/HNRNPA0/SARNP/NUP88/PHF5A/PCBP2/TPR/PRPF38A/NUP205/SNRPF/SNRPA/SF3B3/ISY1/CRNKL1/SNRPD2/POLR2K/WTAP/SYMP…
c2_vs_all	REACTOME_IMMUNOREGULATORY_INTERACTIONS_BETWEEN_A_LYMPHOID_AND_A_NON_LYMPHOID_CELL	36	0.876101	2.42864	3.04666e-10	1.08419e-08	7.81848e-09	470	tags=72%, list=9%, signal=66%	IGLV3-25/ITGB2/FCGR3A/IGKV3-20/IGHV1-69/IGKV4-1/IGHV3-30/IGKV2-28/IGLV1-51/IGHV3-7/IGKV3D-20/IGLV1-47/IGHV4-34/IGLV3-21/IGLV3-19/C3/COL1A1/IGKV3-15/IGLC2/COL1A2/B2M/COL2A1/HLA-C/COL3A1/ICAM1/ITGB1
c2_vs_all	REACTOME_PARASITE_INFECTION	64	0.771047	2.38	5.69242e-10	1.95819e-08	1.41212e-08	312	tags=36%, list=6%, signal=34%	HCK/LYN/IGLV3-25/IGHG4/FCGR3A/IGKV3-20/WAS/IGHV1-69/IGHG2/IGKV4-1/IGHV3-30/IGKV2-28/IGLV1-51/IGHV3-7/IGKV3D-20/IGLV1-47/SYK/IGHV4-34/IGLV3-21/IGLV3-19/MYH9/IGKV3-15/IGLC2
c2_vs_all	HALLMARK_EPITHELIAL_MESENCHYMAL_TRANSITION	101	0.677075	2.2508	1.24393e-09	4.14108e-08	2.98627e-08	578	tags=43%, list=11%, signal=39%	BASP1/THBS1/COL5A2/TGFBI/COL5A3/BGN/ITGA5/FMOD/NT5E/ANPEP/TAGLN/FN1/LUM/MYL9/TPM2/COL6A3/DCN/TIMP1/TPM1/FBN2/COL6A2/TGM2/DPYSL3/CAPG/VCAN/FBN1/COL1A1/COL4A1/COL1A2/TNC/COL3A1/FLNA/NID2/FAP/ITGB1/COL4A2/QSOX1/DST/LAMC1/PCOLCE/FBLN1/DAB2/MYLK
c2_vs_all	REACTOME_SCAVENGING_OF_HEME_FROM_PLASMA	28	0.902199	2.39413	1.34671e-09	4.34315e-08	3.13199e-08	398	tags=79%, list=7%, signal=73%	IGLV3-25/AMBP/IGKV3-20/IGHV1-69/IGKV4-1/IGHV3-30/IGKV2-28/IGLV1-51/CD163/IGHV3-7/IGKV3D-20/IGLV1-47/JCHAIN/IGHV4-34/IGLV3-21/IGLV3-19/IGHA1/IGKV3-15/IGLC2/HPR/HPX/ALB
c2_vs_all	KEGG_LEUKOCYTE_TRANSENDOTHELIAL_MIGRATION	59	0.778522	2.37977	1.43633e-09	4.49179e-08	3.23918e-08	249	tags=27%, list=5%, signal=26%	CYBB/NCF2/NCF4/RAC2/MMP9/ITGB2/ITGAM/VCL/NCF1/PRKCB/CYBA/PLCG2/MYL9/EZR/F11R/ACTN2
c2_vs_all	REACTOME_ANTIGEN_ACTIVATES_B_CELL_RECEPTOR_BCR_LEADING_TO_GENERATION_OF_SECOND_MESSENGERS	34	0.873007	2.39618	1.79601e-09	5.45143e-08	3.93122e-08	312	tags=59%, list=6%, signal=56%	LYN/IGLV3-25/PTPN6/IGKV3-20/IGHV1-69/IGKV4-1/IGHV3-30/IGKV2-28/IGLV1-51/IGHV3-7/IGKV3D-20/PLCG2/IGLV1-47/IGHM/SYK/IGHV4-34/IGLV3-21/IGLV3-19/IGKV3-15/IGLC2
c2_vs_all	REACTOME_LEISHMANIA_INFECTION	114	0.6482	2.187	2.35633e-09	6.9478e-08	5.0103e-08	354	tags=29%, list=7%, signal=28%	HCK/LYN/CTSG/IGLV3-25/IGHG4/FCGR3A/IGKV3-20/WAS/IGHV1-69/IL18/IGHG2/IGKV4-1/GNG5/IGHV3-30/NT5E/IGKV2-28/IGLV1-51/CD163/IGHV3-7/IGKV3D-20/CYBA/PLCG2/IGLV1-47/SYK/IGHV4-34/IGLV3-21/IGLV3-19/C3/MYH9/IGKV3-15/IGLC2/HMOX1/PYCARD
c2_vs_all	REACTOME_PLATELET_ACTIVATION_SIGNALING_AND_AGGREGATION	153	0.58555	2.06994	3.20738e-09	9.19448e-08	6.63045e-08	512	tags=33%, list=10%, signal=31%	LYN/RAC2/THBS1/ORM1/PTPN6/STXBP2/VCL/TAGLN2/FGB/FGG/GNG5/FGA/PRKCB/VWF/CFD/PLCG2/TLN1/FN1/SYK/LCP2/ORM2/SERPING1/TIMP1/F2/CD9/SERPINA1/ACTN2/RHOG/FCER1G/SERPINF2/COL1A1/CLEC3B/A1BG/KNG1/COL1A2/MGLL/FLNA/ALB/PPBP/TF/AHSG/A2M/F13A1/VAV2/ITIH3/FERMT3/ITIH4/CLU/APOH/QSOX1/ACTN1
c2_vs_all	HALLMARK_COAGULATION	80	0.697765	2.2018	5.72281e-09	1.5962e-07	1.15107e-07	683	tags=54%, list=13%, signal=48%	THBS1/MMP9/C1QA/FGG/FGA/VWF/CFD/FN1/LTA4H/SERPING1/TIMP1/F2/CD9/SERPINA1/C3/C2/C1R/ANXA1/FBN1/CTSK/APOC1/F10/C1S/TF/C8G/A2M/SIRT2/ADAM9/ITIH1/CLU/CPB2/C8A/C8B/F9/CFB/PLG/C9/PROS1/CTSH/CFI/HRG/PECAM1/ITGA2
c2_vs_all	REACTOME_CD22_MEDIATED_BCR_REGULATION	20	0.935665	2.30609	7.72793e-09	2.04493e-07	1.47467e-07	312	tags=90%, list=6%, signal=85%	LYN/IGLV3-25/PTPN6/IGKV3-20/IGHV1-69/IGKV4-1/IGHV3-30/IGKV2-28/IGLV1-51/IGHV3-7/IGKV3D-20/IGLV1-47/IGHM/IGHV4-34/IGLV3-21/IGLV3-19/IGKV3-15/IGLC2
c2_vs_all	REACTOME_MRNA_SPLICING	165	-0.626337	-1.81125	7.65166e-09	2.04493e-07	1.47467e-07	1450	tags=55%, list=27%, signal=41%	PRPF31/GTF2F1/DDX42/NCBP2/SNRPG/ALYREF/HNRNPUL1/POLR2H/TXNL4A/MAGOH/SF3B4/YBX1/SF3A3/HNRNPK/SF3A2/SRRM2/SF3B2/CHERP/DDX46/RBM17/SNRPC/PRPF3/SF3B6/SNRPD1/CTNNBL1/U2SURP/SF3B5/SNRNP40/PCBP1/HNRNPA1/RBM5/PRPF40A/HNRNPD/SRSF9/EIF4A3/HNRNPL/CD2BP2/HNRNPA0/PHF5A/PCBP2/PRPF38A/SNRPF/SNRPA/SF3B3/ISY1/CRNKL1/SNRPD2/POLR2K/SYMPK/SNRPB2/CPSF4/SNU13/SNRNP200/SMNDC1/BUD31/SNRNP70/SF3A1/SNRPB/LSM2/ELAVL1/DHX15…
c2_vs_all	REACTOME_RHO_GTPASES_ACTIVATE_NADPH_OXIDASES	18	0.938471	2.2162	9.80177e-09	2.52886e-07	1.82365e-07	148	tags=50%, list=3%, signal=49%	CYBB/S100A9/NCF2/NCF4/S100A8/RAC2/NCF1/PRKCB/CYBA
c2_vs_all	REACTOME_ROLE_OF_LAT2_NTAL_LAB_ON_CALCIUM_MOBILIZATION	26	0.896925	2.33266	1.13174e-08	2.84866e-07	2.05427e-07	312	tags=69%, list=6%, signal=66%	LYN/IGLV3-25/IGKV3-20/IGHV1-69/IGKV4-1/IGHV3-30/IGKV2-28/IGLV1-51/IGHV3-7/IGKV3D-20/IGLV1-47/SYK/IGHV4-34/IGLV3-21/IGLV3-19/FCER1G/IGKV3-15/IGLC2
c2_vs_all	KEGG_ECM_RECEPTOR_INTERACTION	43	0.815516	2.37628	1.385e-08	3.40314e-07	2.45412e-07	522	tags=58%, list=10%, signal=53%	THBS1/COL5A2/COL5A3/ITGA5/VWF/FN1/COL6A3/COL6A1/COL6A2/COL1A1/COL4A1/COL1A2/LAMA5/COL2A1/TNC/COL3A1/ITGA3/HSPG2/CD47/TNXB/ITGB1/COL4A2/LAMC1/ITGA1/VTN
c2_vs_all	HALLMARK_KRAS_SIGNALING_UP	50	0.781699	2.33139	2.05403e-08	4.92968e-07	3.55496e-07	460	tags=32%, list=9%, signal=30%	LCP1/CTSS/MMP9/ITGB2/GLRX/DOCK2/CA2/VWA5A/NRP1/BPGM/FCER1G/PPBP/MTMR10/F13A1/AKAP12/ARG1
c2_vs_all	REACTOME_ANTI_INFLAMMATORY_RESPONSE_FAVOURING_LEISHMANIA_PARASITE_INFECTION	55	0.760455	2.32002	2.30638e-08	5.2893e-07	3.8143e-07	312	tags=45%, list=6%, signal=43%	HCK/LYN/IGLV3-25/IGHG4/FCGR3A/IGKV3-20/IGHV1-69/IGHG2/IGKV4-1/GNG5/IGHV3-30/IGKV2-28/IGLV1-51/CD163/IGHV3-7/IGKV3D-20/PLCG2/IGLV1-47/SYK/IGHV4-34/IGLV3-21/IGLV3-19/MYH9/IGKV3-15/IGLC2
c2_vs_all	REACTOME_ADAPTIVE_IMMUNE_SYSTEM	359	0.447396	1.69707	2.28259e-08	5.2893e-07	3.8143e-07	189	tags=13%, list=4%, signal=14%	CYBB/S100A9/NCF2/CTSS/NCF4/S100A8/LYN/PTPRC/HLA-DRA/IGLV3-25/HLA-DPA1/ITGB2/PTPN6/HLA-DQA2/MRC1/HLA-DRB1/NCF1/FGB/FCGR3A/CD74/IGKV3-20/IFI30/WAS/FGG/IGHV1-69/PSMB10/CD14/IGKV4-1/FGA/IGHV3-30/PRKCB/TRIM21/IGKV2-28/IGLV1-51/ERAP2/IGHV3-7/IGKV3D-20/CYBA/PLCG2/IGLV1-47/IGHM/SYK/IGHV4-34/LCP2/PSMB9/IGLV3-21/IGLV3-19/EVL
c2_vs_all	REACTOME_COLLAGEN_DEGRADATION	29	0.877894	2.32312	2.51142e-08	5.63431e-07	4.06309e-07	484	tags=59%, list=9%, signal=54%	ELANE/MMP9/COL5A2/COL5A3/COL6A3/COL6A1/COL6A2/COL1A1/CTSK/COL4A1/COL1A2/COL2A1/COL3A1/COL18A1/COL14A1/ADAM9/COL4A2
c2_vs_all	REACTOME_FCERI_MEDIATED_CA_2_MOBILIZATION	35	0.845176	2.32769	2.83347e-08	6.22158e-07	4.4866e-07	312	tags=57%, list=6%, signal=54%	LYN/IGLV3-25/IGKV3-20/IGHV1-69/IGKV4-1/IGHV3-30/IGKV2-28/IGLV1-51/IGHV3-7/IGKV3D-20/PLCG2/IGLV1-47/SYK/IGHV4-34/LCP2/IGLV3-21/IGLV3-19/FCER1G/IGKV3-15/IGLC2
c2_vs_all	KEGG_SPLICEOSOME	115	-0.656431	-1.82909	3.2044e-08	6.88945e-07	4.96822e-07	1450	tags=63%, list=27%, signal=47%	PRPF31/DDX42/NCBP2/SNRPG/ALYREF/TXNL4A/MAGOH/SF3B4/SF3A3/HNRNPK/SF3A2/SF3B2/CHERP/DDX46/RBM17/SNRPC/HSPA1A/PRPF3/SF3B6/SNRPD1/CTNNBL1/U2SURP/SF3B5/SNRNP40/CCDC12/PCBP1/TCERG1/HNRNPA1/PRPF40A/SRSF9/EIF4A3/PHF5A/PRPF38A/SNRPF/SNRPA/SF3B3/ISY1/ACIN1/CRNKL1/SNRPD2/SNRPB2/SNU13/SNRNP200/SMNDC1/BUD31/SNRNP70/SF3A1/TRA2A/SNRPB/LSM2/DHX15/HNRNPA3/SRSF6/PRPF8/EFTUD2/SNRPE/SRSF7/RBM8A/ZMAT2/DDX39B/HNRNPM/S…
c2_vs_all	REACTOME_ANTIMICROBIAL_PEPTIDES	18	0.930927	2.19838	3.52856e-08	7.43159e-07	5.35917e-07	103	tags=61%, list=2%, signal=60%	ELANE/DEFA3/PRTN3/S100A9/LYZ/S100A8/LTF/CTSG/LCN2/PGLYRP1/ATP7A
c2_vs_all	KEGG_CELL_ADHESION_MOLECULES_CAMS	29	0.869526	2.30098	6.11087e-08	1.26128e-06	9.09555e-07	278	tags=34%, list=5%, signal=33%	PTPRC/HLA-DRA/CNTN1/HLA-DPA1/ITGB2/HLA-DQA2/ITGAM/HLA-DRB1/F11R/VCAN
c2_vs_all	REACTOME_FCERI_MEDIATED_MAPK_ACTIVATION	38	0.821984	2.26208	6.94234e-08	1.4048e-06	1.01305e-06	312	tags=53%, list=6%, signal=50%	LYN/IGLV3-25/IGKV3-20/IGHV1-69/IGKV4-1/IGHV3-30/IGKV2-28/IGLV1-51/IGHV3-7/IGKV3D-20/PLCG2/IGLV1-47/SYK/IGHV4-34/LCP2/IGLV3-21/IGLV3-19/FCER1G/IGKV3-15/IGLC2
c2_vs_all	REACTOME_ASSEMBLY_OF_COLLAGEN_FIBRILS_AND_OTHER_MULTIMERIC_STRUCTURES	30	0.858985	2.26956	8.28448e-08	1.64415e-06	1.18565e-06	525	tags=57%, list=10%, signal=51%	CTSS/MMP9/COL5A2/COL5A3/COL6A3/COL6A1/COL6A2/COL1A1/COL4A1/COL1A2/COL2A1/COL3A1/COL18A1/COL14A1/COL4A2/DST/PCOLCE
c2_vs_all	REACTOME_ROLE_OF_PHOSPHOLIPIDS_IN_PHAGOCYTOSIS	31	0.856481	2.2841	1.09571e-07	2.13354e-06	1.53857e-06	312	tags=65%, list=6%, signal=61%	IGLV3-25/IGHG4/FCGR3A/IGKV3-20/IGHV1-69/IGHG2/IGKV4-1/IGHV3-30/IGKV2-28/IGLV1-51/IGHV3-7/IGKV3D-20/PLCG2/IGLV1-47/SYK/IGHV4-34/IGLV3-21/IGLV3-19/IGKV3-15/IGLC2
c2_vs_all	REACTOME_FCGAMMA_RECEPTOR_FCGR_DEPENDENT_PHAGOCYTOSIS	79	0.673424	2.11291	2.90704e-07	5.55568e-06	4.00639e-06	312	tags=30%, list=6%, signal=29%	HCK/LYN/IGLV3-25/IGHG4/FCGR3A/IGKV3-20/WAS/IGHV1-69/IGHG2/IGKV4-1/IGHV3-30/IGKV2-28/IGLV1-51/IGHV3-7/IGKV3D-20/PLCG2/IGLV1-47/SYK/IGHV4-34/IGLV3-21/IGLV3-19/MYH9/IGKV3-15/IGLC2
c2_vs_all	REACTOME_BINDING_AND_UPTAKE_OF_LIGANDS_BY_SCAVENGER_RECEPTORS	49	0.759697	2.26795	3.22018e-07	6.04222e-06	4.35725e-06	507	tags=67%, list=9%, signal=62%	IGLV3-25/AMBP/IGKV3-20/IGHV1-69/IGKV4-1/IGHV3-30/IGKV2-28/IGLV1-51/CD163/IGHV3-7/IGKV3D-20/IGLV1-47/JCHAIN/IGHV4-34/IGLV3-21/IGLV3-19/COLEC11/IGHA1/COL1A1/IGKV3-15/IGLC2/COL4A1/COL1A2/HPR/MSR1/COL3A1/HPX/ALB/FTL/STAB1/HBB/COL4A2/FTH1
c2_vs_all	REACTOME_DETOXIFICATION_OF_REACTIVE_OXYGEN_SPECIES	31	0.835542	2.22826	7.43782e-07	1.37068e-05	9.88448e-06	314	tags=35%, list=6%, signal=34%	CYBB/NCF2/NCF4/NCF1/ATP7A/CYBA/CAT/SOD3/SOD2/GPX3/PRDX2
c2_vs_all	REACTOME_CELLULAR_RESPONSES_TO_STIMULI	459	-0.490393	-1.4963	1.12398e-06	2.035e-05	1.46751e-05	1034	tags=31%, list=19%, signal=28%	PSMD13/NPAS2/SEH1L/MED1/DNAJC7/KHSRP/PSMD11/PARN/RPS21/PSMD3/GPX8/LRPPRC/CDK2/RPL26/NUP37/NUP133/CHD9/DYNC1LI2/RPL26L1/RANBP2/PSMB6/SRPRB/HSP90B1/KDELR3/PSMB7/PRDX6/RPS12/RPL36A/HSPA9/RPL35A/ASF1A/TUBA1A/RPL3/MT-CO1/RPS3/NUP88/RPL6/RPA2/RPS5/DNAJB6/RPS19/RPS20/TPR/YIF1A/RPLP0/NUP205/TUBB4B/RPS15A/RPS17/RPL4/RB1/RPS18/XPO1/RPS2/ATP6V0D1/RPL34/RPL11/RPS10/CCAR2/PREB/PSMD6/PSMB5/PSMC3/RPL13A/SEC31A/…
c2_vs_all	REACTOME_SIGNALING_BY_INTERLEUKINS	195	0.489815	1.75384	1.18448e-06	2.10756e-05	1.51984e-05	345	tags=14%, list=6%, signal=14%	S100A12/LCP1/PRTN3/ALOX5/HCK/LYN/CTSG/LCN2/MMP9/ITGB2/IGHG4/PTPN6/ITGAM/STXBP2/PSMB10/IL18/FN1/SYK/ITGAX/PSMB9/SOD2/TIMP1/CA1/ANXA1/MTAP/COL1A2/HMOX1/LAMA5
c2_vs_all	REACTOME_FCGR3A_MEDIATED_IL10_SYNTHESIS	38	0.77799	2.14101	2.48583e-06	4.3481e-05	3.13556e-05	184	tags=53%, list=3%, signal=51%	HCK/LYN/IGLV3-25/IGHG4/FCGR3A/IGKV3-20/IGHV1-69/IGHG2/IGKV4-1/IGHV3-30/IGKV2-28/IGLV1-51/IGHV3-7/IGKV3D-20/PLCG2/IGLV1-47/SYK/IGHV4-34/IGLV3-21/IGLV3-19
c2_vs_all	REACTOME_ACTIVATION_OF_THE_MRNA_UPON_BINDING_OF_THE_CAP_BINDING_COMPLEX_AND_EIFS_AND_SUBSEQUENT_BINDING_TO_43S	59	-0.694556	-1.79334	3.95465e-06	6.80199e-05	4.90515e-05	745	tags=54%, list=14%, signal=47%	RPS12/RPS3/EIF4B/RPS5/RPS19/RPS20/PABPC1/RPS15A/RPS17/RPS18/RPS2/EIF3G/RPS10/EIF3E/RPS8/RPS4X/RPS7/RPS24/RPS26/RPS27L/RPS9/RPS11/RPS13/RPS29/RPSA/EIF4H/RPS25/EIF1AX/RPS16/RPS3A/EIF4E/RPS28
c2_vs_all	REACTOME_COLLAGEN_CHAIN_TRIMERIZATION	18	0.880021	2.07817	6.88759e-06	0.000114645	8.26744e-05	484	tags=72%, list=9%, signal=66%	COL5A2/COL5A3/COL6A3/COL6A1/COL6A2/COL1A1/COL4A1/COL1A2/COL2A1/COL3A1/COL18A1/COL14A1/COL4A2
c2_vs_all	KEGG_FOCAL_ADHESION	111	0.563391	1.88005	6.8387e-06	0.000114645	8.26744e-05	578	tags=38%, list=11%, signal=34%	RAC2/THBS1/COL5A2/VCL/COL5A3/ITGA5/CAV2/PRKCB/VWF/TLN1/FN1/MYL9/PARVG/COL6A3/FLNC/COL6A1/COL6A2/ACTN2/COL1A1/COL4A1/COL1A2/LAMA5/FLNB/COL2A1/TNC/ZYX/COL3A1/FLNA/VASP/ITGA3/VAV2/TNXB/ITGB1/ILK/COL4A2/ACTN1/LAMC1/ITGA1/VTN/ACTB/CAV1/MYLK
c2_vs_all	REACTOME_RESPONSE_TO_ELEVATED_PLATELET_CYTOSOLIC_CA2	90	0.602234	1.95415	7.97606e-06	0.000130656	9.42202e-05	512	tags=41%, list=10%, signal=38%	THBS1/ORM1/STXBP2/VCL/TAGLN2/FGB/FGG/FGA/PRKCB/VWF/CFD/TLN1/FN1/ORM2/SERPING1/TIMP1/CD9/SERPINA1/ACTN2/SERPINF2/CLEC3B/A1BG/KNG1/FLNA/ALB/PPBP/TF/AHSG/A2M/F13A1/ITIH3/FERMT3/ITIH4/CLU/APOH/QSOX1/ACTN1
c2_vs_all	KEGG_SYSTEMIC_LUPUS_ERYTHEMATOSUS	38	0.754123	2.07533	9.87301e-06	0.000159202	0.000114806	257	tags=42%, list=5%, signal=40%	ELANE/C1QB/CTSG/HLA-DRA/C1QC/HLA-DPA1/HLA-DQA2/HLA-DRB1/FCGR3A/C1QA/C4A/TRIM21/C3/ACTN2/C2/C1R
c2_vs_all	HALLMARK_ALLOGRAFT_REJECTION	69	0.632139	1.98047	1.06813e-05	0.000169586	0.000122294	260	tags=29%, list=5%, signal=28%	ELANE/CTSS/NCF4/LYN/PTPRC/HLA-DRA/MMP9/ITGB2/PTPN6/HCLS1/CD74/WAS/PSMB10/IL18/PRKCB/LCP2/TIMP1/F2/C2/CAPG
c2_vs_all	REACTOME_TOLL_LIKE_RECEPTOR_CASCADES	82	0.604566	1.92566	1.13681e-05	0.000177755	0.000128186	149	tags=13%, list=3%, signal=13%	S100A12/S100A9/CTSS/S100A8/ITGB2/ITGAM/FGB/FGG/CD14/FGA/PLCG2
c2_vs_all	KEGG_LEISHMANIA_INFECTION	32	0.799062	2.14938	1.1993e-05	0.000184727	0.000133213	148	tags=41%, list=3%, signal=40%	NCF2/NCF4/HLA-DRA/HLA-DPA1/ITGB2/PTPN6/HLA-DQA2/ITGAM/HLA-DRB1/NCF1/FCGR3A/PRKCB/CYBA
c2_vs_all	REACTOME_RAC3_GTPASE_CYCLE	55	0.668157	2.03843	1.55349e-05	0.000235765	0.000170018	148	tags=11%, list=3%, signal=11%	CYBB/NCF2/NCF4/ARHGDIB/NCF1/CYBA
c2_vs_all	REACTOME_ECM_PROTEOGLYCANS	45	0.711967	2.08004	1.74597e-05	0.000261136	0.000188314	522	tags=58%, list=10%, signal=53%	COL5A2/COL5A3/BGN/FMOD/FN1/LUM/ASPN/ITGAX/COL6A3/DCN/COL6A1/COL6A2/VCAN/COL1A1/COL4A1/COL1A2/LAMA5/COL2A1/TNC/COL3A1/HSPG2/TNXB/ITGB1/COL4A2/LAMC1/VTN
c2_vs_all	REACTOME_NON_INTEGRIN_MEMBRANE_ECM_INTERACTIONS	38	0.743107	2.04502	1.78083e-05	0.000262546	0.000189331	522	tags=45%, list=10%, signal=41%	THBS1/COL5A2/COL5A3/FN1/COL1A1/COL4A1/COL1A2/LAMA5/COL2A1/TNC/COL3A1/HSPG2/ITGB1/COL4A2/ACTN1/LAMC1/VTN
c2_vs_all	REACTOME_ROS_AND_RNS_PRODUCTION_IN_PHAGOCYTES	22	0.843687	2.10401	2.56e-05	0.000372101	0.000268335	181	tags=41%, list=3%, signal=40%	CYBB/MPO/NCF2/NCF4/RAC2/NCF1/HVCN1/CYBA/TCIRG1
c2_vs_all	REACTOME_GPVI_MEDIATED_ACTIVATION_CASCADE	19	0.858768	2.07241	3.11927e-05	0.000447096	0.000322416	340	tags=53%, list=6%, signal=49%	LYN/RAC2/PTPN6/PLCG2/SYK/LCP2/RHOG/FCER1G/COL1A1/COL1A2
c2_vs_all	REACTOME_REGULATION_OF_INSULIN_LIKE_GROWTH_FACTOR_IGF_TRANSPORT_AND_UPTAKE_BY_INSULIN_LIKE_GROWTH_FACTOR_BINDING_PROTEINS_IGFBPS	55	0.651114	1.98644	3.62964e-05	0.000513121	0.000370029	513	tags=40%, list=10%, signal=37%	CTSG/FGG/C4A/FGA/CP/FN1/TIMP1/F2/SERPINA1/C3/CST3/VCAN/FBN1/KNG1/TNC/ITIH2/ALB/TF/AHSG/VWA1/QSOX1/LAMC1
c2_vs_all	REACTOME_INTERLEUKIN_4_AND_INTERLEUKIN_13_SIGNALING	35	0.748148	2.06047	3.7419e-05	0.000521843	0.000376319	470	tags=49%, list=9%, signal=45%	ALOX5/LCN2/MMP9/ITGB2/IGHG4/ITGAM/IL18/FN1/ITGAX/TIMP1/ANXA1/COL1A2/HMOX1/LAMA5/F13A1/ICAM1/ITGB1
c2_vs_all	REACTOME_RAC2_GTPASE_CYCLE	59	0.640748	1.95862	3.95785e-05	0.0005446	0.00039273	148	tags=12%, list=3%, signal=12%	CYBB/NCF2/NCF4/RAC2/NCF1/DOCK2/CYBA
c2_vs_all	REACTOME_SUMOYLATION	83	-0.631128	-1.68947	4.16536e-05	0.000565612	0.000407882	1391	tags=51%, list=26%, signal=38%	NUP58/RPA1/SUMO1/RANGAP1/NUP85/NPM1/MDC1/HNRNPK/PHC2/HDAC4/SEH1L/TP53BP1/NUP37/NUP133/RANBP2/XPC/CETN2/NUP88/TOP1/TPR/AURKB/NUP205/CBX5/PARP1/HDAC1/SAE1/DAXX/NUP98/UBA2/DDX17/CHD3/TOP2B/NOP58/NDC1/SAFB/SEC13/RXRA/DDX5/HNRNPC/TRIM28/NUP210/RNF2
c2_vs_all	HALLMARK_INTERFERON_GAMMA_RESPONSE	86	0.567895	1.82025	4.36919e-05	0.000585585	0.000422286	672	tags=42%, list=13%, signal=37%	PTPN6/HLA-DRB1/CD74/PNP/IFI30/PSMB10/TRIM21/LCP2/PSMB9/NMI/SOD2/SERPING1/BPGM/VAMP5/VAMP8/C1R/SAMHD1/MTHFD2/B2M/BST2/C1S/CASP1/CASP7/MVP/ICAM1/PLSCR1/CFB/PSME1/LAP3/IFIT1/TAPBP/HLA-B/CASP4/PARP14/DDX60/HLA-A
c2_vs_all	REACTOME_SIGNALING_BY_SCF_KIT	21	0.83391	2.07715	4.62547e-05	0.000611985	0.000441323	48	tags=14%, list=1%, signal=14%	LYN/MMP9/PTPN6
c2_vs_all	REACTOME_ANTIGEN_PROCESSING_CROSS_PRESENTATION	87	0.557199	1.79596	4.94213e-05	0.000629664	0.000454072	179	tags=17%, list=3%, signal=17%	CYBB/S100A9/NCF2/CTSS/NCF4/S100A8/MRC1/NCF1/FGB/FGG/PSMB10/CD14/FGA/CYBA/PSMB9
c2_vs_all	REACTOME_CYTOKINE_SIGNALING_IN_IMMUNE_SYSTEM	311	0.387376	1.49503	4.90534e-05	0.000629664	0.000454072	389	tags=14%, list=7%, signal=14%	S100A12/LCP1/PRTN3/ALOX5/HCK/LYN/CTSG/LCN2/HLA-DRA/MMP9/HLA-DPA1/ITGB2/IGHG4/PTPN6/HLA-DQA2/ITGAM/STXBP2/HLA-DRB1/IFI30/PSMB10/GBP3/IL18/TRIM21/FN1/SYK/ITGAX/PSMB9/SOD2/TIMP1/SAMHD1/CA1/ANXA1/MTAP/COL1A2/HMOX1/LAMA5/B2M/BST2/FLNB/HLA-C/FLNA/GBP2/LGALS9
c2_vs_all	REACTOME_NERVOUS_SYSTEM_DEVELOPMENT	330	-0.49093	-1.47774	4.93687e-05	0.000629664	0.000454072	834	tags=29%, list=16%, signal=26%	NCK2/RPL26L1/PSMB6/EIF4A3/ARHGAP35/PSMB7/PRKAR2A/SRGAP2/CDK5/RPS12/RPL36A/RPL35A/TUBA1A/RPL3/RPS3/RPL6/RPS5/RPS19/RPS20/PABPC1/RPLP0/TUBB4B/RPS15A/RPS17/RPL4/RPS18/RPS2/PLCG1/RPL34/PTK2/RPL11/RPS10/PRKACA/PSMD6/PSMB5/PSMC3/RPL13A/RPS8/RPS4X/RPL10/RPL8/RPS7/PSMD8/RPS24/RPL5/PSMD12/PSMC6/RPS26/RPL23/TUBA4A/RPL12/PSMB4/ELOC/RPS27L/RPL15/RPS9/RPL38/RPL10A/RPS11/RBM8A/RPS13/PSMC4/TUBB3/RPS29/RPL18A/RP…
c2_vs_all	REACTOME_NEDDYLATION	106	-0.589314	-1.62958	6.07989e-05	0.000765176	0.000551795	1303	tags=40%, list=24%, signal=31%	UBA52/DDB1/COPS6/PSMC2/SKP1/COMMD1/FBXL20/PSMD10/NAE1/PSMD13/CUL4A/PSMD11/PSMD3/COPS7B/PUM2/COPS8/PSMB6/PSMB7/COPS4/DCUN1D5/COPS5/ASB9/PSMD6/PSMB5/PSMC3/PSMD8/UBE2M/GPS1/PSMD12/PSMC6/PSMB4/ELOC/PSMC4/COPS3/COPS2/PSMD1/ELOB/PSMD7/DDB2/FBXO22/PSMD4/DCAF13
c2_vs_all	REACTOME_CELL_CYCLE	318	-0.495328	-1.48427	6.22807e-05	0.000774382	0.000558433	1415	tags=35%, list=26%, signal=28%	PPP2R1B/DYNC1H1/GSK3B/NUP58/TUBB2B/RPA1/SMARCA5/GOLGA2/CHMP2A/LIG1/POLR2H/SUMO1/PPME1/MAD2L1/UBA52/RANGAP1/NUP85/NPM1/MDC1/CSNK1D/NEK9/BUB3/CDK4/PSMC2/SKP1/RAB8A/MAPRE1/PSMD10/ATRIP/CLASP1/IST1/PSMD13/SEH1L/PSMD11/PPP1CC/PSMD3/LEMD3/ALMS1/RAB2A/TNPO1/CHMP7/TP53BP1/CDK2/ENSA/ARPP19/NUP37/NUP133/DYNC1LI2/ANKLE2/RANBP2/PSMB6/PSMB7/BABAM1/CETN2/TUBA1A/NME7/NUP88/RPA2/DKC1/TPR/AURKB/NUP205/TUBG1/TUBB4…
c2_vs_all	REACTOME_M_PHASE	223	-0.522784	-1.53855	7.30657e-05	0.000897665	0.000647337	1415	tags=37%, list=26%, signal=28%	PPP2R1B/DYNC1H1/NUP58/TUBB2B/GOLGA2/CHMP2A/SUMO1/MAD2L1/UBA52/RANGAP1/NUP85/CSNK1D/NEK9/BUB3/PSMC2/MAPRE1/PSMD10/CLASP1/IST1/PSMD13/SEH1L/PSMD11/PPP1CC/PSMD3/LEMD3/ALMS1/RAB2A/TNPO1/CHMP7/ENSA/ARPP19/NUP37/NUP133/DYNC1LI2/ANKLE2/RANBP2/PSMB6/PSMB7/CETN2/TUBA1A/NME7/NUP88/TPR/AURKB/NUP205/TUBG1/TUBB4B/RAN/RB1/XPO1/PRKACA/PSMD6/PSMB5/PSMC3/DYNLL1/PSMD8/PSMD12/RCC2/PSMC6/TUBA4A/PSMB4/KPNB1/NUP98/GOR…
c2_vs_all	KEGG_HEMATOPOIETIC_CELL_LINEAGE	18	0.845401	1.99641	8.56063e-05	0.00103936	0.000749519	232	tags=39%, list=4%, signal=37%	HLA-DRA/ITGAM/HLA-DRB1/ITGA5/CD14/ANPEP/CD9
c2_vs_all	REACTOME_ACTIVATION_OF_MATRIX_METALLOPROTEINASES	12	0.908971	1.96109	8.98906e-05	0.00106629	0.000768937	385	tags=50%, list=7%, signal=47%	ELANE/CTSG/MMP9/TIMP1/CTSK/COL18A1
c2_vs_all	HALLMARK_APICAL_JUNCTION	95	0.537827	1.76648	8.92792e-05	0.00106629	0.000768937	470	tags=25%, list=9%, signal=23%	RAC2/PTPRC/CNTN1/MMP9/VCL/TGFBI/VWF/SYK/MYL9/EVL/FLNC/ACTN2/VCAN/RRAS/FBN1/MYH9/ZYX/VASP/ITGA3/ADAM9/VAV2/ICAM1/RSU1/ITGB1
c2_vs_all	KEGG_REGULATION_OF_ACTIN_CYTOSKELETON	111	0.52187	1.74149	0.000105117	0.00123274	0.00088897	578	tags=23%, list=11%, signal=21%	RAC2/ITGB2/ITGAM/VCL/WAS/ITGA5/CD14/FN1/MYL9/ITGAX/EZR/F2/RRAS2/ACTN2/RRAS/MYH9/PIP4K2A/ITGA3/VAV2/NCKAP1L/ITGB1/ACTN1/ITGA1/DIAPH2/ACTB/MYLK
c2_vs_all	REACTOME_TOLL_LIKE_RECEPTOR_TLR1_TLR2_CASCADE	53	0.623377	1.87292	0.000157257	0.00182348	0.00131497	122	tags=13%, list=2%, signal=13%	S100A12/S100A9/S100A8/FGB/FGG/CD14/FGA
c2_vs_all	REACTOME_CELL_CYCLE_MITOTIC	267	-0.499831	-1.48384	0.000163131	0.00187057	0.00134893	1415	tags=36%, list=26%, signal=28%	PPP2R1B/DYNC1H1/GSK3B/NUP58/TUBB2B/RPA1/GOLGA2/CHMP2A/LIG1/SUMO1/PPME1/MAD2L1/UBA52/RANGAP1/NUP85/CSNK1D/NEK9/BUB3/CDK4/PSMC2/SKP1/RAB8A/MAPRE1/PSMD10/CLASP1/IST1/PSMD13/SEH1L/PSMD11/PPP1CC/PSMD3/LEMD3/ALMS1/RAB2A/TNPO1/CHMP7/CDK2/ENSA/ARPP19/NUP37/NUP133/DYNC1LI2/ANKLE2/RANBP2/PSMB6/PSMB7/CETN2/TUBA1A/NME7/NUP88/RPA2/TPR/AURKB/NUP205/TUBG1/TUBB4B/RAN/RB1/AKT1/XPO1/HDAC1/PRKACA/PSMD6/PSMB5/PSMC3/…
c2_vs_all	KEGG_FC_GAMMA_R_MEDIATED_PHAGOCYTOSIS	59	0.60769	1.85757	0.000171835	0.00194872	0.00140529	164	tags=19%, list=3%, signal=18%	HCK/LYN/RAC2/PTPRC/NCF1/FCGR3A/DOCK2/WAS/PRKCB/PLCG2/SYK
c2_vs_all	REACTOME_CELLULAR_RESPONSE_TO_HEAT_STRESS	81	-0.608319	-1.62336	0.000179245	0.00201067	0.00144996	1424	tags=48%, list=27%, signal=36%	HSPA13/EEF1A1/GSK3B/NUP58/BAG5/RPA1/HSPH1/MLST8/NUP85/CRYAB/HSPA1A/SEH1L/DNAJC7/NUP37/NUP133/RANBP2/HSPA9/NUP88/RPA2/DNAJB6/TPR/NUP205/CCAR2/ST13/DNAJB1/NUP98/NDC1/HSP90AA1/SEC13/HSPA4/MTOR/SERPINH1/MRPL18/HSPA2/PTGES3/HSP90AB1/NUP210/HSPB1/FKBP4
c2_vs_all	REACTOME_NCAM1_INTERACTIONS	14	0.862488	1.92362	0.000246166	0.00273165	0.00196988	484	tags=64%, list=9%, signal=59%	COL5A2/COL5A3/COL6A3/COL6A1/COL6A2/COL4A1/COL2A1/COL3A1/COL4A2
c2_vs_all	REACTOME_TRANSPORT_OF_MATURE_TRANSCRIPT_TO_CYTOPLASM	72	-0.616637	-1.63184	0.000267875	0.00294092	0.0021208	868	tags=36%, list=16%, signal=31%	NUP37/NUP133/SRSF9/RANBP2/EIF4A3/SARNP/NUP88/TPR/NUP205/SYMPK/CPSF4/SRSF6/NUP98/SRSF7/RBM8A/DDX39B/NDC1/DDX39A/SEC13/POLDIP3/SRSF4/EIF4E/SRSF3/SRSF1/NUP210/FIP1L1
c2_vs_all	KEGG_NATURAL_KILLER_CELL_MEDIATED_CYTOTOXICITY	42	0.665745	1.91205	0.000301995	0.00328062	0.00236577	453	tags=29%, list=8%, signal=26%	RAC2/ITGB2/PTPN6/FCGR3A/PRKCB/PLCG2/SYK/LCP2/FCER1G/HLA-C/VAV2/ICAM1
c2_vs_all	REACTOME_EPH_EPHRIN_MEDIATED_REPULSION_OF_CELLS	23	0.786973	1.98307	0.000332571	0.00357514	0.00257816	41	tags=9%, list=1%, signal=9%	LYN/MMP9
c2_vs_all	REACTOME_ORGANELLE_BIOGENESIS_AND_MAINTENANCE	132	-0.536398	-1.51352	0.000350286	0.00372675	0.00268749	1858	tags=52%, list=35%, signal=35%	TUBA8/DYNC1I2/PPP2R1A/SSBP1/TUBB4A/TFB2M/ACSS2/MICOS13/ATP5F1D/ATP5MF/PRKAB2/DYNLL2/TUBB2A/SIRT5/TFAM/EXOC7/PAFAH1B1/DMAC2L/CCT8/UNC119B/DYNC1H1/CREB1/TUBB2B/EXOC8/ATP5PB/CSNK1D/TCP1/DYNLRB1/KIF3A/RAB8A/MAPRE1/EXOC3/IFT27/ATP5F1A/ATP5F1B/ARF4/CLASP1/MED1/ATP5PD/MTX2/ALMS1/TNPO1/ATP5ME/ATP5PO/MT-ATP6/CHD9/CHCHD3/SEPTIN2/HSPA9/CETN2/TUBA1A/MTX1/TUBG1/KIF3B/TUBB4B/GLUD2/PRKACA/DYNLL1/DNAJC11/TMEM11/…
c2_vs_all	REACTOME_ATTENUATION_PHASE	18	-0.802765	-1.69109	0.000362167	0.00381384	0.00275029	352	tags=56%, list=7%, signal=52%	DNAJB6/DNAJB1/HSP90AA1/SERPINH1/MRPL18/HSPA2/PTGES3/HSP90AB1/HSPB1/FKBP4
c2_vs_all	KEGG_VIRAL_MYOCARDITIS	32	0.724821	1.94968	0.000404048	0.00421189	0.00303734	363	tags=28%, list=7%, signal=26%	RAC2/HLA-DRA/HLA-DPA1/ITGB2/HLA-DQA2/HLA-DRB1/MYH9/MYH11/HLA-C
c2_vs_all	REACTOME_DEVELOPMENTAL_BIOLOGY	424	-0.454789	-1.38536	0.000445079	0.00459321	0.00331232	847	tags=27%, list=16%, signal=25%	PSMD13/LYPLA2/MED1/NCK1/THRAP3/PSMD11/YAP1/RPS21/PSMD3/NRAS/CDK2/SDCBP/RPL26/CHD9/NCK2/RPL26L1/PSMB6/EIF4A3/ARHGAP35/PSMB7/PRKAR2A/SRGAP2/CDK5/RPS12/RPL36A/RPL35A/TUBA1A/RPL3/RPS3/RPL6/RPS5/RPS19/RPS20/PABPC1/RPLP0/DRAP1/TUBB4B/RPS15A/RPS17/RPL4/POLR2K/RPS18/AKT1/RPS2/PLCG1/RPL34/PTK2/RPL11/RPS10/PRKACA/PSMD6/PSMB5/PSMC3/RPL13A/RPS8/RPS4X/RPL10/RPL8/RPS7/PSMD8/RPS24/RPL5/PSMD12/PSMC6/RPS26/RPL23/…
c2_vs_all	REACTOME_SMOOTH_MUSCLE_CONTRACTION	25	0.765599	1.97424	0.000461473	0.00471525	0.00340033	578	tags=56%, list=11%, signal=50%	VCL/TLN1/MYL9/TPM2/TPM1/ANXA1/MYH11/MYL6/SORBS1/ANXA2/ANXA6/DYSF/ITGA1/MYLK
c2_vs_all	REACTOME_RAC1_GTPASE_CYCLE	99	0.510037	1.69623	0.000535076	0.00541371	0.00390401	315	tags=12%, list=6%, signal=12%	CYBB/NCF2/NCF4/ARHGDIB/NCF1/FMNL1/DOCK2/WAS/CYBA/ARHGAP4/ARHGAP45/ARHGAP25
c2_vs_all	REACTOME_INTERLEUKIN_3_INTERLEUKIN_5_AND_GM_CSF_SIGNALING	24	0.748407	1.92891	0.000552191	0.00553263	0.00398977	164	tags=17%, list=3%, signal=16%	HCK/LYN/PTPN6/SYK
c2_vs_all	REACTOME_GENERATION_OF_SECOND_MESSENGER_MOLECULES	14	0.842341	1.87869	0.000667245	0.00662112	0.00477472	189	tags=57%, list=4%, signal=55%	HLA-DRA/HLA-DPA1/HLA-DQA2/HLA-DRB1/WAS/PLCG2/LCP2/EVL
c2_vs_all	REACTOME_LAMININ_INTERACTIONS	21	0.7753	1.93116	0.000744532	0.00724865	0.00522725	695	tags=67%, list=13%, signal=58%	COL4A1/LAMA5/COL18A1/NID2/ITGA3/HSPG2/ITGB1/COL4A2/LAMC1/ITGA1/NID1/COL4A3/ITGA2/LAMB3
c2_vs_all	REACTOME_REGULATION_OF_SIGNALING_BY_CBL	13	0.868488	1.92072	0.000737599	0.00724865	0.00522725	164	tags=23%, list=3%, signal=22%	HCK/LYN/SYK
c2_vs_all	REACTOME_HSF1_DEPENDENT_TRANSACTIVATION	25	-0.740461	-1.65656	0.000790349	0.00762281	0.00549707	352	tags=40%, list=7%, signal=38%	DNAJB1/HSP90AA1/MTOR/SERPINH1/MRPL18/HSPA2/PTGES3/HSP90AB1/HSPB1/FKBP4
c2_vs_all	REACTOME_FORMATION_OF_FIBRIN_CLOT_CLOTTING_CASCADE	21	0.773072	1.92561	0.000816417	0.00780132	0.0056258	475	tags=57%, list=9%, signal=52%	PRTN3/FGB/FGG/FGA/VWF/SERPING1/F2/F10/KNG1/A2M/F13A1/PROCR
c2_vs_all	REACTOME_MITOTIC_G2_G2_M_PHASES	111	-0.555596	-1.54469	0.000866394	0.00820292	0.00591541	1483	tags=43%, list=28%, signal=32%	PPP2R2A/PAFAH1B1/PPP2R1B/DYNC1H1/TUBB2B/PPME1/UBA52/CSNK1D/PSMC2/SKP1/RAB8A/MAPRE1/PSMD10/CLASP1/PSMD13/PSMD11/PSMD3/ALMS1/CDK2/PSMB6/PSMB7/CETN2/TUBA1A/NME7/TUBG1/TUBB4B/XPO1/PRKACA/PSMD6/PSMB5/PSMC3/DYNLL1/PSMD8/PSMD12/PSMC6/TUBA4A/PSMB4/PSMC4/TUBB3/PPP2CB/HSP90AA1/LCMT1/CENPF/PSMD1/PSMD7/TUBB/HSP90AB1/PSMD4
c2_vs_all	REACTOME_RNA_POLYMERASE_II_TRANSCRIPTION_TERMINATION	56	-0.61831	-1.57806	0.000943095	0.00884794	0.00638055	836	tags=34%, list=16%, signal=29%	SRSF9/EIF4A3/SARNP/SNRPF/SYMPK/CPSF4/SNRPB/SRSF6/SNRPE/SRSF7/RBM8A/DDX39B/DDX39A/POLDIP3/SRSF4/PABPN1/SRSF3/SRSF1/FIP1L1
c2_vs_all	REACTOME_COLLAGEN_FORMATION	41	0.644498	1.85864	0.000976308	0.00907702	0.00654575	525	tags=41%, list=10%, signal=38%	CTSS/MMP9/COL5A2/COL5A3/COL6A3/COL6A1/COL6A2/COL1A1/COL4A1/COL1A2/COL2A1/COL3A1/COL18A1/COL14A1/COL4A2/DST/PCOLCE
c2_vs_all	REACTOME_REGULATION_OF_TLR_BY_ENDOGENOUS_LIGAND	14	0.83051	1.8523	0.00114038	0.0105078	0.0075775	122	tags=43%, list=2%, signal=42%	S100A9/S100A8/FGB/FGG/CD14/FGA
[truncated: 166 more rows]

## Sheet: Table S7H
ID	setSize	enrichmentScore	NES	pvalue	p.adjust	qvalue	rank	leading_edge	core_enrichment
[truncated: 12 more rows]
